# Supplementary material for: Epigenetic Mechanisms Histone Deacetylase–Dependent Regulate the Glioblastoma Angiogenic Matrisome and Disrupt Endothelial Cell Behavior In Vitro
Source: Mol Cell Proteomics. 2024 Jan 23;23(3):100722. doi: 10.1016/j.mcpro.2024.100722 (PMC10883839; doi:10.1016/j.mcpro.2024.100722)
Supplement: Supplemental Table S1 — Proteins identified by LC-MS / MS in the U87MG glioblastoma cell line. Table shows 1145 proteins identified by Orbitrap mass spectrometry. Columns A and B show the protein name (description) and the UNIPROT ID (accession). In columns C-L there is basic information about the identified proteins, such as molecular weight, number of peptides, transcriptional modifications, etc. the M-X columns shows the detected areas for each protein identified under the conditions: iHDAC (TSA) and Control. Samples were made with two biological replicates and three experimental runs were performed for each biological replicate. [file mmc2.xlsx]

## Sheet:  Supplementary Table 1
Epigenetic mechanisms Histone Deacetylase dependent regulate the Glioblastoma angiogenic matrisome and disrupt endothelial cell behavior in vitro Menezes, Aline1; Julião, Glaucia1; Mariath, Fernanda6, Ferreira, Ana Luiza1, Oliveira-Nunes, Maria Cecilia2, Gallucci, Lara 1, Evaristo, Joseph Albert Medeiros4; Nogueira, Fábio César Sousa 3; Pereira, Denise de Abreu5; Carneiro, Katia§1 §Corresponding …
Description	Accession	Exp. q-value	Sum PEP Score	Coverage	# Peptides	# PSMs	# Unique Peptides	# Protein Groups	# AAs	MW [kDa]	calc. pI	iHDAC 1_ RUN 1	iHDAC 1 _ RUN 2	iHDAC 1_ RUN 3	iHDAC 2 _ RUN 1	iHDAC 2 _ RUN 2	iHDAC 2 _ RUN 3	Control 1 _ RUN 1	Control 1 _ RUN 2	Control 1 _ RUN 3	Control 2 _ RUN 1	Control 2 _ RUN 2	Control 2 _ RUN 3	emPAI	Score Sequest HT	# Peptides Sequest HT
Isoform 15 of Fibronectin OS=Homo sapiens GN=FN1	P02751-15	0	1653.65	53.371	119	2614	119	1	2477	272.15	5.5	1100000000	1100000000	1200000000	1500000000	1400000000	1400000000	780000000	660000000	630000000	630000000	580000000	580000000	87.395	9102.37	119
Neuroblast differentiation-associated protein AHNAK OS=Homo sapiens GN=AHNAK PE=1 SV=2	Q09666	0	762.321	42.8693	117	649	117	1	5890	628.699	6.15	190000000	190000000	330000000	37000000	33000000	40000000	58000000	42000000	29000000	63000000	46000000	32000000	1.219	1522.7	117
Filamin-A OS=Homo sapiens GN=FLNA PE=1 SV=4	P21333	0	939.219	48.47	97	1133	94	1	2647	280.564	6.06	320000000	250000000	320000000	110000000	140000000	130000000	140000000	120000000	83000000	100000000	84000000	130000000	7.994	3361.43	97
Complement C3 OS=Homo sapiens GN=C3 PE=1 SV=2	P01024	0	874.031	53.5779	88	1239	88	1	1663	187.03	6.4	380000000	280000000	340000000	380000000	340000000	360000000	310000000	250000000	230000000	290000000	330000000	220000000	20.393	3780.09	88
Fibrillin-1 OS=Homo sapiens GN=FBN1 PE=1 SV=3	P35555	0	895.572	38.2445	86	1098	82	1	2871	312.022	4.93	96000000	120000000	100000000	320000000	480000000	250000000	130000000	120000000	110000000	230000000	220000000	180000000	5.781	3177.55	86
Collagen alpha-2(I) chain OS=Homo sapiens GN=COL1A2 PE=1 SV=7	P08123	0	1090.93	76.3543	81	2919	81	1	1366	129.235	8.95	1600000000	990000000	1700000000	3400000000	2200000000	2800000000	850000000	920000000	690000000	1600000000	1900000000	1400000000	54.845	9646.06	81
Laminin subunit beta-1 OS=Homo sapiens GN=LAMB1 PE=1 SV=2	P07942	0	842.438	53.3595	79	1059	79	1	1786	197.909	4.94	140000000	120000000	120000000	310000000	290000000	290000000	100000000	93000000	83000000	110000000	140000000	130000000	22.645	3046.84	79
Laminin subunit gamma-1 OS=Homo sapiens GN=LAMC1 PE=1 SV=3	P11047	0	789.46	50.6526	77	992	77	1	1609	177.489	5.12	160000000	140000000	170000000	480000000	440000000	400000000	110000000	91000000	84000000	220000000	240000000	240000000	26.245	3180.96	77
72 kDa type IV collagenase OS=Homo sapiens GN=MMP2 PE=1 SV=2	P08253	0	1045.58	87.8788	73	3213	72	1	660	73.835	5.47	3800000000	3800000000	3900000000	4500000000	5000000000	3000000000	4200000000	3400000000	3600000000	4700000000	4300000000	3800000000	4465.84	10080.6	73
Vimentin OS=Homo sapiens GN=VIM PE=1 SV=4	P08670	0	1062.2	88.1974	77	2335	71	1	466	53.619	5.12	1600000000	2000000000	1400000000	2100000000	1700000000	1500000000	1300000000	1200000000	1300000000	750000000	860000000	940000000	54360.8	7431.51	77
Collagen alpha-1(VI) chain OS=Homo sapiens GN=COL6A1 PE=1 SV=3	P12109	0	807.383	60.4086	65	1345	65	1	1028	108.462	5.43	910000000	1000000000	1200000000	1800000000	1300000000	1900000000	550000000	440000000	470000000	740000000	1100000000	1100000000	70.197	4443.65	65
Transforming growth factor-beta-induced protein ig-h3 OS=Homo sapiens GN=TGFBI PE=1 SV=1	Q15582	0	1046.86	77.306	63	2109	63	1	683	74.634	7.71	1800000000	1200000000	1900000000	2500000000	2900000000	2500000000	1200000000	1500000000	1400000000	2900000000	2500000000	2600000000	2038.5	7482.72	63
Chondroitin sulfate proteoglycan 4 OS=Homo sapiens GN=CSPG4 PE=1 SV=2	Q6UVK1	0	413.235	32.6443	57	413	57	1	2322	250.382	5.47	100000000	100000000	110000000	70000000	60000000	58000000	55000000	64000000	60000000	30000000	40000000	44000000	4.129	1111.81	57
Talin-1 OS=Homo sapiens GN=TLN1 PE=1 SV=3	Q9Y490	0	497.334	38.2133	57	419	57	1	2541	269.599	6.07	73000000	65000000	74000000	33000000	30000000	39000000	43000000	39000000	49000000	28000000	26000000	29000000	1.983	1396.88	57
Myosin-9 OS=Homo sapiens GN=MYH9 PE=1 SV=4	P35579	0	476.515	35.8163	56	405	56	1	1960	226.392	5.6	56000000	69000000	75000000	39000000	44000000	40000000	57000000	61000000	48000000	44000000	46000000	29000000	2.953	1288.83	56
78 kDa glucose-regulated protein OS=Homo sapiens GN=HSPA5 PE=1 SV=2	P11021	0	745.109	62.2324	57	1456	55	1	654	72.288	5.16	1900000000	2200000000	1700000000	1200000000	810000000	1500000000	1600000000	1200000000	960000000	1300000000	1300000000	1300000000	480.867	4729.97	57
Chitinase-3-like protein 1 OS=Homo sapiens GN=CHI3L1 PE=1 SV=2	P36222	0	682.184	80.6789	55	2048	55	1	383	42.598	8.46	2200000000	2500000000	2600000000	4200000000	3500000000	2800000000	1400000000	1800000000	1800000000	2800000000	3100000000	2300000000	7665.82	6726.05	55
Isoform 8 of Filamin-B OS=Homo sapiens GN=FLNB	O75369-8	0	393.8	29.3581	56	316	51	1	2633	281.459	5.71	70000000	66000000	61000000	15000000	16000000	41000000	23000000	11000000	12000000	8300000	13000000	11000000	1.94	789.542	56
Alpha-enolase OS=Homo sapiens GN=ENO1 PE=1 SV=2	P06733	0	799.612	92.3963	56	1648	51	1	434	47.139	7.39	3200000000	3300000000	3200000000	1400000000	1600000000	1400000000	1300000000	1000000000	970000000	1000000000	1100000000	850000000	4892.9	5654.43	56
Isoform 2 of Procollagen-lysine,2-oxoglutarate 5-dioxygenase 2 OS=Homo sapiens GN=PLOD2	O00469-2	0	521.096	60.2902	50	822	50	1	758	87.043	6.71	300000000	270000000	300000000	680000000	650000000	600000000	250000000	310000000	130000000	240000000	190000000	200000000	89.273	2250.6	50
Prolow-density lipoprotein receptor-related protein 1 OS=Homo sapiens GN=LRP1 PE=1 SV=2	Q07954	0	345.699	14.3046	49	370	49	1	4544	504.276	5.39	48000000	50000000	53000000	51000000	52000000	42000000	23000000	20000000	14000000	24000000	25000000	25000000	0.786	845.953	49
Laminin subunit alpha-4 OS=Homo sapiens GN=LAMA4 PE=1 SV=4	Q16363	0	485.281	33.2968	49	501	49	1	1823	202.397	6.28	79000000	28000000	80000000	260000000	320000000	310000000	84000000	86000000	30000000	160000000	130000000	130000000	4.426	1370.57	49
Phosphoglycerate kinase 1 OS=Homo sapiens GN=PGK1 PE=1 SV=3	P00558	0	757.894	94.2446	48	1015	48	1	417	44.586	8.1	2900000000	2600000000	3000000000	1000000000	960000000	900000000	770000000	620000000	560000000	740000000	670000000	670000000	2927.64	3827.08	48
Alpha-actinin-4 OS=Homo sapiens GN=ACTN4 PE=1 SV=2	O43707	0	642.064	77.0582	64	855	46	1	911	104.788	5.44	290000000	270000000	350000000	230000000	240000000	200000000	120000000	100000000	120000000	92000000	98000000	110000000	36.276	2501.12	64
Endoplasmin OS=Homo sapiens GN=HSP90B1 PE=1 SV=1	P14625	0	457.722	60.0249	47	585	45	1	803	92.411	4.84	200000000	230000000	170000000	200000000	160000000	190000000	220000000	150000000	180000000	130000000	130000000	93000000	27.248	1837.95	47
Protein disulfide-isomerase A3 OS=Homo sapiens GN=PDIA3 PE=1 SV=4	P30101	0	524.471	77.0297	45	869	45	1	505	56.747	6.35	570000000	530000000	550000000	510000000	580000000	460000000	260000000	430000000	330000000	230000000	250000000	340000000	230.013	2934.67	45
Isoform 2 of Annexin A2 OS=Homo sapiens GN=ANXA2	P07355-2	0	522.467	78.1513	44	639	44	1	357	40.386	8.37	350000000	280000000	510000000	340000000	220000000	210000000	130000000	130000000	150000000	150000000	160000000	130000000	629.957	2384.23	44
Sulfhydryl oxidase 1 OS=Homo sapiens GN=QSOX1 PE=1 SV=3	O00391	0	444.557	58.0991	43	717	43	1	747	82.526	8.92	370000000	430000000	550000000	900000000	810000000	850000000	470000000	430000000	400000000	540000000	560000000	840000000	20.544	2200.67	43
Laminin subunit alpha-5 OS=Homo sapiens GN=LAMA5 PE=1 SV=8	O15230	0	327.306	18.4574	43	302	43	1	3695	399.479	7.02	57000000	14000000	14000000	22000000	25000000	17000000	11000000	6900000	11000000	14000000	14000000	12000000	0.89	807.242	43
Collagen alpha-1(I) chain OS=Homo sapiens GN=COL1A1 PE=1 SV=5	P02452	0	359.034	34.9727	43	793	43	1	1464	138.857	5.8	360000000	360000000	300000000	1100000000	1300000000	870000000	230000000	170000000	93000000	300000000	590000000	210000000	4.275	2094.44	43
Complement C1r subcomponent OS=Homo sapiens GN=C1R PE=1 SV=2	P00736	0	478.27	62.2695	44	768	42	1	705	80.067	6.21	340000000	390000000	450000000	590000000	630000000	500000000	230000000	220000000	210000000	490000000	490000000	350000000	58.566	2615.22	44
Complement factor H OS=Homo sapiens GN=CFH PE=1 SV=4	P08603	0	310.789	41.9171	42	366	42	1	1231	139.005	6.61	86000000	87000000	95000000	170000000	170000000	240000000	57000000	63000000	46000000	100000000	150000000	97000000	5.7	914.493	42
Microtubule-associated protein 1B OS=Homo sapiens GN=MAP1B PE=1 SV=2	P46821	0	349.859	25.4457	43	264	42	1	2468	270.468	4.81	64000000	52000000	47000000	26000000	24000000	29000000	23000000	20000000	18000000	23000000	14000000	22000000	1.824	843.936	43
Nidogen-2 OS=Homo sapiens GN=NID2 PE=1 SV=3	Q14112	0	380.259	45.7455	42	409	42	1	1375	151.158	5.29	110000000	88000000	100000000	210000000	200000000	180000000	51000000	98000000	40000000	130000000	66000000	45000000	7.64	1329.07	42
Plectin OS=Homo sapiens GN=PLEC PE=1 SV=3	Q15149	0	226.974	13.0231	42	148	42	1	4684	531.466	5.96	23000000	17000000	16000000	10000000	8900000	12000000	10000000	8900000	8400000	7100000	7900000	7300000	0.415	299.877	42
Protein disulfide-isomerase OS=Homo sapiens GN=P4HB PE=1 SV=3	P07237	0	431.885	71.2598	41	577	41	1	508	57.081	4.87	260000000	240000000	260000000	230000000	230000000	120000000	190000000	200000000	130000000	77000000	99000000	74000000	52.088	1695.79	41
Filamin-C OS=Homo sapiens GN=FLNC PE=1 SV=3	Q14315	0	327.312	22.6789	45	332	41	1	2725	290.841	5.97	59000000	74000000	77000000	31000000	23000000	30000000	31000000	35000000	26000000	40000000	40000000	18000000	1.339	844.434	45
Triosephosphate isomerase OS=Homo sapiens GN=TPI1 PE=1 SV=3	P60174	0	528.12	81.8182	40	597	40	1	286	30.772	5.92	1500000000	1500000000	1600000000	570000000	510000000	470000000	510000000	570000000	540000000	390000000	430000000	380000000	6157.48	2336.25	40
Isoform 6 of Agrin OS=Homo sapiens GN=AGRN	O00468-6	0	255.079	28.8998	39	271	39	1	2045	214.706	6.4	24000000	30000000	25000000	35000000	19000000	26000000	30000000	7500000	15000000	26000000	38000000	34000000	1.716	756.477	39
Procollagen-lysine,2-oxoglutarate 5-dioxygenase 3 OS=Homo sapiens GN=PLOD3 PE=1 SV=1	O60568	0	303.2	69.1057	38	423	38	1	738	84.731	6.05	69000000	74000000	65000000	98000000	100000000	70000000	75000000	37000000	32000000	71000000	59000000	49000000	14.541	1169.83	38
Vinculin OS=Homo sapiens GN=VCL PE=1 SV=4	P18206	0	390.369	43.739	38	414	38	1	1134	123.722	5.66	140000000	110000000	130000000	86000000	77000000	65000000	49000000	42000000	40000000	38000000	47000000	53000000	4.039	1252.87	38
Isoform 2 of Latent-transforming growth factor beta-binding protein 4 OS=Homo sapiens GN=LTBP4	Q8N2S1-2	0	360.381	31.2781	38	374	38	1	1557	165.631	5.07	49000000	56000000	43000000	81000000	68000000	63000000	54000000	44000000	42000000	58000000	77000000	64000000	4.351	1068.48	38
Collagen alpha-1(XII) chain OS=Homo sapiens GN=COL12A1 PE=1 SV=2	Q99715	0	261.907	16.9442	38	274	38	1	3063	332.941	5.53	60000000	49000000	61000000	130000000	150000000	130000000	28000000	49000000	64000000	43000000	73000000	50000000	0.912	767.528	38
Endoplasmic reticulum aminopeptidase 1 OS=Homo sapiens GN=ERAP1 PE=1 SV=3	Q9NZ08	0	241.275	44.2083	38	294	38	1	941	107.166	6.46	210000000	240000000	240000000	170000000	170000000	190000000	100000000	160000000	150000000	300000000	340000000	270000000	5.579	768.151	38
Plasminogen activator inhibitor 1 OS=Homo sapiens GN=SERPINE1 PE=1 SV=1	P05121	0	484.309	77.3632	37	905	37	1	402	45.031	7.2	1900000000	2000000000	2000000000	1700000000	2300000000	2500000000	1700000000	2000000000	2100000000	2000000000	2200000000	2200000000	2461.09	2557.03	37
Isoform 3 of Alpha-actinin-1 OS=Homo sapiens GN=ACTN1	P12814-3	0	502.976	64.5514	55	637	37	1	914	105.502	5.41	150000000	160000000	180000000	89000000	84000000	80000000	69000000	54000000	42000000	54000000	40000000	58000000	19.026	1864.84	55
Nucleolin OS=Homo sapiens GN=NCL PE=1 SV=3	P19338	0	356.825	39.5775	37	357	37	1	710	76.568	4.7	62000000	68000000	58000000	36000000	39000000	31000000	51000000	43000000	46000000	37000000	33000000	28000000	13.678	1020.5	37
Glyceraldehyde-3-phosphate dehydrogenase OS=Homo sapiens GN=GAPDH PE=1 SV=3	P04406	0	580.99	89.8507	37	742	36	1	335	36.03	8.46	980000000	680000000	890000000	350000000	560000000	480000000	400000000	350000000	200000000	220000000	260000000	240000000	6448.47	2543.55	37
Elongation factor 2 OS=Homo sapiens GN=EEF2 PE=1 SV=4	P13639	0	299.056	51.1655	36	336	36	1	858	95.277	6.83	55000000	56000000	52000000	50000000	54000000	53000000	41000000	42000000	34000000	48000000	40000000	41000000	9	907.462	36
Isoform 2 of Procollagen-lysine,2-oxoglutarate 5-dioxygenase 1 OS=Homo sapiens GN=PLOD1	Q02809-2	0	326.736	57.4935	36	427	36	1	774	88.217	7.11	250000000	220000000	220000000	390000000	330000000	360000000	150000000	130000000	120000000	210000000	210000000	200000000	7.756	1340.01	36
Nucleobindin-1 OS=Homo sapiens GN=NUCB1 PE=1 SV=4	Q02818	0	594.967	68.7636	36	772	36	1	461	53.846	5.25	200000000	190000000	170000000	370000000	380000000	480000000	170000000	190000000	130000000	200000000	210000000	150000000	629.957	2659.22	36
Lysyl oxidase homolog 2 OS=Homo sapiens GN=LOXL2 PE=1 SV=1	Q9Y4K0	0	368.805	39.5349	36	499	36	1	774	86.668	6.38	400000000	350000000	260000000	600000000	370000000	620000000	270000000	220000000	230000000	220000000	440000000	450000000	40.843	1691.24	36
Complement C4-B OS=Homo sapiens GN=C4B PE=1 SV=2	P0C0L5	0	316.992	32.3394	35	251	35	1	1744	192.631	7.27	16000000	17000000	16000000	83000000	97000000	93000000	9500000	9700000	8100000	45000000	46000000	45000000	1.98	871.731	35
Thrombospondin-2 OS=Homo sapiens GN=THBS2 PE=1 SV=2	P35442	0	380.232	32.2526	36	503	35	1	1172	129.908	4.83	85000000	61000000	50000000	220000000	200000000	220000000	72000000	70000000	60000000	83000000	74000000	75000000	9	1622.88	36
Neutral alpha-glucosidase AB OS=Homo sapiens GN=GANAB PE=1 SV=3	Q14697	0	331.846	50.2119	35	458	35	1	944	106.807	6.14	210000000	210000000	300000000	160000000	160000000	120000000	190000000	200000000	150000000	170000000	190000000	130000000	9	1200.41	35
Isoform 2 of Heat shock protein HSP 90-alpha OS=Homo sapiens GN=HSP90AA1	P07900-2	0	506.643	49.4145	43	627	33	1	854	98.099	5.16	320000000	160000000	240000000	170000000	160000000	170000000	190000000	140000000	140000000	36000000	65000000	65000000	32.932	1942.18	43
Isoform 2 of Transketolase OS=Homo sapiens GN=TKT	P29401-2	0	384.898	69.4136	31	412	31	1	631	68.77	7.52	280000000	280000000	330000000	140000000	120000000	92000000	160000000	180000000	160000000	50000000	120000000	76000000	33.717	1347.76	31
Galectin-3-binding protein OS=Homo sapiens GN=LGALS3BP PE=1 SV=1	Q08380	0	358.005	50.2564	31	551	31	1	585	65.289	5.27	900000000	880000000	890000000	1700000000	1500000000	1700000000	730000000	670000000	690000000	1100000000	1200000000	1200000000	34.112	1906.23	31
Procollagen C-endopeptidase enhancer 1 OS=Homo sapiens GN=PCOLCE PE=1 SV=2	Q15113	0	433.127	65.0334	31	753	31	1	449	47.942	7.43	420000000	280000000	560000000	800000000	820000000	890000000	300000000	180000000	200000000	550000000	250000000	590000000	274.423	2859.46	31
Isoform 3 of L-lactate dehydrogenase A chain OS=Homo sapiens GN=LDHA	P00338-3	0	282.451	87.2576	32	290	30	1	361	39.812	8.43	350000000	280000000	190000000	88000000	130000000	62000000	53000000	140000000	140000000	31000000	88000000	82000000	36.276	944.674	32
Isoform 2 of Clusterin OS=Homo sapiens GN=CLU	P10909-2	0	299.886	42.7146	30	532	30	1	501	57.796	6.68	340000000	430000000	270000000	840000000	740000000	610000000	230000000	260000000	130000000	210000000	320000000	290000000	76.426	1633.54	30
Protein disulfide-isomerase A4 OS=Homo sapiens GN=PDIA4 PE=1 SV=2	P13667	0	299.212	48.2171	30	423	30	1	645	72.887	5.07	160000000	160000000	170000000	130000000	110000000	140000000	110000000	87000000	73000000	72000000	66000000	110000000	12.503	1138.7	30
Peptidyl-prolyl cis-trans isomerase B OS=Homo sapiens GN=PPIB PE=1 SV=2	P23284	0	407.686	73.6111	30	897	30	1	216	23.728	9.41	1500000000	1100000000	1500000000	1900000000	2000000000	1500000000	600000000	620000000	500000000	1200000000	1300000000	1200000000	11546.8	2382.73	30
Laminin subunit alpha-2 OS=Homo sapiens GN=LAMA2 PE=1 SV=4	P24043	0	233.162	15.3107	30	230	30	1	3122	343.684	6.4	18000000	21000000	25000000	40000000	36000000	41000000	17000000	12000000	14000000	28000000	20000000	28000000	0.563	671.226	30
Nicotinamide phosphoribosyltransferase OS=Homo sapiens GN=NAMPT PE=1 SV=1	P43490	0	286.183	63.9511	30	357	30	1	491	55.487	7.15	78000000	150000000	150000000	140000000	140000000	75000000	110000000	26000000	94000000	96000000	64000000	83000000	28.286	1027.05	30
Follistatin-related protein 1 OS=Homo sapiens GN=FSTL1 PE=1 SV=1	Q12841	0	381.359	80.1948	30	581	30	1	308	34.963	5.52	320000000	360000000	270000000	700000000	650000000	750000000	230000000	230000000	100000000	240000000	200000000	410000000	405.159	1738.29	30
Isoform 2 of Golgi apparatus protein 1 OS=Homo sapiens GN=GLG1	Q92896-2	0	242.903	30.0083	30	236	30	1	1203	137.132	6.9	46000000	26000000	21000000	48000000	40000000	66000000	24000000	16000000	11000000	45000000	45000000	46000000	2.422	641.207	30
Neurosecretory protein VGF OS=Homo sapiens GN=VGF PE=1 SV=2	O15240	0	224.676	46.5041	29	206	29	1	615	67.218	4.78	17000000	17000000	15000000	17000000	2300000	15000000	31000000	15000000	30000000	19000000	17000000	20000000	11.826	498.8	29
Annexin A1 OS=Homo sapiens GN=ANXA1 PE=1 SV=2	P04083	0	328.347	62.7168	29	396	29	1	346	38.69	7.02	410000000	270000000	270000000	150000000	180000000	140000000	130000000	100000000	77000000	110000000	91000000	110000000	192.07	1315.34	29
Heat shock 70 kDa protein 1B OS=Homo sapiens GN=HSPA1B PE=1 SV=1	P0DMV9	0	285.723	55.0702	38	352	29	1	641	70.009	5.66	150000000	82000000	220000000	100000000	56000000	17000000	96000000	68000000	67000000	41000000	36000000	23000000	27.014	957.833	38
Heat shock cognate 71 kDa protein OS=Homo sapiens GN=HSPA8 PE=1 SV=1	P11142	0	414.994	46.2848	37	599	29	1	646	70.854	5.52	320000000	140000000	230000000	230000000	250000000	260000000	180000000	140000000	210000000	170000000	110000000	150000000	54.41	1818.01	37
Carboxypeptidase E OS=Homo sapiens GN=CPE PE=1 SV=1	P16870	0	295.271	53.3613	29	467	29	1	476	53.117	5.14	150000000	110000000	150000000	180000000	190000000	200000000	150000000	110000000	110000000	150000000	150000000	80000000	43.173	1272.98	29
Basement membrane-specific heparan sulfate proteoglycan core protein OS=Homo sapiens GN=HSPG2 PE=1 SV=4	P98160	0	204.867	9.74721	29	211	29	1	4391	468.532	6.51	71000000	98000000	85000000	100000000	150000000	130000000	96000000	37000000	50000000	110000000	98000000	74000000	0.478	632.849	29
Extracellular matrix protein 1 OS=Homo sapiens GN=ECM1 PE=1 SV=2	Q16610	0	287.032	69.8148	29	432	29	1	540	60.635	6.71	260000000	200000000	290000000	450000000	690000000	610000000	89000000	180000000	170000000	410000000	320000000	260000000	20.063	1352.89	29
Amyloid beta A4 protein OS=Homo sapiens GN=APP PE=1 SV=3	P05067	0	386.583	32.8571	28	656	28	1	770	86.888	4.82	260000000	340000000	350000000	420000000	400000000	400000000	310000000	490000000	350000000	410000000	310000000	530000000	18.014	2268.77	28
Carboxypeptidase A4 OS=Homo sapiens GN=CPA4 PE=1 SV=2	Q9UI42	0	377.744	76.4846	28	482	28	1	421	47.322	6.7	250000000	230000000	260000000	480000000	440000000	520000000	150000000	160000000	150000000	210000000	140000000	290000000	221.754	1524.27	28
Cathepsin D OS=Homo sapiens GN=CTSD PE=1 SV=1	sp-P07339	0	235.185	54.8544	28	328	28	1	412	44.524	6.54	290000000	300000000	310000000	300000000	310000000	290000000	220000000	170000000	190000000	160000000	100000000	52000000	80.855	838.431	28
Isoform 2 of Fructose-bisphosphate aldolase A OS=Homo sapiens GN=ALDOA	P04075-2	0	427.594	71.5311	30	632	27	1	418	45.232	8.25	2000000000	1600000000	1500000000	830000000	780000000	790000000	630000000	680000000	690000000	510000000	470000000	420000000	286.298	2213.44	30
SPARC OS=Homo sapiens GN=SPARC PE=1 SV=1	P09486	0	506.632	64.6865	27	1327	27	1	303	34.61	4.84	2000000000	2000000000	2200000000	4500000000	4100000000	5000000000	2100000000	2400000000	2000000000	3400000000	3500000000	2400000000	29285.4	4048.53	27
Complement C1s subcomponent OS=Homo sapiens GN=C1S PE=1 SV=1	P09871	0	265.327	47.093	27	307	27	1	688	76.635	4.96	160000000	160000000	79000000	170000000	280000000	150000000	28000000	29000000	30000000	110000000	110000000	180000000	16.191	985.697	27
Pappalysin-1 OS=Homo sapiens GN=PAPPA PE=1 SV=3	Q13219	0	202.698	23.5403	27	208	27	1	1627	180.856	6.18	11000000	28000000	30000000	38000000	40000000	20000000	24000000	22000000	26000000	36000000	35000000	36000000	1.738	623.139	27
Isoform 2 of Calsyntenin-1 OS=Homo sapiens GN=CLSTN1	O94985-2	0	266.542	34.9125	26	315	26	1	971	108.574	4.93	110000000	110000000	130000000	160000000	200000000	240000000	83000000	97000000	72000000	99000000	79000000	100000000	5.373	1093.81	26
Microtubule-associated protein 4 OS=Homo sapiens GN=MAP4 PE=1 SV=3	P27816	0	228.565	40.2778	26	214	26	1	1152	120.93	5.43	110000000	130000000	200000000	66000000	55000000	57000000	32000000	22000000	36000000	33000000	50000000	38000000	2.162	706.853	26
Heat shock 70 kDa protein 4 OS=Homo sapiens GN=HSPA4 PE=1 SV=4	P34932	0	171.927	37.8571	27	158	26	1	840	94.271	5.19	57000000	51000000	68000000	22000000	25000000	26000000	16000000	14000000	14000000	12000000	7300000	8600000	2.562	387.205	27
Major vault protein OS=Homo sapiens GN=MVP PE=1 SV=4	Q14764	0	159.728	46.4726	26	108	26	1	893	99.266	5.48	36000000	35000000	46000000	10000000	11000000	10000000	21000000	15000000	20000000	6500000	10000000	6000000	2.946	262.486	26
Sushi, von Willebrand factor type A, EGF and pentraxin domain-containing protein 1 OS=Homo sapiens GN=SVEP1 PE=1 SV=3	Q4LDE5	0	154.098	11.0333	26	94	26	1	3571	389.912	5.5	14000000	13000000		44000000	31000000	24000000	3600000	2200000		15000000	17000000	14000000	0.465	223.135	26
Phosphoserine aminotransferase OS=Homo sapiens GN=PSAT1 PE=1 SV=2	Q9Y617	0	180.775	59.7297	26	218	26	1	370	40.397	7.66	76000000	75000000	89000000	58000000	53000000	51000000	31000000	30000000	22000000	48000000	34000000	53000000	23.709	466.829	26
Neuropilin-1 OS=Homo sapiens GN=NRP1 PE=1 SV=3	O14786	0	207.945	39.1116	25	290	25	1	923	103.069	5.88	220000000	190000000	230000000	270000000	230000000	280000000	54000000	120000000	110000000	190000000	260000000	150000000	4.623	912.492	25
Urokinase-type plasminogen activator OS=Homo sapiens GN=PLAU PE=1 SV=2	P00749	0	193.775	52.4362	25	136	25	1	431	48.476	8.41	7900000	6200000	5600000	190000000	190000000	170000000		6400000	1800000	13000000	39000000	36000000	25.49	402.59	25
Complement factor B OS=Homo sapiens GN=CFB PE=1 SV=2	P00751	0	211.983	44.3717	25	182	25	1	764	85.479	7.06	12000000	120000000	110000000	170000000	170000000	99000000	95000000	86000000	54000000	84000000	82000000	81000000	6.139	502.124	25
Apolipoprotein E OS=Homo sapiens GN=APOE PE=1 SV=1	P02649	0	251.515	63.7224	25	406	25	1	317	36.132	5.73	90000000	120000000	150000000	210000000	280000000	220000000	100000000	76000000	62000000	170000000	170000000	120000000	51.481	1211.54	25
Integrin beta-1 OS=Homo sapiens GN=ITGB1 PE=1 SV=2	P05556	0	240.145	34.5865	25	325	25	1	798	88.357	5.39	290000000	310000000	360000000	220000000	230000000	270000000	200000000	93000000	190000000	120000000	180000000	67000000	9	938.29	25
Vitamin K-dependent protein S OS=Homo sapiens GN=PROS1 PE=1 SV=1	P07225	0	238.408	42.3077	25	276	25	1	676	75.074	5.67	240000000	170000000	210000000	340000000	310000000	250000000	130000000	65000000	36000000	120000000	96000000	230000000	8.454	821.243	25
Moesin OS=Homo sapiens GN=MSN PE=1 SV=3	P26038	0	355.241	56.3258	33	475	25	1	577	67.778	6.4	290000000	270000000	330000000	190000000	190000000	120000000	77000000	56000000	50000000	110000000	110000000	110000000	24.98	1330.79	33
Secretogranin-2 OS=Homo sapiens GN=SCG2 PE=1 SV=2	P13521	0	246.966	48.2982	24	253	24	1	617	70.897	4.75	42000000	18000000	46000000	66000000	34000000	68000000	69000000	46000000	30000000	19000000	53000000	27000000	5.579	676.403	24
Hemicentin-1 OS=Homo sapiens GN=HMCN1 PE=1 SV=2	Q96RW7	0	131.45	6.79681	24	63	24	1	5635	613.001	6.49				20000000	25000000	24000000				7800000	7300000	12000000	0.209	158.34	24
Hypoxia up-regulated protein 1 OS=Homo sapiens GN=HYOU1 PE=1 SV=1	Q9Y4L1	0	149.649	32.4324	24	128	24	1	999	111.266	5.22	21000000	20000000	25000000	17000000	15000000	22000000	32000000	18000000	19000000	18000000	17000000	19000000	1.929	412.143	24
Plexin-B2 OS=Homo sapiens GN=PLXNB2 PE=1 SV=3	O15031	0	149.32	20.8379	23	155	23	1	1838	204.997	6.24	46000000	51000000	51000000	59000000	76000000	71000000	28000000	28000000	20000000	40000000	39000000	39000000	0.867	416.963	23
Isoform A17 of Neuropilin-2 OS=Homo sapiens GN=NRP2	O60462-3	0	171.954	27.9698	23	232	23	1	926	104.217	5.17	78000000	91000000	88000000	110000000	100000000	80000000	83000000	17000000	43000000	55000000	32000000	37000000	2.29	570.64	23
Gelsolin OS=Homo sapiens GN=GSN PE=1 SV=1	P06396	0	191.96	43.0946	23	162	23	1	782	85.644	6.28	150000000	140000000	190000000	140000000	140000000	100000000	49000000	55000000	41000000	70000000	74000000	62000000	4.391	549.463	23
Glucose-6-phosphate isomerase OS=Homo sapiens GN=GPI PE=1 SV=4	P06744	0	230.47	51.4337	23	243	23	1	558	63.107	8.32	150000000	220000000	170000000	150000000	150000000	160000000	140000000	110000000	130000000	110000000	110000000	95000000	10.365	845.125	23
Annexin A5 OS=Homo sapiens GN=ANXA5 PE=1 SV=2	P08758	0	184.107	73.75	23	234	23	1	320	35.914	5.05	130000000	160000000	160000000	84000000	94000000	76000000	65000000	67000000	64000000	52000000	67000000	60000000	19.309	581.731	23
Phospholipid transfer protein OS=Homo sapiens GN=PLTP PE=1 SV=1	P55058	0	297.202	53.3469	23	438	23	1	493	54.705	7.01	440000000	430000000	460000000	1700000000	1500000000	1400000000	280000000	290000000	250000000	770000000	860000000	790000000	30.623	1418.1	23
Thrombospondin-1 OS=Homo sapiens GN=THBS1 PE=1 SV=2	P07996	0	159.341	22.735	23	186	22	1	1170	129.3	4.94	72000000	68000000	39000000	130000000	79000000	72000000	29000000	19000000	27000000	23000000	31000000	40000000	1.528	529.811	23
Cation-independent mannose-6-phosphate receptor OS=Homo sapiens GN=IGF2R PE=1 SV=3	P11717	0	88.7288	10.8792	22	110	22	1	2491	274.199	5.94	8800000	9900000	2400000	15000000	13000000	17000000	12000000	8400000	10000000	8400000	10000000	10000000	0.441	194.769	22
5'-nucleotidase OS=Homo sapiens GN=NT5E PE=1 SV=1	P21589	0	194.884	45.6446	22	245	22	1	574	63.327	7.03	86000000	58000000	65000000	60000000	61000000	58000000	24000000	26000000	37000000	51000000	55000000	47000000	8.363	678.494	22
Tenascin OS=Homo sapiens GN=TNC PE=1 SV=3	P24821	0	195.753	14.4025	22	204	22	1	2201	240.7	4.89	42000000	59000000	61000000	19000000	22000000	31000000	42000000	27000000	30000000	25000000	17000000	24000000	0.85	607.055	22
Stress-induced-phosphoprotein 1 OS=Homo sapiens GN=STIP1 PE=1 SV=1	P31948	0	186.643	48.6188	22	197	22	1	543	62.599	6.8	85000000	140000000	140000000	48000000	36000000	33000000	38000000	34000000	27000000	18000000	45000000	21000000	4.065	611.495	22
Isoform 2 of Transgelin-2 OS=Homo sapiens GN=TAGLN2	P37802-2	0	257.513	72.7273	22	326	22	1	220	24.438	8.25	640000000	720000000	730000000	270000000	250000000	300000000	210000000	200000000	190000000	140000000	130000000	130000000	397.107	987.08	22
Transitional endoplasmic reticulum ATPase OS=Homo sapiens GN=VCP PE=1 SV=4	P55072	0	110.969	37.469	22	88	22	1	806	89.266	5.26	11000000	23000000	30000000		2300000	12000000	2900000	4400000		2000000	4100000	6300000	2.318	208.549	22
Tropomyosin alpha-4 chain OS=Homo sapiens GN=TPM4 PE=1 SV=3	P67936	0	418.5	68.5484	31	684	22	1	248	28.504	4.69	850000000	690000000	910000000	470000000	490000000	390000000	540000000	290000000	340000000	210000000	180000000	110000000	999	2351.61	31
Alpha-mannosidase 2 OS=Homo sapiens GN=MAN2A1 PE=1 SV=2	Q16706	0	148.942	23.8636	22	118	22	1	1144	131.057	7.58	13000000	27000000	33000000	39000000	44000000	38000000	19000000	17000000	12000000	21000000	26000000	29000000	2.043	342.88	22
Serine protease HTRA1 OS=Homo sapiens GN=HTRA1 PE=1 SV=1	Q92743	0	205.796	50.2083	22	286	22	1	480	51.255	7.83	88000000	110000000	110000000	430000000	440000000	270000000	65000000	49000000	56000000	190000000	100000000	150000000	39.616	784.666	22
Sushi repeat-containing protein SRPX2 OS=Homo sapiens GN=SRPX2 PE=1 SV=1	O60687	0	232.897	50.5376	21	279	21	1	465	52.938	7.25	33000000	32000000	34000000	64000000	69000000	66000000	27000000	22000000	26000000	38000000	39000000	39000000	21.19	855.134	21
Cathepsin B OS=Homo sapiens GN=CTSB PE=1 SV=3	P07858	0	276.478	51.3274	21	600	21	1	339	37.797	6.3	540000000	500000000	500000000	580000000	720000000	700000000	380000000	290000000	280000000	370000000	350000000	380000000	165.81	1765.88	21
Heat shock protein HSP 90-beta OS=Homo sapiens GN=HSP90AB1 PE=1 SV=4	P08238	0	312.615	43.3702	33	459	21	1	724	83.212	5.03	100000000	160000000	200000000	130000000	120000000	120000000	140000000	100000000	100000000	26000000	49000000	80000000	14.348	1384.98	33
Ubiquitin carboxyl-terminal hydrolase isozyme L1 OS=Homo sapiens GN=UCHL1 PE=1 SV=2	P09936	0	397.992	92.8251	21	419	21	1	223	24.808	5.48	380000000	570000000	630000000	430000000	430000000	410000000	160000000	230000000	110000000	220000000	130000000	140000000	4392.97	1496.37	21
Pentraxin-related protein PTX3 OS=Homo sapiens GN=PTX3 PE=1 SV=3	P26022	0	206.696	49.3438	21	434	21	1	381	41.949	5.01	1200000000	1100000000	1100000000	1300000000	1300000000	1400000000	960000000	1000000000	840000000	1100000000	1100000000	1100000000	76.426	1299.03	21
Pigment epithelium-derived factor OS=Homo sapiens GN=SERPINF1 PE=1 SV=4	P36955	0	142.463	58.134	21	225	21	1	418	46.283	6.38	42000000	29000000	48000000	120000000	150000000	110000000	31000000	29000000	21000000	59000000	49000000	71000000	11.115	619.494	21
Rab GDP dissociation inhibitor beta OS=Homo sapiens GN=GDI2 PE=1 SV=2	P50395	0	306.102	74.6067	28	345	21	1	445	50.631	6.47	160000000	150000000	120000000	38000000	88000000	29000000	85000000	50000000	39000000	69000000	60000000	36000000	37.566	971.367	28
Testican-1 OS=Homo sapiens GN=SPOCK1 PE=1 SV=1	Q08629	0	206.489	48.9749	21	257	21	1	439	49.092	6.1	76000000	68000000	95000000	200000000	400000000	400000000	41000000	39000000	37000000	100000000	110000000	70000000	21.909	626.182	21
EGF-containing fibulin-like extracellular matrix protein 1 OS=Homo sapiens GN=EFEMP1 PE=1 SV=2	Q12805	0	172.779	48.073	21	253	21	1	493	54.604	5.07	67000000	23000000	42000000	76000000	120000000	160000000	8500000	24000000	21000000	82000000	32000000	30000000	14.571	687.791	21
Insulin-like growth factor-binding protein 7 OS=Homo sapiens GN=IGFBP7 PE=1 SV=1	Q16270	0	266.87	63.4752	21	496	21	1	282	29.111	7.9	910000000	1800000000	1900000000	1800000000	1800000000	1500000000	1500000000	1500000000	1200000000	770000000	820000000	1200000000	170.907	1671.04	21
Isoform 2 of Coiled-coil domain-containing protein 80 OS=Homo sapiens GN=CCDC80	Q76M96-2	0	127.818	24.974	21	139	21	1	961	109.424	9.72	33000000	52000000	50000000	83000000	71000000	97000000	39000000	31000000	27000000	31000000	23000000	21000000	1.551	428.111	21
45 kDa calcium-binding protein OS=Homo sapiens GN=SDF4 PE=1 SV=1	Q9BRK5	0	363.835	62.9834	21	455	21	1	362	41.78	4.86	180000000	160000000	190000000	240000000	250000000	280000000	220000000	170000000	150000000	97000000	120000000	120000000	298.358	1493.77	21
Isocitrate dehydrogenase [NADP] cytoplasmic OS=Homo sapiens GN=IDH1 PE=1 SV=2	O75874	0	186.243	55.7971	20	182	20	1	414	46.63	7.01	140000000	130000000	140000000	48000000	34000000	71000000	29000000	32000000	33000000	21000000	24000000	31000000	9.798	524.197	20
Ubiquitin-like modifier-activating enzyme 1 OS=Homo sapiens GN=UBA1 PE=1 SV=3	P22314	0	162.541	26.3705	20	148	20	1	1058	117.774	5.76	34000000	35000000	35000000	30000000	30000000	26000000	30000000	34000000	32000000	31000000	32000000	34000000	1.712	511.439	20
Fibrillin-2 OS=Homo sapiens GN=FBN2 PE=1 SV=3	P35556	0	142.626	10.5426	24	155	20	1	2912	314.558	4.86	3300000	46000000	77000000	21000000	66000000	17000000	11000000	14000000	11000000	17000000	12000000	8300000	0.575	340.9	24
Puromycin-sensitive aminopeptidase OS=Homo sapiens GN=NPEPPS PE=1 SV=2	P55786	0	127.544	33.2971	20	139	20	1	919	103.211	5.72	71000000	72000000	73000000	33000000	31000000	34000000	21000000	17000000	17000000	22000000	15000000	21000000	1.532	317.818	20
14-3-3 protein zeta/delta OS=Homo sapiens GN=YWHAZ PE=1 SV=1	P63104	0	283.484	62.0408	23	382	20	1	245	27.728	4.79	460000000	370000000	530000000	360000000	370000000	300000000	200000000	190000000	140000000	320000000	340000000	110000000	126.427	1149.87	23
Prostaglandin F2 receptor negative regulator OS=Homo sapiens GN=PTGFRN PE=1 SV=2	Q9P2B2	0	171.528	29.6928	20	238	20	1	879	98.495	6.61	59000000	56000000	63000000	110000000	110000000	87000000	30000000	35000000	36000000	53000000	58000000	66000000	3.084	589.411	20
Neuronal pentraxin receptor OS=Homo sapiens GN=NPTXR PE=3 SV=2	O95502	0	205.815	40.2	19	238	19	1	500	52.813	6.21	100000000	76000000	79000000	130000000	160000000	130000000	110000000	110000000	120000000	95000000	120000000	110000000	14.571	857.194	19
Transforming growth factor beta-1 OS=Homo sapiens GN=TGFB1 PE=1 SV=2	P01137	0	142.024	58.2051	19	171	19	1	390	44.313	8.53	58000000	49000000	60000000	100000000	36000000	110000000	54000000	46000000	50000000	71000000	79000000	28000000	10.053	538.964	19
Beta-hexosaminidase subunit beta OS=Homo sapiens GN=HEXB PE=1 SV=3	P07686	0	123.326	38.6691	20	132	19	1	556	63.071	6.76	16000000	45000000	51000000	49000000	52000000	46000000	30000000	20000000	23000000	34000000	39000000	30000000	5.136	331.119	20
Collagen alpha-3(VI) chain OS=Homo sapiens GN=COL6A3 PE=1 SV=5	P12111	0	2447.32	63.7709	210	3370	19	1	3177	343.457	6.68	43000000	44000000	38000000	55000000	80000000	43000000	17000000	20000000	17000000	58000000	62000000	28000000	62.399	11571	210
Glycine--tRNA ligase OS=Homo sapiens GN=GARS PE=1 SV=3	P41250	0	144.525	33.1529	19	132	19	1	739	83.113	7.03	46000000	27000000	43000000	22000000	20000000	31000000	29000000	21000000	24000000	8400000	23000000	16000000	2.092	414.389	19
Ras GTPase-activating-like protein IQGAP1 OS=Homo sapiens GN=IQGAP1 PE=1 SV=1	P46940	0	122.947	16.898	19	97	19	1	1657	189.134	6.48	43000000	47000000	30000000	11000000	8000000	14000000	23000000	13000000	11000000	3900000	7600000	6800000	0.704	266.761	19
Sushi repeat-containing protein SRPX OS=Homo sapiens GN=SRPX PE=1 SV=1	P78539	0	142.514	46.3362	19	161	19	1	464	51.538	8.66	25000000	16000000	8300000	37000000	54000000	72000000	10000000	14000000	19000000	29000000	36000000	33000000	8.211	458.717	19
EGF-like repeat and discoidin I-like domain-containing protein 3 OS=Homo sapiens GN=EDIL3 PE=1 SV=1	O43854	0	132.254	45.8333	18	159	18	1	480	53.73	7.28	32000000	15000000	30000000	150000000	170000000	140000000	16000000	27000000	15000000	91000000	91000000	42000000	6.11	412.266	18
Keratin, type II cytoskeletal 1 OS=Homo sapiens GN=KRT1 PE=1 SV=6	P04264	0	172.14	40.0621	19	129	18	1	644	65.999	8.12	20000000	15000000	19000000	110000000	100000000	100000000	28000000	24000000	25000000	4000000	8800000		4.135	382.234	19
Profilin-1 OS=Homo sapiens GN=PFN1 PE=1 SV=2	P07737	0	173.979	79.2857	18	303	18	1	140	15.045	8.27	1600000000	1700000000	1900000000	660000000	900000000	890000000	680000000	770000000	270000000	350000000	340000000	320000000	2781.56	871.256	18
Gamma-enolase OS=Homo sapiens GN=ENO2 PE=1 SV=3	P09104	0	257.47	70.0461	23	345	18	1	434	47.239	5.03	210000000	190000000	230000000	83000000	80000000	74000000	100000000	58000000	67000000	35000000	44000000	35000000	22.462	1236.89	23
60 kDa heat shock protein, mitochondrial OS=Homo sapiens GN=HSPD1 PE=1 SV=2	P10809	0	173.062	44.1536	18	170	18	1	573	61.016	5.87	57000000	35000000	38000000	23000000	29000000	30000000	54000000	32000000	31000000	21000000	29000000	21000000	4.275	557.573	18
Phosphoglycerate mutase 1 OS=Homo sapiens GN=PGAM1 PE=1 SV=2	P18669	0	170.006	76.7717	18	197	18	1	254	28.786	7.18	200000000	120000000	190000000	110000000	110000000	140000000	100000000	110000000	130000000	95000000	110000000	110000000	115.591	700.586	18
Tryptophan--tRNA ligase, cytoplasmic OS=Homo sapiens GN=WARS PE=1 SV=2	P23381	0	209.353	41.6136	18	278	18	1	471	53.132	6.23	560000000	660000000	650000000	220000000	250000000	220000000	230000000	140000000	230000000	160000000	140000000	180000000	8.261	925.16	18
Integrin alpha-3 OS=Homo sapiens GN=ITGA3 PE=1 SV=5	P26006	0	157.998	17.5071	18	193	18	1	1051	116.538	6.77	180000000	180000000	200000000	110000000	160000000	93000000	100000000	50000000	45000000	53000000	78000000	81000000	2.675	578.313	18
Calreticulin OS=Homo sapiens GN=CALR PE=1 SV=1	P27797	0	250.326	56.1151	18	335	18	1	417	48.112	4.44	350000000	290000000	300000000	350000000	290000000	360000000	78000000	120000000	110000000	260000000	230000000	340000000	23.245	1139.69	18
Clathrin heavy chain 1 OS=Homo sapiens GN=CLTC PE=1 SV=5	Q00610	0	123.777	18.1493	18	121	18	1	1675	191.493	5.69	42000000	15000000	13000000	10000000	30000000	20000000	21000000		18000000	18000000	20000000	13000000	0.746	293.503	18
Spectrin beta chain, non-erythrocytic 1 OS=Homo sapiens GN=SPTBN1 PE=1 SV=2	Q01082	0	123.819	13.198	18	76	18	1	2364	274.439	5.57	35000000	25000000	38000000	16000000	7300000	17000000	15000000	8200000	14000000	11000000	9200000	6700000	0.348	280.986	18
CD166 antigen OS=Homo sapiens GN=ALCAM PE=1 SV=2	Q13740	0	173.098	44.4254	18	232	18	1	583	65.061	6.25	150000000	100000000	140000000	74000000	71000000	83000000	87000000	52000000	43000000	38000000	45000000	39000000	7.058	560.187	18
CD109 antigen OS=Homo sapiens GN=CD109 PE=1 SV=2	Q6YHK3	0	136.65	19.8616	18	115	18	1	1445	161.587	5.85	29000000	39000000	40000000	44000000	49000000	33000000	16000000	14000000		30000000	30000000	18000000	0.914	368.811	18
Programmed cell death 6-interacting protein OS=Homo sapiens GN=PDCD6IP PE=1 SV=1	Q8WUM4	0	105.74	27.1889	18	95	18	1	868	95.963	6.52	20000000	19000000	16000000	22000000	18000000	19000000	13000000	22000000	15000000	5200000	5800000	4900000	1.31	217.906	18
Isoform 2 of SPARC-related modular calcium-binding protein 1 OS=Homo sapiens GN=SMOC1	Q9H4F8-2	0	163.223	40.9195	18	169	18	1	435	48.231	8.22	19000000	9300000	26000000	63000000	60000000	45000000	43000000	29000000	31000000	44000000	29000000	66000000	13.678	483.605	18
Chloride intracellular channel protein 1 OS=Homo sapiens GN=CLIC1 PE=1 SV=4	O00299	0	127.933	78.4232	17	157	17	1	241	26.906	5.17	180000000	210000000	190000000	110000000	110000000	120000000	110000000	100000000	100000000	88000000	96000000	81000000	16.191	456.155	17
Matrilin-2 OS=Homo sapiens GN=MATN2 PE=1 SV=4	O00339	0	107.402	26.3598	17	113	17	1	956	106.767	6.27	9900000	13000000	15000000	29000000	28000000	26000000	16000000	19000000	17000000	19000000	18000000	17000000	1.873	246.467	17
Complement factor I OS=Homo sapiens GN=CFI PE=1 SV=2	P05156	0	111.161	38.422	17	167	17	1	583	65.707	7.5	55000000	63000000	58000000	140000000	140000000	89000000	59000000	34000000	33000000	51000000	43000000	53000000	2.981	480.032	17
Isoform V1 of Versican core protein OS=Homo sapiens GN=VCAN	P13611-2	0	125.303	8.50976	17	178	17	1	2409	264.886	4.54	40000000	87000000	54000000	170000000	95000000	140000000	45000000	25000000	37000000	35000000	35000000	39000000	0.655	538.131	17
Hexokinase-1 OS=Homo sapiens GN=HK1 PE=1 SV=3	P19367	0	111.565	26.9357	20	103	17	1	917	102.42	6.8	49000000	50000000	34000000	23000000	24000000	17000000	1600000	23000000	23000000	6100000	16000000	7300000	1.783	222.622	20
Mannosyl-oligosaccharide 1,2-alpha-mannosidase IA OS=Homo sapiens GN=MAN1A1 PE=1 SV=3	P33908	0	115.04	25.268	17	168	17	1	653	72.922	6.47	34000000	33000000	36000000	98000000	99000000	85000000	46000000	14000000	21000000	19000000	33000000	46000000	3.184	435.992	17
Isoform 2 of Phosphoglucomutase-1 OS=Homo sapiens GN=PGM1	P36871-2	0	141.295	47.4138	17	86	17	1	580	63.75	5.83	32000000	32000000	30000000	17000000	18000000	18000000	10000000	6600000	7900000	10000000	8400000	9300000	3.281	292.572	17
Lumican OS=Homo sapiens GN=LUM PE=1 SV=2	P51884	0	134.506	43.787	17	233	17	1	338	38.405	6.61	49000000	69000000	71000000	100000000	81000000	100000000	49000000	51000000	43000000	84000000	64000000	58000000	41.17	570.975	17
Laminin subunit beta-2 OS=Homo sapiens GN=LAMB2 PE=1 SV=2	P55268	0	90.117	17.1301	17	77	17	1	1798	195.854	6.52	6100000	6900000	11000000	16000000	14000000	24000000	4200000	9500000	7600000	10000000	7500000	7400000	0.432	242.984	17
Actin, cytoplasmic 1 OS=Homo sapiens GN=ACTB PE=1 SV=1	P60709	0	673.581	93.0667	38	1089	17	1	375	41.71	5.48	1700000000	690000000	1300000000	1600000000	1000000000	720000000	740000000	160000000	560000000	500000000	240000000	480000000	8184.47	3595.04	38
Caldesmon OS=Homo sapiens GN=CALD1 PE=1 SV=3	Q05682	0	123.007	27.3644	17	129	17	1	793	93.175	5.66	45000000	54000000	46000000	19000000	31000000	24000000	24000000	25000000	21000000	13000000	7000000	9200000	2.7	313.493	17
Isoform 2 of Inactive serine protease PAMR1 OS=Homo sapiens GN=PAMR1	Q6UXH9-2	0	124.914	29.8507	17	149	17	1	737	81.889	7.46	20000000	5400000	21000000	72000000	59000000	59000000	15000000	14000000	13000000	30000000	34000000	48000000	2.665	358.76	17
Golgi membrane protein 1 OS=Homo sapiens GN=GOLM1 PE=1 SV=1	Q8NBJ4	0	126.297	43.6409	17	169	17	1	401	45.306	4.97	44000000	21000000	41000000	48000000	44000000	50000000	48000000	42000000	29000000	18000000	38000000	60000000	6.356	391.859	17
Protein DJ-1 OS=Homo sapiens GN=PARK7 PE=1 SV=2	Q99497	0	224.931	89.418	17	228	17	1	189	19.878	6.79	270000000	260000000	280000000	98000000	120000000	110000000	100000000	85000000	110000000	34000000	91000000	76000000	241.446	911.939	17
Aconitate hydratase, mitochondrial OS=Homo sapiens GN=ACO2 PE=1 SV=2	Q99798	0	118.502	32.8205	17	107	17	1	780	85.372	7.61	45000000	35000000	30000000	36000000	38000000	9500000	30000000	27000000	19000000	23000000	24000000	19000000	2.44	315.795	17
Olfactomedin-like protein 3 OS=Homo sapiens GN=OLFML3 PE=2 SV=1	Q9NRN5	0	111.689	50.2463	17	124	17	1	406	45.981	6.57	23000000	27000000	35000000	66000000	50000000	42000000	39000000	15000000	12000000	30000000	20000000	15000000	10.007	262.316	17
Soluble scavenger receptor cysteine-rich domain-containing protein SSC5D OS=Homo sapiens GN=SSC5D PE=1 SV=3	A1L4H1	0	169.008	18.8175	16	199	16	1	1573	165.639	6.13	69000000	70000000	61000000	200000000	190000000	210000000	75000000	66000000	77000000	110000000	130000000	100000000	1.062	714.752	16
6-phosphogluconolactonase OS=Homo sapiens GN=PGLS PE=1 SV=2	O95336	0	137.733	77.5194	16	189	16	1	258	27.53	6.05	110000000	170000000	160000000	57000000	50000000	31000000	44000000	56000000	32000000	18000000	39000000	28000000	20.544	529.143	16
Metalloproteinase inhibitor 1 OS=Homo sapiens GN=TIMP1 PE=1 SV=1	P01033	0	325.965	63.7681	16	738	16	1	207	23.156	8.1	2600000000	630000000	2200000000	3400000000	4400000000	3100000000	1300000000	990000000	1100000000	1200000000	2700000000	2600000000	1872.82	2627.44	16
Sodium/potassium-transporting ATPase subunit alpha-1 OS=Homo sapiens GN=ATP1A1 PE=1 SV=1	P05023	0	107.026	22.8739	16	115	16	1	1023	112.824	5.49	35000000	23000000	36000000	21000000	26000000	25000000	18000000	20000000	14000000	23000000	7000000	13000000	1.319	305.863	16
Ribonuclease inhibitor OS=Homo sapiens GN=RNH1 PE=1 SV=2	P13489	0	147.986	47.7223	16	132	16	1	461	49.941	4.82	42000000	97000000	100000000	26000000	89000000	80000000	40000000	11000000	9500000	28000000	34000000	24000000	4.412	401.579	16
Glucosidase 2 subunit beta OS=Homo sapiens GN=PRKCSH PE=1 SV=2	P14314	0	133.906	30.8712	16	218	16	1	528	59.388	4.41	220000000	220000000	360000000	190000000	170000000	12000000	180000000	170000000	36000000	33000000	20000000	52000000	15.876	531.425	16
Aldose reductase OS=Homo sapiens GN=AKR1B1 PE=1 SV=3	P15121	0	181.832	71.2025	17	258	16	1	316	35.83	6.98	250000000	240000000	310000000	260000000	240000000	200000000	120000000	100000000	110000000	61000000	58000000	80000000	36.276	703.335	17
Collagen alpha-1(V) chain OS=Homo sapiens GN=COL5A1 PE=1 SV=3	P20908	0	177.798	15.3972	16	243	16	1	1838	183.447	5.06	140000000	120000000	140000000	92000000	140000000	95000000	120000000	80000000	66000000	160000000	96000000	92000000	0.768	745.099	16
Biglycan OS=Homo sapiens GN=BGN PE=1 SV=2	P21810	0	143.972	41.5761	16	83	16	1	368	41.628	7.52					6800000								11.589	261.29	16
Insulin-like growth factor-binding protein 4 OS=Homo sapiens GN=IGFBP4 PE=1 SV=2	P22692	0	220.062	46.5116	16	433	16	1	258	27.915	7.15	610000000	620000000	530000000	1200000000	1200000000	930000000	390000000	330000000	250000000	510000000	480000000	590000000	152.993	1406.08	16
Rab GDP dissociation inhibitor alpha OS=Homo sapiens GN=GDI1 PE=1 SV=2	P31150	0	220.252	68.2327	23	229	16	1	447	50.55	5.14	90000000	99000000	89000000	38000000	52000000	54000000	37000000	35000000	21000000	22000000	33000000	18000000	14.317	708.432	23
Malate dehydrogenase, mitochondrial OS=Homo sapiens GN=MDH2 PE=1 SV=3	P40926	0	135.105	56.5089	16	181	16	1	338	35.481	8.68	48000000	43000000	45000000	54000000	50000000	44000000	46000000	47000000	45000000	50000000	29000000	39000000	5.918	543.15	16
ATP-citrate synthase OS=Homo sapiens GN=ACLY PE=1 SV=3	P53396	0	91.8725	23.4332	16	98	16	1	1101	120.762	7.33	26000000	24000000	29000000	22000000	16000000	17000000	8100000	14000000	5000000	14000000	19000000	9000000	0.988	252.534	16
14-3-3 protein epsilon OS=Homo sapiens GN=YWHAE PE=1 SV=1	P62258	0	180.94	63.5294	18	292	16	1	255	29.155	4.74	500000000	360000000	570000000	280000000	340000000	58000000	51000000	170000000	50000000	170000000	190000000	150000000	58.948	791.907	18
Spectrin alpha chain, non-erythrocytic 1 OS=Homo sapiens GN=SPTAN1 PE=1 SV=3	Q13813	0	88.2352	9.74919	16	54	16	1	2472	284.364	5.35	14000000	14000000	14000000	5300000	7600000	7700000	2000000	7300000	5200000	5400000	1200000		0.244	156.835	16
Dystroglycan OS=Homo sapiens GN=DAG1 PE=1 SV=2	Q14118	0	151.901	26.5922	16	180	16	1	895	97.381	8.56	90000000	110000000	120000000	250000000	250000000	250000000	85000000	100000000	110000000	130000000	150000000	130000000	2.981	589.405	16
Isoform 2 of Protein disulfide-isomerase A6 OS=Homo sapiens GN=PDIA6	Q15084-2	0	156.387	38.8211	16	205	16	1	492	53.867	5.33	150000000	150000000	160000000	120000000	120000000	120000000	89000000	91000000	84000000	70000000	85000000	84000000	5.629	690.071	16
Dihydropyrimidinase-related protein 2 OS=Homo sapiens GN=DPYSL2 PE=1 SV=1	Q16555	0	173.893	40.7343	17	254	16	1	572	62.255	6.38	80000000	76000000	87000000	61000000	62000000	76000000	45000000	42000000	26000000	27000000	29000000	21000000	5.661	746.992	17
UDP-glucose:glycoprotein glucosyltransferase 1 OS=Homo sapiens GN=UGGT1 PE=1 SV=3	Q9NYU2	0	102.502	15.5627	16	88	16	1	1555	177.078	5.63	13000000	12000000	20000000	15000000	22000000	24000000	7500000	9800000	6100000	14000000	12000000	13000000	0.576	212.966	16
Peroxiredoxin-1 OS=Homo sapiens GN=PRDX1 PE=1 SV=1	sp-Q06830	0	218.51	72.8643	19	370	16	1	199	22.096	8.13	240000000	360000000	280000000	190000000	160000000	150000000	93000000	77000000	87000000	66000000	91000000	60000000	609.54	1020.75	19
Disintegrin and metalloproteinase domain-containing protein 10 OS=Homo sapiens GN=ADAM10 PE=1 SV=1	O14672	0	76.0268	20.9893	15	82	15	1	748	84.088	7.77	22000000	32000000	9700000	29000000	29000000	17000000	55000000	25000000	24000000	40000000	49000000	48000000	1.462	159.768	15
Semaphorin-7A OS=Homo sapiens GN=SEMA7A PE=1 SV=1	O75326	0	98.0981	37.0871	15	100	15	1	666	74.776	7.64	35000000	8700000	38000000	55000000	24000000	50000000	14000000	20000000	13000000	21000000	19000000	13000000	1.783	264.231	15
L-lactate dehydrogenase B chain OS=Homo sapiens GN=LDHB PE=1 SV=2	P07195	0	185.421	55.3892	17	175	15	1	334	36.615	6.05	110000000	180000000	220000000	100000000	110000000	140000000	89000000	66000000	98000000	57000000	65000000	57000000	20.544	659.231	17
Galectin-1 OS=Homo sapiens GN=LGALS1 PE=1 SV=2	P09382	0	213.944	82.2222	15	380	15	1	135	14.706	5.5	830000000	870000000	890000000	670000000	480000000	560000000	360000000	380000000	280000000	360000000	510000000	270000000	999	1351.71	15
Matrix metalloproteinase-9 OS=Homo sapiens GN=MMP9 PE=1 SV=3	P14780	0	99.2614	24.7525	15	88	15	1	707	78.408	6.06	4900000	10000000	8300000				8900000	12000000	1000000	9600000		6100000	1.894	210.466	15
Aspartate aminotransferase, cytoplasmic OS=Homo sapiens GN=GOT1 PE=1 SV=3	P17174	0	120.009	53.2688	15	98	15	1	413	46.219	7.01	70000000	60000000	62000000	28000000	25000000	27000000	31000000	30000000	33000000	23000000	21000000	23000000	4.995	329.123	15
Connective tissue growth factor OS=Homo sapiens GN=CTGF PE=1 SV=2	P29279	0	140.587	48.7106	15	176	15	1	349	38.065	8	85000000	91000000	90000000	100000000	70000000	83000000	53000000	42000000	40000000	95000000	41000000	56000000	6.814	479.07	15
Stress-70 protein, mitochondrial OS=Homo sapiens GN=HSPA9 PE=1 SV=2	P38646	0	115.399	22.5331	15	135	15	1	679	73.635	6.16	35000000	26000000	17000000	32000000	35000000	23000000	34000000	26000000	31000000	36000000	42000000	29000000	2.001	430.519	15
Isoform 2 of Alanine--tRNA ligase, cytoplasmic OS=Homo sapiens GN=AARS	P49588-2	0	105.558	21.371	15	80	15	1	992	109.249	5.57	21000000	17000000	19000000	13000000	13000000	17000000	14000000	5500000	8000000	5600000	9900000	7900000	1.126	225.688	15
Beta-2-microglobulin OS=Homo sapiens GN=B2M PE=1 SV=1	P61769	0	260.684	78.1513	15	350	15	1	119	13.706	6.52	1300000000	1200000000	1400000000	1200000000	790000000	1200000000	1400000000	1300000000	1300000000	910000000	880000000	880000000	13334.2	1438.98	15
Adenylyl cyclase-associated protein 1 OS=Homo sapiens GN=CAP1 PE=1 SV=5	Q01518	0	121.501	50.5263	15	84	15	1	475	51.869	8.06	60000000	30000000	29000000	13000000	20000000	14000000	1400000	2500000	1400000	11000000	4500000	5800000	3.977	252.746	15
A-kinase anchor protein 12 OS=Homo sapiens GN=AKAP12 PE=1 SV=4	Q02952	0	101.034	14.5342	15	66	15	1	1782	191.367	4.41	28000000	12000000	23000000	9200000	8000000	7900000	3700000	2000000	2400000	2300000	3200000	5700000	0.547	184.427	15
Lysyl oxidase homolog 1 OS=Homo sapiens GN=LOXL1 PE=1 SV=2	Q08397	0	123.268	40.4181	16	149	15	1	574	63.071	7.52	24000000	20000000	26000000	56000000	58000000	29000000	21000000	21000000	21000000	34000000	33000000	40000000	3.642	437.44	16
Kynureninase OS=Homo sapiens GN=KYNU PE=1 SV=1	Q16719	0	147.28	47.7419	15	151	15	1	465	52.318	7.03	150000000	150000000	160000000	40000000	59000000	60000000	40000000	30000000	26000000	22000000	32000000	28000000	5.31	451.37	15
Kinectin OS=Homo sapiens GN=KTN1 PE=1 SV=1	Q86UP2	0	98.5687	16.0648	15	61	15	1	1357	156.179	5.64	27000000	28000000	29000000	3100000	7100000	6800000	5100000	3600000	6000000	2400000	5000000	7500000	0.547	144.632	15
Thioredoxin domain-containing protein 5 OS=Homo sapiens GN=TXNDC5 PE=1 SV=2	Q8NBS9	0	126.417	40.7407	15	147	15	1	432	47.599	5.97	62000000	66000000	99000000	100000000	71000000	75000000	65000000	67000000	67000000	67000000	76000000	86000000	5.529	371.452	15
Isoform 2 of Roundabout homolog 1 OS=Homo sapiens GN=ROBO1	Q9Y6N7-2	0	91.2165	12.6888	15	85	15	1	1655	181.216	6.07	45000000	53000000	53000000	22000000	24000000	32000000	18000000	28000000	32000000	3600000	15000000	23000000	0.778	208.798	15
D-3-phosphoglycerate dehydrogenase OS=Homo sapiens GN=PHGDH PE=1 SV=4	O43175	0	113.316	37.5235	14	107	14	1	533	56.614	6.71	35000000	33000000	32000000	22000000	26000000	26000000	19000000	28000000	23000000	11000000	8400000	17000000	3.924	310.159	14
Beta-1,4-glucuronyltransferase 1 OS=Homo sapiens GN=B4GAT1 PE=1 SV=1	O43505	0	150.271	46.2651	14	129	14	1	415	47.089	7.2	46000000	47000000	40000000	140000000	110000000	140000000	30000000	32000000	25000000	65000000	36000000	49000000	13.125	419.513	14
Perilipin-3 OS=Homo sapiens GN=PLIN3 PE=1 SV=3	O60664	0	124.981	49.0783	14	83	14	1	434	47.046	5.44	36000000	33000000	35000000	14000000	10000000	14000000	53000000	18000000	5800000	19000000	19000000	18000000	2.981	313.244	14
ATP synthase subunit beta, mitochondrial OS=Homo sapiens GN=ATP5B PE=1 SV=3	P06576	0	95.5537	44.0454	14	94	14	1	529	56.525	5.4	14000000	16000000	22000000	13000000	12000000	19000000	19000000	17000000	16000000	8000000	9000000	18000000	2.808	219.068	14
Cathepsin L1 OS=Homo sapiens GN=CTSL PE=1 SV=2	P07711	0	110.636	35.7357	14	137	14	1	333	37.54	5.45	300000000	320000000	360000000	200000000	350000000	260000000	160000000	210000000	120000000	160000000	140000000	17000000	33.551	387.615	14
Xaa-Pro dipeptidase OS=Homo sapiens GN=PEPD PE=1 SV=3	P12955	0	127.591	39.7566	14	82	14	1	493	54.513	6	27000000	42000000	25000000	18000000	40000000	27000000	6400000	9200000	11000000	14000000	24000000	12000000	3.507	252.24	14
Isoform 2 of Prolyl 4-hydroxylase subunit alpha-1 OS=Homo sapiens GN=P4HA1	P13674-2	0	118.915	33.8951	14	123	14	1	534	60.929	6.01	24000000	15000000	12000000	33000000	51000000	23000000	19000000	24000000	21000000	12000000	13000000	18000000	2.981	341.846	14
Heterogeneous nuclear ribonucleoproteins A2/B1 OS=Homo sapiens GN=HNRNPA2B1 PE=1 SV=2	P22626	0	131.626	49.5751	16	159	14	1	353	37.407	8.95	88000000	33000000	100000000	28000000	33000000	21000000	91000000	74000000	83000000	69000000	71000000	28000000	17.33	465.188	16
Adenosylhomocysteinase OS=Homo sapiens GN=AHCY PE=1 SV=4	P23526	0	127.708	36.5741	14	124	14	1	432	47.685	6.34	62000000	65000000	84000000	23000000	31000000	37000000	23000000	22000000	16000000	27000000	21000000	21000000	6.586	357.76	14
Insulin-like growth factor-binding protein 6 OS=Homo sapiens GN=IGFBP6 PE=1 SV=1	P24592	0	201.814	71.6667	14	339	14	1	240	25.306	7.81	510000000	400000000	560000000	930000000	610000000	560000000	350000000	310000000	320000000	650000000	580000000	380000000	82.768	1411.6	14
6-phosphogluconate dehydrogenase, decarboxylating OS=Homo sapiens GN=PGD PE=1 SV=3	P52209	0	102.369	36.0248	14	98	14	1	483	53.106	7.23	87000000	86000000	66000000	30000000	29000000	16000000	22000000	21000000	19000000	12000000	13000000	19000000	2.981	273.341	14
Adenylate kinase 2, mitochondrial OS=Homo sapiens GN=AK2 PE=1 SV=2	P54819	0	172.241	75.7322	14	150	14	1	239	26.461	7.81	97000000	84000000	91000000	18000000	42000000	30000000	37000000	40000000	40000000	19000000	21000000	19000000	21.539	459.523	14
Lysyl oxidase homolog 3 OS=Homo sapiens GN=LOXL3 PE=1 SV=1	P58215	0	125.789	26.162	14	112	14	1	753	83.113	6.86	13000000	12000000	13000000	29000000	33000000	15000000	7100000	13000000	4800000	23000000	15000000	18000000	2.814	281.415	14
Elongation factor 1-alpha 1 OS=Homo sapiens GN=EEF1A1 PE=1 SV=1	P68104	0	168.129	39.6104	14	182	14	1	462	50.109	9.01	59000000	190000000	190000000	160000000	94000000	180000000	150000000	140000000	120000000	140000000	150000000	100000000	11.023	732.545	14
Vesicular integral-membrane protein VIP36 OS=Homo sapiens GN=LMAN2 PE=1 SV=1	Q12907	0	146.94	50.2809	14	144	14	1	356	40.203	6.95	180000000	140000000	92000000	130000000	130000000	140000000	69000000	38000000	56000000	110000000	78000000	88000000	7.962	515.887	14
Cytoplasmic dynein 1 heavy chain 1 OS=Homo sapiens GN=DYNC1H1 PE=1 SV=5	Q14204	0	55.2569	4.82135	14	40	14	1	4646	532.072	6.4	9500000	7300000	5400000			6600000	3300000	2900000	1400000	3600000	2100000	2700000	0.128	58.144	14
Isoform 5 of Thioredoxin reductase 1, cytoplasmic OS=Homo sapiens GN=TXNRD1	Q16881-5	0	140.033	40.2806	14	115	14	1	499	54.72	6.47	110000000	110000000	140000000	23000000	13000000	24000000	48000000	42000000	45000000	22000000	18000000	21000000	4.298	362.734	14
Endoplasmic reticulum aminopeptidase 2 OS=Homo sapiens GN=ERAP2 PE=1 SV=2	Q6P179	0	106.672	16.25	14	119	14	1	960	110.391	6.71	89000000	82000000	67000000	60000000	64000000	79000000	81000000	68000000	71000000	57000000	60000000	51000000	1.049	339.401	14
Suprabasin OS=Homo sapiens GN=SBSN PE=1 SV=2	Q6UWP8	0	114.876	43.5593	14	92	14	1	590	60.505	7.01	8000000	4500000	10000000	26000000	26000000	26000000	1400000	7600000	6000000	21000000	19000000	18000000	3.037	233.572	14
Cell migration-inducing and hyaluronan-binding protein OS=Homo sapiens GN=CEMIP PE=1 SV=2	Q8WUJ3	0	74.8191	14.2542	14	92	14	1	1361	152.9	7.85	14000000	14000000	18000000	33000000	24000000	25000000	6100000	3900000	4300000	15000000	11000000	20000000	0.658	159.262	14
C-type lectin domain family 11 member A OS=Homo sapiens GN=CLEC11A PE=1 SV=1	Q9Y240	0	127.679	42.7245	14	179	14	1	323	35.673	5.16	77000000	83000000	61000000	120000000	150000000	150000000	160000000	100000000	96000000	81000000	58000000	55000000	10.22	567.963	14
Tripeptidyl-peptidase 1 OS=Homo sapiens GN=TPP1 PE=1 SV=2	O14773	0	148.652	40.675	13	165	13	1	563	61.21	6.48	43000000	44000000	60000000	76000000	180000000	81000000	100000000	80000000	67000000	98000000	110000000	43000000	6.017	446.498	13
Adenylate kinase isoenzyme 1 OS=Homo sapiens GN=AK1 PE=1 SV=3	P00568	0	110.292	63.4021	13	110	13	1	194	21.621	8.63	26000000	19000000	19000000	15000000	18000000	12000000	16000000	17000000	17000000	4200000	4000000	4100000	14.849	283.783	13
Isoform 4 of 4F2 cell-surface antigen heavy chain OS=Homo sapiens GN=SLC3A2	P08195-4	0	119.319	25.1135	13	140	13	1	661	71.079	4.97	44000000	60000000	64000000	27000000	35000000	39000000	23000000	13000000	16000000	8700000	15000000	17000000	3.037	356.588	13
Hepatocyte growth factor receptor OS=Homo sapiens GN=MET PE=1 SV=4	P08581	0	93.2136	12.3741	13	92	13	1	1390	155.441	7.33	40000000	42000000	56000000	61000000	65000000	51000000	25000000	29000000	21000000	22000000	29000000	19000000	0.656	222.439	13
Macrophage colony-stimulating factor 1 OS=Homo sapiens GN=CSF1 PE=1 SV=2	P09603	0	149.566	25.6318	13	209	13	1	554	60.142	5.29	210000000	240000000	87000000	70000000	350000000	350000000	250000000	230000000	240000000	220000000	270000000	270000000	5.918	813.436	13
Fructose-bisphosphate aldolase C OS=Homo sapiens GN=ALDOC PE=1 SV=2	P09972	0	190.077	51.9231	16	189	13	1	364	39.431	6.87	94000000	100000000	100000000	30000000	32000000	34000000	34000000	32000000	31000000	28000000	24000000	26000000	10.053	718.924	16
Metalloproteinase inhibitor 2 OS=Homo sapiens GN=TIMP2 PE=1 SV=2	P16035	0	164.666	58.1818	13	200	13	1	220	24.383	7.49	460000000	410000000	520000000	550000000	710000000	450000000	140000000	340000000	320000000	64000000	400000000	360000000	28.286	709.282	13
Cadherin-2 OS=Homo sapiens GN=CDH2 PE=1 SV=4	P19022	0	92.2241	23.8411	13	101	13	1	906	99.747	4.81	46000000	13000000	7500000	63000000	48000000	36000000	30000000	6800000	51000000	42000000	37000000	27000000	1.572	285.697	13
Protein-lysine 6-oxidase OS=Homo sapiens GN=LOX PE=1 SV=2	P28300	0	114.349	38.3693	14	173	13	1	417	46.915	8.09	33000000	23000000	35000000	68000000	44000000	59000000	10000000	28000000	23000000	40000000	51000000	47000000	9	489.251	14
Matrix metalloproteinase-14 OS=Homo sapiens GN=MMP14 PE=1 SV=3	P50281	0	82.5661	28.1787	13	131	13	1	582	65.852	7.77	110000000	110000000	120000000	130000000	160000000	74000000	9300000	60000000	9300000	59000000	79000000	41000000	3.047	285.114	13
Aspartyl/asparaginyl beta-hydroxylase OS=Homo sapiens GN=ASPH PE=1 SV=3	Q12797	0	83.0626	20.4485	13	89	13	1	758	85.809	5.01	23000000	20000000	16000000	33000000	42000000	28000000	11000000	18000000	14000000	11000000	14000000	21000000	1.801	224.643	13
Vasorin OS=Homo sapiens GN=VASN PE=1 SV=1	Q6EMK4	0	136.266	19.9108	13	137	13	1	673	71.668	7.39	52000000	48000000	82000000	82000000	60000000	100000000	69000000	70000000	67000000	62000000	59000000	61000000	5.105	453.46	13
Neurofascin OS=Homo sapiens GN=NFASC PE=1 SV=4	O94856	0	74.0817	12.3979	12	64	12	1	1347	149.933	6.65	14000000	14000000	14000000	8700000	14000000	14000000	7700000	3800000	7700000	8500000	9300000	11000000	0.555	194.7	12
EGF-containing fibulin-like extracellular matrix protein 2 OS=Homo sapiens GN=EFEMP2 PE=1 SV=3	O95967	0	104.604	36.1174	12	134	12	1	443	49.372	4.94	24000000	27000000	36000000	110000000	100000000	89000000	17000000	11000000	5000000	24000000	19000000	21000000	4.484	400.649	12
Aspartate aminotransferase, mitochondrial OS=Homo sapiens GN=GOT2 PE=1 SV=3	P00505	0	93.2824	36.2791	12	92	12	1	430	47.487	9.01	21000000	28000000	16000000	24000000	17000000	32000000	16000000	17000000	21000000	10000000	9800000	10000000	3.175	198.855	12
Alpha-1-antitrypsin OS=Homo sapiens GN=SERPINA1 PE=1 SV=3	P01009	0	73.5226	29.9043	12	86	12	1	418	46.707	5.59	28000000	27000000	24000000	54000000	54000000	52000000	18000000	12000000	17000000	18000000	11000000	28000000	2.594	183.47	12
Cystatin-C OS=Homo sapiens GN=CST3 PE=1 SV=1	P01034	0	197.506	63.6986	12	429	12	1	146	15.789	8.75	590000000	390000000	360000000	820000000	640000000	750000000	430000000	320000000	340000000	290000000	190000000	250000000	793.328	1299.64	12
Collagen alpha-2(V) chain OS=Homo sapiens GN=COL5A2 PE=1 SV=3	P05997	0	127.809	13.4089	12	136	12	1	1499	144.821	6.46	68000000	63000000	47000000	180000000	110000000	250000000	50000000	59000000	52000000	18000000	65000000	96000000	0.626	442.817	12
Isoform 2 of Tropomyosin alpha-3 chain OS=Homo sapiens GN=TPM3	P06753-2	0	277.24	54.8387	23	385	12	1	248	29.015	4.78	89000000	140000000	130000000	92000000	95000000	84000000	76000000	80000000	43000000	54000000	18000000	16000000	172.02	1209.18	23
Cytoplasmic aconitate hydratase OS=Homo sapiens GN=ACO1 PE=1 SV=3	P21399	0	58.2079	18.4477	12	45	12	1	889	98.337	6.68	23000000	23000000	27000000	9800000	7800000	9300000	7200000	4900000	1300000		6900000	3300000	0.995	86.1218	12
Phosphatidylethanolamine-binding protein 1 OS=Homo sapiens GN=PEBP1 PE=1 SV=3	P30086	0	128.605	80.2139	12	123	12	1	187	21.044	7.53	200000000	190000000	190000000	76000000	120000000	74000000	30000000	39000000	29000000	69000000	68000000	65000000	30.623	516.882	12
HLA class I histocompatibility antigen, B-44 alpha chain OS=Homo sapiens GN=HLA-B PE=1 SV=1	P30481	0	110.769	42.2652	14	164	12	1	362	40.456	6.04	69000000	63000000	64000000	70000000	58000000	69000000	55000000	65000000	38000000	55000000	57000000	68000000	10.159	480.731	14
Glypican-1 OS=Homo sapiens GN=GPC1 PE=1 SV=2	P35052	0	78.3682	35.1254	12	70	12	1	558	61.641	7.3	31000000	14000000	20000000	31000000	20000000	12000000	21000000	56000000	32000000	27000000	24000000	21000000	1.762	206.068	12
Keratin, type I cytoskeletal 9 OS=Homo sapiens GN=KRT9 PE=1 SV=3	P35527	0	99.1231	23.5955	12	63	12	1	623	62.027	5.24	5700000		16000000	61000000	49000000	51000000	7500000	13000000	6100000				1.762	178.397	12
Protein NOV homolog OS=Homo sapiens GN=NOV PE=1 SV=1	P48745	0	88.4264	42.8571	12	124	12	1	357	39.135	7.72	21000000	23000000	32000000	64000000	71000000	74000000	11000000	15000000	9300000	39000000	33000000	43000000	4.926	377.663	12
Fatty acid synthase OS=Homo sapiens GN=FASN PE=1 SV=3	P49327	0	66.2478	9.75707	12	36	12	1	2511	273.254	6.44	4500000		1700000	4600000	4800000	4900000		3700000	4500000	6900000	4300000	6500000	0.242	95.5148	12
Thrombospondin-3 OS=Homo sapiens GN=THBS3 PE=1 SV=1	P49746	0	79.8238	20.2929	12	88	12	1	956	104.135	4.65	19000000	6000000	17000000	24000000	25000000	22000000	2000000	21000000	11000000	13000000	13000000	17000000	1.434	247.001	12
Stanniocalcin-1 OS=Homo sapiens GN=STC1 PE=1 SV=1	P52823	0	149.281	44.5344	12	141	12	1	247	27.604	7.99	99000000	110000000	86000000	240000000	200000000	210000000	160000000	78000000	100000000	120000000	160000000	100000000	12.111	696.633	12
Glutathione S-transferase omega-1 OS=Homo sapiens GN=GSTO1 PE=1 SV=2	P78417	0	98.2068	48.5477	12	189	12	1	241	27.548	6.6	57000000	63000000	75000000	44000000	44000000	47000000	17000000	19000000	20000000	33000000	29000000	29000000	10.548	395.522	12
Isoform 2 of Microtubule-associated protein 1A OS=Homo sapiens GN=MAP1A	P78559-2	0	62.2067	6.98752	13	43	12	1	2805	305.484	4.92	7400000	12000000	15000000	6300000		6100000	4800000	7000000	6100000				0.297	82.2897	13
Nucleobindin-2 OS=Homo sapiens GN=NUCB2 PE=1 SV=2	P80303	0	156.391	37.619	12	132	12	1	420	50.164	5.12	63000000	61000000	71000000	97000000	100000000	140000000	41000000	37000000	31000000	62000000	56000000	60000000	7.254	501.82	12
Xylosyltransferase 1 OS=Homo sapiens GN=XYLT1 PE=1 SV=1	Q86Y38	0	69.5564	15.3285	12	62	12	1	959	107.501	9.22	11000000	14000000	9800000	35000000	51000000	21000000	6800000	3600000	2800000	10000000	15000000	12000000	0.833	161.251	12
PDZ and LIM domain protein 1 OS=Homo sapiens GN=PDLIM1 PE=1 SV=4	O00151	0	65.2985	57.7508	11	40	11	1	329	36.049	7.02	18000000	11000000	15000000	4100000			3800000	8100000	6700000	1700000			4.012	109.132	11
Isoform 3 of Importin-5 OS=Homo sapiens GN=IPO5	O00410-3	0	52.5597	14.1704	11	41	11	1	1115	125.464	4.92	26000000	26000000	23000000	5900000	8900000	12000000	5400000	4600000	6300000	16000000	13000000	22000000	0.515	101.375	11
Low-density lipoprotein receptor OS=Homo sapiens GN=LDLR PE=1 SV=1	P01130	0	51.2827	17.3256	11	63	11	1	860	95.314	5.05		12000000	3300000	13000000	10000000	9500000	4500000	10000000	9400000	12000000	7600000	13000000	0.695	140.175	11
Tetranectin OS=Homo sapiens GN=CLEC3B PE=1 SV=3	P05452	0	116.973	60.396	11	94	11	1	202	22.522	5.67	22000000	7700000	11000000	69000000	59000000	46000000	20000000	25000000	22000000	20000000	29000000	21000000	20.544	419.236	11
Annexin A6 OS=Homo sapiens GN=ANXA6 PE=1 SV=3	P08133	0	52.4939	23.7741	11	39	11	1	673	75.826	5.6	18000000	17000000	18000000		11000000	6500000	14000000	7800000	9700000		9800000		0.82	46.0548	11
Stromelysin-1 OS=Homo sapiens GN=MMP3 PE=1 SV=2	P08254	0	82.8645	35.0105	14	78	11	1	477	53.943	6.16	9100000	5800000	10000000	4100000	2900000	15000000	9100000		5000000	10000000		3800000	3.262	178.608	14
Extracellular superoxide dismutase [Cu-Zn] OS=Homo sapiens GN=SOD3 PE=1 SV=2	P08294	0	147.865	61.25	11	192	11	1	240	25.835	6.61	61000000	52000000	41000000	100000000	65000000	120000000	49000000	31000000	36000000	47000000	38000000	24000000	52.367	638.029	11
Calmodulin-1 OS=Homo sapiens GN=CALM1 PE=1 SV=1	P0DP23	0	133.466	77.1812	11	227	11	1	149	16.827	4.22	520000000	480000000	450000000	110000000	160000000	200000000	73000000	80000000	110000000	48000000	48000000	42000000	157.489	554.653	11
Tissue factor pathway inhibitor OS=Homo sapiens GN=TFPI PE=1 SV=1	P10646	0	115.704	39.4737	11	156	11	1	304	34.992	8.25	44000000	41000000	53000000	69000000	56000000	89000000	56000000	70000000	59000000	58000000	57000000	59000000	20.544	428.718	11
Isoform Long of Glucose-6-phosphate 1-dehydrogenase OS=Homo sapiens GN=G6PD	P11413-2	0	63.5455	29.0553	11	63	11	1	561	63.786	6.89	23000000	24000000	29000000	8200000	14000000	11000000	9800000	7400000	7800000	12000000	12000000	9500000	1.113	134.15	11
Plastin-3 OS=Homo sapiens GN=PLS3 PE=1 SV=4	P13797	0	92.6817	25.873	11	105	11	1	630	70.766	5.6	42000000	51000000	59000000	31000000	37000000	40000000	31000000	24000000	21000000	15000000	28000000	8900000	1.276	273.722	11
Isoform 2 of Insulin-like growth factor-binding protein 3 OS=Homo sapiens GN=IGFBP3	P17936-2	0	93.6861	44.7811	11	171	11	1	297	32.202	8.62	210000000	260000000	240000000	270000000	260000000	250000000	95000000	140000000	120000000	190000000	210000000	69000000	6.197	339.582	11
Follistatin OS=Homo sapiens GN=FST PE=1 SV=2	P19883	0	76.1998	39.8256	11	75	11	1	344	37.981	5.67	9200000	7400000	9600000	36000000	37000000	39000000	19000000	18000000	16000000	29000000	40000000	4500000	3.16	218.017	11
Isoform 2 of Elongation factor 1-gamma OS=Homo sapiens GN=EEF1G	P26641-2	0	85.362	22.9979	11	93	11	1	487	56.114	7.72	67000000	67000000	51000000	19000000	7400000	16000000	12000000	23000000	10000000	19000000	9900000	18000000	2.808	163.453	11
Cytosol aminopeptidase OS=Homo sapiens GN=LAP3 PE=1 SV=3	P28838	0	63.9488	31.4066	11	42	11	1	519	56.131	7.93	4900000	2900000		15000000		7100000			2800000	6300000	14000000	11000000	1.448	91.4974	11
Peroxiredoxin-6 OS=Homo sapiens GN=PRDX6 PE=1 SV=3	P30041	0	60.2275	53.5714	11	76	11	1	224	25.019	6.38	22000000	21000000	21000000	14000000	18000000	14000000	37000000	14000000	19000000	21000000	17000000	15000000	5.494	164.752	11
Protein S100-A11 OS=Homo sapiens GN=S100A11 PE=1 SV=2	P31949	0	161.691	86.6667	11	191	11	1	105	11.733	7.12	300000000	310000000	220000000	180000000	210000000	140000000	170000000	96000000	140000000	170000000	180000000	160000000	718.686	801.414	11
Transaldolase OS=Homo sapiens GN=TALDO1 PE=1 SV=2	P37837	0	77.2205	37.9822	11	95	11	1	337	37.516	6.81	92000000	92000000	69000000	55000000	57000000	53000000	15000000	18000000	11000000	29000000	29000000	26000000	3.217	191.858	11
Isoform 3 of Malate dehydrogenase, cytoplasmic OS=Homo sapiens GN=MDH1	P40925-3	0	92.9432	39.7727	11	125	11	1	352	38.603	7.71	290000000	220000000	260000000	200000000	200000000	210000000	96000000	42000000	74000000	85000000	15000000	51000000	3.365	381.669	11
Glutathione synthetase OS=Homo sapiens GN=GSS PE=1 SV=1	P48637	0	57.143	31.6456	11	60	11	1	474	52.352	5.92	27000000	26000000	20000000	19000000	24000000	19000000	19000000	7600000	5700000	15000000	13000000	8700000	1.31	178.389	11
Hsc70-interacting protein OS=Homo sapiens GN=ST13 PE=1 SV=2	P50502	0	69.8698	25.4743	11	79	11	1	369	41.305	5.27	68000000	67000000	63000000	25000000	14000000	12000000	34000000	16000000	7700000	14000000	13000000	10000000	4.995	170.815	11
Mesencephalic astrocyte-derived neurotrophic factor OS=Homo sapiens GN=MANF PE=1 SV=3	P55145	0	78.8964	50	11	73	11	1	182	20.687	8.69	65000000	52000000	74000000	53000000	82000000	69000000	35000000	28000000	10000000	46000000	47000000	24000000	62.096	190.684	11
10 kDa heat shock protein, mitochondrial OS=Homo sapiens GN=HSPE1 PE=1 SV=2	P61604	0	107.817	85.2941	11	154	11	1	102	10.925	8.92	96000000	100000000	140000000	140000000	150000000	110000000	61000000	37000000	52000000	64000000	63000000	59000000	62.096	397.171	11
Transforming growth factor beta-2 OS=Homo sapiens GN=TGFB2 PE=1 SV=1	P61812	0	59.1961	32.6087	11	100	11	1	414	47.717	8.53	58000000	60000000	43000000	68000000	36000000	74000000	41000000	43000000	37000000	53000000	50000000	33000000	3.062	238.012	11
Isoform 2 of Heterogeneous nuclear ribonucleoprotein K OS=Homo sapiens GN=HNRNPK	P61978-2	0	70.2506	34.2672	11	74	11	1	464	50.996	5.33	42000000	57000000	51000000	6100000		7800000	17000000	7900000	6700000	17000000	34000000	8300000	1.712	185.289	11
14-3-3 protein gamma OS=Homo sapiens GN=YWHAG PE=1 SV=2	P61981	0	197.809	64.7773	17	280	11	1	247	28.285	4.89	73000000	40000000	37000000	32000000	33000000	14000000	35000000	16000000	22000000	14000000	44000000	17000000	58.948	748.847	17
Proteasome activator complex subunit 1 OS=Homo sapiens GN=PSME1 PE=1 SV=1	Q06323	0	57.9264	48.996	11	52	11	1	249	28.705	6.02	18000000	20000000	20000000	10000000	14000000	13000000	3900000			6000000			3.833	76.1457	11
Peroxiredoxin-4 OS=Homo sapiens GN=PRDX4 PE=1 SV=1	Q13162	0	111.444	66.0517	13	156	11	1	271	30.521	6.29	50000000	75000000	69000000	120000000	130000000	180000000	98000000	53000000	65000000	81000000	36000000	68000000	14.849	463.627	13
Chitinase-3-like protein 2 OS=Homo sapiens GN=CHI3L2 PE=1 SV=1	Q15782	0	88.686	28.7179	11	109	11	1	390	43.473	7.53	38000000	15000000	19000000	54000000	32000000	73000000	10000000	14000000	11000000	25000000	17000000	24000000	6.848	290.737	11
ERO1-like protein alpha OS=Homo sapiens GN=ERO1A PE=1 SV=2	Q96HE7	0	61.8574	32.4786	11	49	11	1	468	54.358	5.68	8100000	6800000	14000000	7400000	19000000	3600000	10000000	6200000	4700000	15000000	18000000	15000000	1.395	122.736	11
Angiopoietin-related protein 2 OS=Homo sapiens GN=ANGPTL2 PE=2 SV=1	Q9UKU9	0	89.8204	31.4402	11	72	11	1	493	57.068	7.53	18000000	10000000	18000000	11000000	20000000	15000000	13000000	6200000	7500000	15000000	13000000	4400000	1.738	212.965	11
Procollagen C-endopeptidase enhancer 2 OS=Homo sapiens GN=PCOLCE2 PE=1 SV=1	Q9UKZ9	0	99.3047	32.5301	11	87	11	1	415	45.687	8.47	17000000	22000000	24000000	35000000	34000000	38000000	18000000	15000000	16000000	1200000	5000000	26000000	4.623	222.617	11
Intercellular adhesion molecule 5 OS=Homo sapiens GN=ICAM5 PE=1 SV=3	Q9UMF0	0	79.1744	18.8312	11	100	11	1	924	97.056	5.95	55000000	59000000	54000000	57000000	53000000	62000000	36000000	29000000	47000000	34000000	34000000	37000000	0.891	274.217	11
Proliferation-associated protein 2G4 OS=Homo sapiens GN=PA2G4 PE=1 SV=3	Q9UQ80	0	43.7986	32.4873	11	62	11	1	394	43.759	6.55	21000000	28000000	29000000	14000000	13000000	10000000	16000000	21000000	19000000	15000000	19000000	12000000	1.754	153.879	11
Chloride intracellular channel protein 4 OS=Homo sapiens GN=CLIC4 PE=1 SV=4	Q9Y696	0	88.1606	51.7787	11	72	11	1	253	28.754	5.59	13000000	15000000	18000000	20000000	32000000	19000000	43000000	35000000	19000000	12000000	24000000	24000000	9	184.526	11
Proteasome subunit alpha type-7 OS=Homo sapiens GN=PSMA7 PE=1 SV=1	O14818	0	82.8614	43.9516	10	74	10	1	248	27.87	8.46	83000000	70000000	66000000	30000000	28000000	33000000	13000000	20000000	30000000	23000000	33000000	50000000	5.494	258.543	10
Phosphoribosylformylglycinamidine synthase OS=Homo sapiens GN=PFAS PE=1 SV=4	O15067	0	58.6293	14.3498	10	31	10	1	1338	144.643	5.76	9900000	7400000	15000000	9600000	11000000	9700000					6700000		0.492	78.9728	10
Prolyl 4-hydroxylase subunit alpha-2 OS=Homo sapiens GN=P4HA2 PE=1 SV=1	O15460	0	71.6383	29.9065	10	66	10	1	535	60.864	5.71	26000000	14000000	15000000	16000000	20000000	7400000	8800000	13000000	12000000	12000000	6600000	20000000	1.202	187.256	10
GDH/6PGL endoplasmic bifunctional protein OS=Homo sapiens GN=H6PD PE=1 SV=2	O95479	0	63.8525	23.2617	10	36	10	1	791	88.836	7.3	6500000	9100000	8000000	14000000	8300000	16000000			2500000	8900000	6600000	5700000	0.848	82.8282	10
Beta-hexosaminidase subunit alpha OS=Homo sapiens GN=HEXA PE=1 SV=2	P06865	0	43.1009	24.0076	11	43	10	1	529	60.664	5.16	15000000	19000000	30000000	17000000	42000000	40000000	17000000	11000000	7600000	12000000	17000000	15000000	1.783	90.5422	11
Annexin A4 OS=Homo sapiens GN=ANXA4 PE=1 SV=4	P09525	0	56.883	29.7806	10	53	10	1	319	35.86	6.13	10000000	8800000	18000000	9300000	11000000	8600000		26000000	21000000		6200000	9600000	2.008	152.237	10
Heterogeneous nuclear ribonucleoprotein A1 OS=Homo sapiens GN=HNRNPA1 PE=1 SV=5	P09651	0	126.484	35.4839	12	118	10	1	372	38.723	9.13	54000000	51000000	36000000	25000000	29000000	31000000	30000000	18000000	23000000	26000000	22000000	24000000	10.22	328.345	12
Lysosomal alpha-glucosidase OS=Homo sapiens GN=GAA PE=1 SV=4	P10253	0	58.6121	18.5924	10	49	10	1	952	105.257	6	33000000	26000000	19000000	100000000	130000000	87000000	14000000	16000000	23000000	5000000	150000000	13000000	0.931	117.958	10
Beta-1,4-galactosyltransferase 1 OS=Homo sapiens GN=B4GALT1 PE=1 SV=5	P15291	0	108.87	35.1759	10	103	10	1	398	43.892	8.65	37000000	16000000	24000000	83000000	140000000	110000000	13000000	20000000	6400000	62000000	34000000	33000000	6.743	325.635	10
N-acetylglucosamine-6-sulfatase OS=Homo sapiens GN=GNS PE=1 SV=3	P15586	0	63.4059	29.7101	10	75	10	1	552	62.042	8.31	33000000	44000000	31000000	20000000	25000000	43000000	56000000	43000000	44000000	25000000	27000000	13000000	1.512	202.9	10
CD44 antigen OS=Homo sapiens GN=CD44 PE=1 SV=3	P16070	0	81.5142	15.2291	10	144	10	1	742	81.487	5.33	340000000	150000000	390000000	210000000	72000000	260000000	120000000	53000000	72000000	120000000	110000000	83000000	1.955	338.194	10
Multifunctional protein ADE2 OS=Homo sapiens GN=PAICS PE=1 SV=3	P22234	0	77.9986	29.8824	10	70	10	1	425	47.049	7.23	53000000	39000000	32000000	19000000	24000000	16000000	21000000	15000000	17000000	13000000	11000000	15000000	1.683	244.82	10
14-3-3 protein theta OS=Homo sapiens GN=YWHAQ PE=1 SV=1	P27348	0	131.875	53.0612	13	131	10	1	245	27.747	4.78	34000000	55000000	91000000	55000000	51000000	62000000	49000000	55000000	48000000	41000000	57000000	45000000	11.915	399.312	13
Peroxiredoxin-2 OS=Homo sapiens GN=PRDX2 PE=1 SV=5	P32119	0	84.7084	40.9091	11	96	10	1	198	21.878	5.97	42000000	61000000	58000000	21000000	35000000	27000000	12000000	12000000	12000000	13000000	8100000	14000000	16.783	243.512	11
Macrophage-capping protein OS=Homo sapiens GN=CAPG PE=1 SV=2	P40121	0	85.6263	44.8276	10	107	10	1	348	38.474	6.19	190000000	60000000	220000000	46000000	45000000	48000000	130000000	110000000	100000000	87000000	90000000	80000000	7.66	361.318	10
Isoform 2 of F-actin-capping protein subunit beta OS=Homo sapiens GN=CAPZB	P47756-2	0	105.983	51.8382	10	86	10	1	272	30.609	6	53000000	35000000	59000000	25000000	36000000	22000000	39000000	26000000	24000000	11000000	11000000	9900000	5.158	291.564	10
T-complex protein 1 subunit epsilon OS=Homo sapiens GN=CCT5 PE=1 SV=1	P48643	0	50.1412	31.2384	10	26	10	1	541	59.633	5.66	8900000	5800000	6500000		5000000			4700000	7200000			1500000	1.069	61.7555	10
T-complex protein 1 subunit theta OS=Homo sapiens GN=CCT8 PE=1 SV=4	P50990	0	47.7789	25.7299	10	61	10	1	548	59.583	5.6	11000000	14000000	21000000	11000000	5300000	9600000	11000000	15000000	12000000	4600000	4300000	4400000	0.753	120.082	10
Isoform 4 of Cadherin-13 OS=Homo sapiens GN=CDH13	P55290-4	0	134.232	14.8684	10	194	10	1	760	83.345	5.12	300000000	270000000	280000000	240000000	190000000	140000000	98000000	150000000	98000000	110000000	120000000	93000000	1.976	708.437	10
Proteasome subunit alpha type-6 OS=Homo sapiens GN=PSMA6 PE=1 SV=1	P60900	0	65.3925	44.7154	10	65	10	1	246	27.382	6.76	39000000	39000000	50000000	18000000	18000000	32000000	13000000	11000000	11000000	17000000	12000000	12000000	5.31	151.357	10
Actin-related protein 2 OS=Homo sapiens GN=ACTR2 PE=1 SV=1	P61160	0	66.9832	35.533	10	73	10	1	394	44.732	6.74	17000000	13000000	30000000	12000000	19000000	10000000	10000000	15000000	5300000	11000000	14000000	9200000	2.899	186.845	10
Collagen alpha-1(VII) chain OS=Homo sapiens GN=COL7A1 PE=1 SV=2	Q02388	0	69.0864	6.72554	10	80	10	1	2944	295.041	6.27	25000000	24000000	23000000	33000000	13000000	43000000	25000000	22000000	25000000	33000000	32000000	26000000	0.167	285.672	10
Amyloid-like protein 2 OS=Homo sapiens GN=APLP2 PE=1 SV=2	Q06481	0	86.1314	20.4456	10	107	10	1	763	86.9	4.79	50000000	30000000	34000000	49000000	30000000	59000000	39000000	34000000	33000000	37000000	40000000	37000000	1.015	264.333	10
DnaJ homolog subfamily C member 3 OS=Homo sapiens GN=DNAJC3 PE=1 SV=1	Q13217	0	80.8106	28.5714	10	56	10	1	504	57.544	6.15	5000000	14000000	11000000	14000000	10000000	16000000	14000000	8400000	5800000	13000000	11000000	12000000	1.848	108.718	10
28 kDa heat- and acid-stable phosphoprotein OS=Homo sapiens GN=PDAP1 PE=1 SV=1	Q13442	0	70.4095	30.9392	10	36	10	1	181	20.618	8.87	12000000	23000000	7600000		2300000		6900000	5600000	4100000		2900000		14.849	101.755	10
Src substrate cortactin OS=Homo sapiens GN=CTTN PE=1 SV=2	Q14247	0	62.4136	28	10	48	10	1	550	61.549	5.4	6200000	26000000	30000000	16000000	23000000	3200000	24000000	22000000	32000000	28000000	23000000	27000000	1.829	142.678	10
LIM and SH3 domain protein 1 OS=Homo sapiens GN=LASP1 PE=1 SV=2	Q14847	0	82.3228	56.3218	10	96	10	1	261	29.698	7.05	86000000	84000000	92000000	47000000	53000000	23000000	53000000	24000000	45000000	9400000	21000000	16000000	5.813	276.794	10
Isoform 4 of Receptor-type tyrosine-protein phosphatase kappa OS=Homo sapiens GN=PTPRK	Q15262-4	0	81.0679	11.2175	10	83	10	1	1462	164.508	5.83	46000000	31000000	42000000	37000000	69000000	36000000	15000000	14000000	9600000	18000000	29000000	37000000	0.504	220.726	10
Reticulocalbin-1 OS=Homo sapiens GN=RCN1 PE=1 SV=1	Q15293	0	100.695	34.139	10	117	10	1	331	38.866	5	59000000	14000000	90000000	91000000	91000000	71000000	78000000	54000000	50000000	44000000	41000000	36000000	10.548	322.01	10
Glutaminyl-peptide cyclotransferase OS=Homo sapiens GN=QPCT PE=1 SV=1	Q16769	0	133.584	40.1662	10	156	10	1	361	40.851	6.61	25000000	26000000	71000000	120000000	67000000	73000000	18000000	39000000	39000000	81000000	66000000	74000000	4.456	577.45	10
UTP--glucose-1-phosphate uridylyltransferase OS=Homo sapiens GN=UGP2 PE=1 SV=5	Q16851	0	59.5315	30.1181	10	37	10	1	508	56.905	8.15	18000000	19000000	25000000	7600000	4000000	13000000	610000	2500000		11000000	8700000	5400000	1.371	89.0172	10
Sulfatase-modifying factor 2 OS=Homo sapiens GN=SUMF2 PE=1 SV=2	Q8NBJ7	0	71.6074	34.8837	10	80	10	1	301	33.822	8	24000000	33000000	41000000	28000000	29000000	48000000	34000000	38000000	21000000	26000000	22000000	23000000	4.08	236.356	10
Neogenin OS=Homo sapiens GN=NEO1 PE=1 SV=2	Q92859	0	45.8724	9.71937	10	49	10	1	1461	159.917	6.54	11000000	10000000	11000000	8200000	11000000	9700000	6100000	1300000	5100000	7600000	2400000	2500000	0.396	82.7841	10
Tubulin-folding cofactor B OS=Homo sapiens GN=TBCB PE=1 SV=2	Q99426	0	49.7113	41.3934	10	52	10	1	244	27.308	5.15	17000000	5000000	15000000	3100000	2200000		7700000	3800000	4500000	7800000	7900000	10000000	5.494	82.7962	10
Synaptic vesicle membrane protein VAT-1 homolog OS=Homo sapiens GN=VAT1 PE=1 SV=2	Q99536	0	77.3447	35.8779	10	113	10	1	393	41.893	6.29	70000000	41000000	68000000	47000000	41000000	43000000	27000000	67000000	45000000	57000000	53000000	46000000	4.456	343.71	10
Growth/differentiation factor 15 OS=Homo sapiens GN=GDF15 PE=1 SV=3	Q99988	0	57.73	46.7532	10	85	10	1	308	34.119	9.66	62000000	40000000	49000000	44000000	38000000	18000000	33000000	24000000	31000000	57000000	46000000	34000000	3.642	223.828	10
Tubulin alpha-1C chain OS=Homo sapiens GN=TUBA1C PE=1 SV=1	Q9BQE3	0	237.415	57.0156	24	358	10	1	449	49.863	5.1	180000000	160000000	170000000	35000000	150000000	140000000	150000000	110000000	140000000	13000000	120000000	120000000	37.312	1045.94	24
Endoplasmic reticulum resident protein 44 OS=Homo sapiens GN=ERP44 PE=1 SV=1	Q9BS26	0	87.4451	32.0197	11	69	10	1	406	46.941	5.26	26000000		30000000	53000000	30000000	41000000	20000000	16000000	18000000	43000000	31000000	30000000	3.642	224.304	11
Glyoxalase domain-containing protein 4 OS=Homo sapiens GN=GLOD4 PE=1 SV=1	Q9HC38	0	52.6036	33.2268	10	47	10	1	313	34.771	5.6	43000000	41000000	44000000	9500000	10000000	27000000	19000000	15000000	18000000	8000000	16000000	9000000	2.511	118.633	10
Dipeptidyl peptidase 3 OS=Homo sapiens GN=DPP3 PE=1 SV=2	Q9NY33	0	95.1448	28.0868	10	96	10	1	737	82.538	5.1	45000000	29000000	35000000	19000000	16000000	13000000	12000000	12000000	16000000	15000000	13000000	13000000	0.891	326.245	10
Protocadherin gamma-C3 OS=Homo sapiens GN=PCDHGC3 PE=1 SV=1	Q9UN70	0	46.7538	15.8458	10	23	10	1	934	101.016	5.21		2400000	2500000	5600000		3200000		2600000	10000000	4700000		6700000	0.778	37.5273	10
Leucine-rich repeat transmembrane protein FLRT2 OS=Homo sapiens GN=FLRT2 PE=1 SV=1	O43155	0	55.5527	18.9394	9	34	9	1	660	74.002	7.8	15000000	11000000	17000000	6500000	6800000	17000000	10000000	10000000	9300000	12000000	5600000	10000000	1.154	81.3179	9
Isoform 7 of Tumor protein D54 OS=Homo sapiens GN=TPD52L2	O43399-7	0	74.9369	54.1485	9	59	9	1	229	24.839	6.42	110000000	120000000	92000000	60000000	51000000	44000000	65000000	65000000	73000000	4600000	4300000	14000000	3.87	195.804	9
Carbonic anhydrase 12 OS=Homo sapiens GN=CA12 PE=1 SV=1	O43570	0	77.729	29.9435	9	73	9	1	354	39.426	7.23	110000000	83000000	100000000	53000000	110000000	130000000	28000000	31000000	35000000	23000000	64000000	41000000	5.494	236.756	9
Superoxide dismutase [Mn], mitochondrial OS=Homo sapiens GN=SOD2 PE=1 SV=2	P04179	0	92.6022	42.7928	9	64	9	1	222	24.707	8.25	8200000	22000000	27000000	36000000	16000000	14000000	11000000	19000000	16000000	140000000	150000000	56000000	9	246.648	9
Presente mobility group protein B1 OS=Homo sapiens GN=HMGB1 PE=1 SV=3	P09429	0	106.522	42.3256	11	94	9	1	215	24.878	5.74	100000000	110000000	130000000	49000000	48000000	69000000	17000000	31000000	16000000	54000000	52000000	57000000	64.793	287.642	11
C-1-tetrahydrofolate synthase, cytoplasmic OS=Homo sapiens GN=MTHFD1 PE=1 SV=3	P11586	0	37.0993	15.7219	9	12	9	1	935	101.495	7.3								3000000					0.413	24.137	9
Isoform B of Collagen alpha-1(XI) chain OS=Homo sapiens GN=COL11A1	P12107-2	0	66.45	8.63586	9	80	9	1	1818	182.31	6.06	11000000	12000000	17000000	28000000	29000000	24000000	11000000	16000000	12000000	25000000	21000000	18000000	0.295	197.543	9
Translationally-controlled tumor protein OS=Homo sapiens GN=TPT1 PE=1 SV=1	P13693	0	102.351	37.2093	9	104	9	1	172	19.583	4.93	140000000	150000000	130000000	57000000	53000000	58000000	29000000	25000000	23000000	48000000	31000000	47000000	76.426	295.889	9
Ezrin OS=Homo sapiens GN=EZR PE=1 SV=4	P15311	0	83.683	26.2799	14	139	9	1	586	69.37	6.27	24000000	12000000	32000000	13000000	10000000	5900000	2900000	7200000	10000000	13000000	12000000	4100000	1.894	314.43	14
Isoform 6 of Calpastatin OS=Homo sapiens GN=CAST	P20810-6	0	90.7018	19.3426	9	65	9	1	791	84.891	5.36	29000000	22000000	31000000	4100000	11000000	10000000	7200000	14000000	10000000	16000000		10000000	1.015	122.737	9
Cysteine and glycine-rich protein 1 OS=Homo sapiens GN=CSRP1 PE=1 SV=3	P21291	0	93.3265	70.4663	9	72	9	1	193	20.554	8.57	42000000	48000000	79000000	36000000	36000000	37000000	33000000	26000000	21000000	44000000	40000000	32000000	12.895	177.307	9
Cofilin-1 OS=Homo sapiens GN=CFL1 PE=1 SV=3	P23528	0	170.486	67.4699	15	303	9	1	166	18.491	8.09	450000000	370000000	510000000	240000000	240000000	220000000	160000000	140000000	130000000	55000000	130000000	85000000	145.78	962.085	15
Isoform Long of Proteasome subunit alpha type-1 OS=Homo sapiens GN=PSMA1	P25786-2	0	87.3483	39.0335	9	108	9	1	269	30.22	6.99	90000000	56000000	36000000	37000000	24000000	41000000	30000000	28000000	27000000	22000000	45000000	47000000	5.952	279.516	9
Neuroendocrine convertase 1 OS=Homo sapiens GN=PCSK1 PE=1 SV=2	P29120	0	52.5671	16.4675	9	55	9	1	753	84.099	5.99	30000000	7600000		24000000	24000000	48000000		12000000	18000000	27000000	24000000	10000000	0.802	110.641	9
Peroxiredoxin-5, mitochondrial OS=Homo sapiens GN=PRDX5 PE=1 SV=4	P30044	0	100.931	46.729	9	130	9	1	214	22.073	8.7	94000000	91000000	170000000	110000000	110000000	110000000	120000000	95000000	110000000	52000000	72000000	54000000	16.013	378.249	9
Serpin B6 OS=Homo sapiens GN=SERPINB6 PE=1 SV=3	P35237	0	59.7962	32.9787	9	39	9	1	376	42.594	5.27	16000000	18000000	9200000	20000000	19000000	6300000	5100000			21000000	12000000	6400000	1.873	91.3801	9
Tissue factor pathway inhibitor 2 OS=Homo sapiens GN=TFPI2 PE=1 SV=1	P48307	0	59.3433	31.4894	9	76	9	1	235	26.916	8.53	12000000	12000000	15000000	13000000	17000000	14000000	19000000	9800000	24000000	8700000	3300000	3200000	14.199	159.995	9
Heat shock 70 kDa protein 13 OS=Homo sapiens GN=HSPA13 PE=1 SV=1	P48723	0	87.3849	18.896	9	113	9	1	471	51.895	5.76	63000000	100000000	89000000	81000000	170000000	140000000	51000000	110000000	54000000	78000000	80000000	88000000	2.455	282.412	9
Isoform 2 of Amyloid-like protein 1 OS=Homo sapiens GN=APLP1	P51693-2	0	62.2484	18.894	9	47	9	1	651	72.202	5.8	8700000	13000000	9000000	16000000	17000000	13000000	7200000	11000000	12000000	14000000	12000000	15000000	0.983	160.822	9
Rho GDP-dissociation inhibitor 1 OS=Homo sapiens GN=ARHGDIA PE=1 SV=3	P52565	0	126.196	52.451	9	185	9	1	204	23.193	5.11	250000000	330000000	350000000	200000000	170000000	140000000	63000000	93000000	54000000	73000000	84000000	21000000	30.623	590.122	9
Isoform 2 of Microfibril-associated glycoprotein 4 OS=Homo sapiens GN=MFAP4	P55083-2	0	70.2946	49.8208	9	75	9	1	279	31.133	5.66	250000000	240000000	260000000	420000000	460000000	450000000	70000000	50000000	78000000	210000000	250000000	240000000	7.483	231.41	9
Myotrophin OS=Homo sapiens GN=MTPN PE=1 SV=2	P58546	0	173.469	83.0508	9	156	9	1	118	12.887	5.52	230000000	160000000	180000000	100000000	72000000	89000000	86000000	47000000	16000000	14000000	33000000	23000000	420.697	561.686	9
Myosin light polypeptide 6 OS=Homo sapiens GN=MYL6 PE=1 SV=2	P60660	0	85.4639	64.9007	9	121	9	1	151	16.919	4.65	93000000	100000000	120000000	70000000	93000000	86000000	73000000	55000000	71000000	44000000	69000000	37000000	22.101	327.961	9
40S ribosomal protein S28 OS=Homo sapiens GN=RPS28 PE=1 SV=1	P62857	0	73.1131	79.7101	9	66	9	1	69	7.836	10.7	19000000	39000000	20000000	27000000	23000000	26000000	23000000	25000000	17000000	9900000	6300000	15000000	46414.9	165.276	9
Peptidyl-prolyl cis-trans isomerase FKBP3 OS=Homo sapiens GN=FKBP3 PE=1 SV=1	Q00688	0	85.9687	37.9464	9	49	9	1	224	25.161	9.28	52000000	20000000	20000000	33000000	14000000	25000000	3100000	7300000	8200000			4600000	7.733	132.232	9
Polypeptide N-acetylgalactosaminyltransferase 2 OS=Homo sapiens GN=GALNT2 PE=1 SV=1	Q10471	0	77.5532	21.0158	9	55	9	1	571	64.691	8.35	10000000	12000000	6400000	17000000	12000000	11000000	14000000	7800000	14000000	12000000	16000000	13000000	1.154	178.547	9
Receptor-type tyrosine-protein phosphatase S OS=Homo sapiens GN=PTPRS PE=1 SV=3	Q13332	0	58.4892	8.36756	9	37	9	1	1948	216.905	6.46	13000000		6800000	13000000	19000000	2800000	4700000	5100000	6300000	5700000	5800000	10000000	0.251	105.578	9
Coactosin-like protein OS=Homo sapiens GN=COTL1 PE=1 SV=3	Q14019	0	77.1354	62.6761	9	94	9	1	142	15.935	5.67	120000000	98000000	84000000	51000000	30000000	28000000	26000000	8600000	18000000	21000000	23000000	19000000	18.953	221.003	9
Importin subunit beta-1 OS=Homo sapiens GN=KPNB1 PE=1 SV=2	Q14974	0	38.0085	15.7534	9	44	9	1	876	97.108	4.78	25000000	39000000	20000000	30000000	30000000	32000000	9900000	21000000	7700000	22000000	20000000	21000000	0.602	148.039	9
Microtubule-associated protein RP/EB family member 1 OS=Homo sapiens GN=MAPRE1 PE=1 SV=3	Q15691	0	85.8751	44.0299	9	69	9	1	268	29.98	5.14	50000000	53000000	53000000	22000000	13000000	19000000	11000000	19000000	10000000	17000000	13000000	16000000	4.995	193.715	9
Zyxin OS=Homo sapiens GN=ZYX PE=1 SV=1	Q15942	0	49.3062	27.4476	9	38	9	1	572	61.238	6.67	6500000	5200000	34000000		5100000		9600000	5400000	2500000	11000000	2900000	12000000	2.008	116.25	9
Seizure 6-like protein 2 OS=Homo sapiens GN=SEZ6L2 PE=1 SV=2	Q6UXD5	0	48.9683	11.8681	9	57	9	1	910	97.498	4.89	10000000	10000000	14000000	22000000	16000000	18000000	8000000	5100000	6900000	2500000	13000000	7600000	1.154	135.932	9
Target of Nesh-SH3 OS=Homo sapiens GN=ABI3BP PE=1 SV=1	Q7Z7G0	0	113.391	11.7209	9	144	9	1	1075	118.569	9.44	41000000	34000000	27000000	60000000	58000000	62000000	15000000	5400000	6000000	21000000	19000000	23000000	0.9	405.203	9
Protein AHNAK2 OS=Homo sapiens GN=AHNAK2 PE=1 SV=2	Q8IVF2	0	39.2979	10.302	9	37	9	1	5795	616.242	5.36	9900000	28000000	28000000	1900000	1300000	2700000	2100000	4600000	1400000	18000000			0.082	47.5077	9
Far upstream element-binding protein 2 OS=Homo sapiens GN=KHSRP PE=1 SV=4	Q92945	0	54.2266	20.2532	9	40	9	1	711	73.07	7.3	21000000	15000000	12000000	6200000	7000000	6200000	11000000		5700000		1000000		0.638	93.7894	9
BTB/POZ domain-containing protein KCTD12 OS=Homo sapiens GN=KCTD12 PE=1 SV=1	Q96CX2	0	55.4534	29.2308	9	90	9	1	325	35.679	5.64	22000000	29000000	37000000	12000000	15000000	12000000	13000000	15000000	13000000	17000000	14000000	16000000	2.162	261.552	9
Niban-like protein 1 OS=Homo sapiens GN=FAM129B PE=1 SV=3	Q96TA1	0	53.5833	21.1796	9	59	9	1	746	84.085	6.19	10000000	1500000	21000000	13000000	18000000	13000000	2500000	6300000	33000000	28000000	21000000	13000000	0.945	115.755	9
Isoform 2 of Calsyntenin-3 OS=Homo sapiens GN=CLSTN3	Q9BQT9-2	0	96.994	12.5	9	70	9	1	968	106.966	5.38	43000000	23000000	25000000	31000000	47000000	58000000	31000000	29000000	18000000	29000000	31000000	27000000	0.974	279.497	9
GDP-fucose protein O-fucosyltransferase 1 OS=Homo sapiens GN=POFUT1 PE=1 SV=1	Q9H488	0	64.5149	42.5258	9	60	9	1	388	43.927	8.53	30000000	31000000	23000000	28000000	29000000	24000000	17000000	11000000	14000000	19000000	21000000	12000000	2.548	146.66	9
Ribosome-binding protein 1 OS=Homo sapiens GN=RRBP1 PE=1 SV=4	Q9P2E9	0	49.7626	10	9	22	9	1	1410	152.381	8.6	19000000	15000000	17000000			13000000							0.182	65.5065	9
Proteasome activator complex subunit 2 OS=Homo sapiens GN=PSME2 PE=1 SV=4	Q9UL46	0	74.7756	44.7699	9	72	9	1	239	27.384	5.73	34000000	47000000	40000000	17000000	19000000	19000000	14000000	11000000	11000000	16000000	17000000	16000000	3.833	210.316	9
Isoform 3 of Calumenin OS=Homo sapiens GN=CALU	O43852-3	0	211.185	63.4675	21	297	8	1	323	38.027	4.63	200000000	150000000	170000000	260000000	120000000	130000000	62000000	30000000	35000000	8800000	17000000	9000000	76.426	827.105	21
WD repeat-containing protein 1 OS=Homo sapiens GN=WDR1 PE=1 SV=4	O75083	0	51.6101	13.8614	8	66	8	1	606	66.152	6.65	29000000	37000000	46000000	27000000	11000000	43000000	5700000	6900000	7200000	2700000	10000000	12000000	0.914	143.657	8
Citrate synthase, mitochondrial OS=Homo sapiens GN=CS PE=1 SV=2	O75390	0	39.5421	21.2446	8	49	8	1	466	51.68	8.32	26000000	32000000	35000000	24000000	28000000	10000000	19000000	27000000	27000000	8800000	14000000	12000000	1.228	138.514	8
HLA class I histocompatibility antigen, A-2 alpha chain OS=Homo sapiens GN=HLA-A PE=1 SV=1	P01892	0	148.677	53.4247	16	188	8	1	365	40.896	6.99	15000000	21000000	25000000	15000000	32000000	37000000	14000000	10000000	4900000	9600000	15000000	23000000	15.496	563.068	16
Interleukin-6 OS=Homo sapiens GN=IL6 PE=1 SV=1	P05231	0	62.3027	32.5472	8	92	8	1	212	23.703	6.57	63000000	44000000	57000000	51000000	42000000	42000000	38000000	28000000	35000000	32000000	35000000	11000000	6.197	154.266	8
60S acidic ribosomal protein P2 OS=Homo sapiens GN=RPLP2 PE=1 SV=1	P05387	0	89.1111	83.4783	8	60	8	1	115	11.658	4.54	87000000	31000000	96000000	48000000	53000000	37000000	9800000	6100000	9700000	23000000	9100000	6600000	99	199.23	8
Heterogeneous nuclear ribonucleoproteins C1/C2 OS=Homo sapiens GN=HNRNPC PE=1 SV=4	P07910	0	30.9062	26.7974	8	38	8	1	306	33.65	5.08	35000000	20000000	27000000	21000000	22000000	19000000	9400000	11000000	13000000	20000000	20000000	8900000	1.228	92.1441	8
Serglycin OS=Homo sapiens GN=SRGN PE=1 SV=3	P10124	0	97.7893	43.038	8	140	8	1	158	17.641	4.96	250000000	110000000	130000000	420000000	380000000	170000000	340000000	310000000	210000000	85000000	250000000	230000000	463.159	420.909	8
Transforming growth factor beta-3 OS=Homo sapiens GN=TGFB3 PE=1 SV=1	P10600	0	59.1544	25.7282	8	63	8	1	412	47.298	8.03	22000000	40000000	37000000	31000000	56000000	50000000	12000000	15000000	13000000	28000000	27000000	37000000	2.34	149.425	8
Lysosomal protective protein OS=Homo sapiens GN=CTSA PE=1 SV=2	P10619	0	80.3189	23.125	8	56	8	1	480	54.431	6.61	25000000	20000000	19000000	19000000	40000000	56000000	13000000	2200000	9200000	30000000	29000000	15000000	2.899	222.009	8
Collagen alpha-2(VI) chain OS=Homo sapiens GN=COL6A2 PE=1 SV=4	P12110	0	513.12	41.4132	43	685	8	1	1019	108.512	6.21	71000000	29000000	96000000	160000000	82000000	47000000	160000000	110000000	170000000	110000000	150000000	23000000	14.615	2267.61	43
Galectin-3 OS=Homo sapiens GN=LGALS3 PE=1 SV=5	P17931	0	103.98	35.2	8	222	8	1	250	26.136	8.56	230000000	150000000	210000000	150000000	150000000	130000000	64000000	62000000	59000000	110000000	110000000	130000000	42.288	527.211	8
Proteasome subunit beta type-1 OS=Homo sapiens GN=PSMB1 PE=1 SV=2	P20618	0	77.7722	31.9502	8	54	8	1	241	26.472	8.13	74000000	45000000	22000000	37000000	7400000	26000000	27000000		10000000		39000000	46000000	6.356	179.552	8
Isoform 2 of Elongation factor 1-delta OS=Homo sapiens GN=EEF1D	P29692-2	0	68.488	13.6012	8	82	8	1	647	71.364	6.42	36000000	47000000	47000000	23000000	34000000	10000000	19000000	28000000	26000000	18000000	18000000	7300000	0.805	276.963	8
Endoplasmic reticulum resident protein 29 OS=Homo sapiens GN=ERP29 PE=1 SV=4	P30040	0	84.1397	42.5287	8	152	8	1	261	28.975	7.31	68000000	77000000	110000000	68000000	67000000	76000000	51000000	49000000	43000000	80000000	51000000	69000000	6.356	434.288	8
Thioredoxin-dependent peroxide reductase, mitochondrial OS=Homo sapiens GN=PRDX3 PE=1 SV=3	P30048	0	56.7412	41.4062	8	53	8	1	256	27.675	7.78	45000000	25000000	24000000	39000000	45000000	44000000	10000000	7000000	7200000	15000000	30000000	31000000	5.105	145.765	8
UMP-CMP kinase OS=Homo sapiens GN=CMPK1 PE=1 SV=3	P30085	0	53.2022	49.4898	8	49	8	1	196	22.208	5.57	17000000	15000000	17000000	6200000	12000000	12000000	7300000	8900000	11000000	1600000			11.328	131.548	8
Serine/threonine-protein phosphatase 2A 65 kDa regulatory subunit A alpha isoform OS=Homo sapiens GN=PPP2R1A PE=1 SV=4	P30153	0	43.0468	21.7317	8	29	8	1	589	65.267	5.11	61000000	7600000	28000000	30000000		38000000	21000000	21000000	22000000	25000000	27000000		0.701	88.3061	8
Cystathionine gamma-lyase OS=Homo sapiens GN=CTH PE=1 SV=3	P32929	0	45.9678	32.0988	8	42	8	1	405	44.479	6.7	32000000	18000000	21000000	4500000		3100000	25000000	23000000	14000000	11000000	12000000	9800000	1.462	121.93	8
ADM OS=Homo sapiens GN=ADM PE=1 SV=1	P35318	0	94.3539	52.4324	8	155	8	1	185	20.408	10.84	72000000	280000000	260000000	210000000	610000000	220000000	160000000	150000000	130000000	4000000	39000000	16000000	20.544	452.423	8
RNA-binding motif protein, X chromosome OS=Homo sapiens GN=RBMX PE=1 SV=3	P38159	0	64.9629	21.2276	8	48	8	1	391	42.306	10.05	26000000	9100000	28000000	12000000	20000000	17000000	7600000	7500000		9000000	4000000	7800000	1.154	139.302	8
Eukaryotic translation initiation factor 2 subunit 3 OS=Homo sapiens GN=EIF2S3 PE=1 SV=3	P41091	0	35.0673	26.9068	8	27	8	1	472	51.077	8.4	3500000	3900000	8900000	5700000	6700000	9000000						3100000	1.371	50.9593	8
Glucosamine-6-phosphate isomerase 1 OS=Homo sapiens GN=GNPDA1 PE=1 SV=1	P46926	0	48.783	42.9066	8	40	8	1	289	32.648	6.92	32000000	16000000	4100000	11000000	14000000	24000000			2600000	12000000	9100000	4700000	2.162	121.299	8
Palmitoyl-protein thioesterase 1 OS=Homo sapiens GN=PPT1 PE=1 SV=1	P50897	0	61.4633	39.2157	8	56	8	1	306	34.171	6.52	25000000	25000000	21000000	11000000	30000000	27000000	3900000	14000000	13000000	23000000	24000000	32000000	3.642	171.671	8
T-complex protein 1 subunit delta OS=Homo sapiens GN=CCT4 PE=1 SV=4	P50991	0	40.5844	23.3766	8	39	8	1	539	57.888	7.83	10000000	12000000	10000000	6400000	6700000	7300000	10000000	6600000	8600000		6100000	8200000	0.624	114.617	8
Hepatoma-derived growth factor OS=Homo sapiens GN=HDGF PE=1 SV=1	P51858	0	82.438	36.25	8	75	8	1	240	26.772	4.73	58000000	59000000	39000000	10000000	11000000	24000000	11000000	5200000	6600000	6900000	5700000	4900000	4.08	207.693	8
Biliverdin reductase A OS=Homo sapiens GN=BLVRA PE=1 SV=2	P53004	0	36.3007	36.8243	8	22	8	1	296	33.407	6.44	9400000	3100000	4000000	3700000	3200000	7000000				1400000			1.637	48.8598	8
Serine/threonine-protein phosphatase 5 OS=Homo sapiens GN=PPP5C PE=1 SV=1	P53041	0	41.0234	21.4429	8	35	8	1	499	56.842	6.28	13000000	15000000	20000000	5100000	7500000	8100000	12000000	14000000	6500000	8400000		7100000	0.951	85.2653	8
Actin-related protein 3 OS=Homo sapiens GN=ACTR3 PE=1 SV=3	P61158	0	49.0815	26.555	8	56	8	1	418	47.341	5.88	29000000	27000000	24000000	29000000	29000000	34000000	5900000	14000000	7200000	25000000	9900000	13000000	1.721	141.528	8
T-complex protein 1 subunit beta OS=Homo sapiens GN=CCT2 PE=1 SV=4	P78371	0	50.1926	21.4953	8	28	8	1	535	57.452	6.46	7600000	6300000	8800000		4600000		8400000	8300000	9000000				0.778	69.0545	8
Lactoylglutathione lyase OS=Homo sapiens GN=GLO1 PE=1 SV=4	Q04760	0	39.9083	45.6522	8	55	8	1	184	20.764	5.31	41000000	76000000	65000000	26000000	9900000	11000000		14000000	20000000	8900000	5100000	5700000	5.813	97.6637	8
Isoform 6 of Inactive tyrosine-protein kinase 7 OS=Homo sapiens GN=PTK7	Q13308-6	0	56.4182	11.7811	8	45	8	1	1078	119.122	6.96	34000000	39000000	21000000	20000000	40000000	19000000	8700000	18000000	21000000		7800000	12000000	0.369	133.861	8
Desmoglein-2 OS=Homo sapiens GN=DSG2 PE=1 SV=2	Q14126	0	47.3162	9.48122	8	49	8	1	1118	122.218	5.24	14000000	26000000	15000000	13000000	22000000	29000000	27000000	21000000	20000000	35000000	13000000	12000000	0.61	130.302	8
Isoform LCRMP-4 of Dihydropyrimidinase-related protein 3 OS=Homo sapiens GN=DPYSL3	Q14195-2	0	52.921	19.152	9	47	8	1	684	73.865	6.35	7100000	11000000	13000000		1900000	7600000	3300000	6600000	2900000				0.884	115.678	9
Isoform LCRMP-4 of Dihydropyrimidinase-related protein 3 OS=Homo sapiens GN=DPYSL3	Q14767	0	54.16	6.69962	8	45	8	1	1821	194.923	5.19	7900000	7100000	15000000	23000000	30000000	25000000	3700000	990000	4000000	6700000	5500000	8200000	0.41	117.988	8
Fascin OS=Homo sapiens GN=FSCN1 PE=1 SV=3	Q16658	0	47.7909	26.9777	8	45	8	1	493	54.496	7.24	48000000	32000000	37000000	19000000	29000000	13000000	5200000	5000000	4800000	11000000	8000000	6700000	0.887	118.443	8
Olfactomedin-like protein 2B OS=Homo sapiens GN=OLFML2B PE=2 SV=2	Q68BL8	0	87.4052	17.8667	8	67	8	1	750	83.947	5.2	4700000	2400000	2500000	12000000	12000000	12000000	8700000	5600000	6000000	6300000	3900000	9900000	1.031	199.35	8
Multiple epidermal growth factor-like domains protein 8 OS=Homo sapiens GN=MEGF8 PE=1 SV=2	Q7Z7M0	0	34.9532	4.60457	8	22	8	1	2845	302.901	6.87			2500000	6100000	6400000	1700000			1400000	6100000	5400000	1200000	0.16	57.0202	8
Protein NDRG1 OS=Homo sapiens GN=NDRG1 PE=1 SV=1	Q92597	0	89.739	34.0102	8	71	8	1	394	42.808	5.82	35000000	35000000	16000000	16000000	20000000	18000000	13000000	12000000	17000000	9200000	6200000	2700000	4.08	226.895	8
Gamma-glutamyl hydrolase OS=Homo sapiens GN=GGH PE=1 SV=2	Q92820	0	71.3977	30.5031	8	74	8	1	318	35.941	7.11	43000000	46000000	44000000	60000000	61000000	59000000	25000000	26000000	26000000	47000000	43000000	39000000	3.281	267.057	8
Isoform 3 of Exostosin-2 OS=Homo sapiens GN=EXT2	Q93063-3	0	54.3649	17.7097	8	55	8	1	751	85.759	6.32	8900000		11000000	10000000	12000000	14000000			6100000	11000000	15000000	9400000	0.54	148.789	8
Peptidyl-prolyl cis-trans isomerase FKBP10 OS=Homo sapiens GN=FKBP10 PE=1 SV=1	Q96AY3	0	35.1893	18.0412	8	75	8	1	582	64.204	5.62	27000000	21000000	34000000	45000000	72000000	44000000	32000000	12000000	14000000	12000000	28000000	32000000	0.751	160.096	8
Isoform 2 of Chitinase domain-containing protein 1 OS=Homo sapiens GN=CHID1	Q9BWS9-2	0	58.0562	26.3158	8	69	8	1	418	47.585	8.66	26000000	24000000	38000000	77000000	72000000	59000000	23000000	12000000	9600000	35000000	32000000	29000000	1.61	207.953	8
Syntenin-1 OS=Homo sapiens GN=SDCBP PE=1 SV=1	O00560	0	72.5274	42.953	7	61	7	1	298	32.424	7.53	14000000	11000000	11000000	13000000	15000000	17000000	17000000		9700000	7500000	18000000	15000000	3.642	206.25	7
Actin-related protein 2/3 complex subunit 2 OS=Homo sapiens GN=ARPC2 PE=1 SV=1	O15144	0	45.2842	22.6667	7	53	7	1	300	34.311	7.36	9600000	21000000	26000000	19000000	20000000	7500000	12000000		4600000	13000000	14000000	11000000	2.008	95.8364	7
Heterogeneous nuclear ribonucleoprotein Q OS=Homo sapiens GN=SYNCRIP PE=1 SV=2	O60506	0	57.0633	22.4719	10	36	7	1	623	69.56	8.59	28000000	15000000		9100000	8800000		7800000	3000000	2100000		21000000	17000000	0.884	107.574	10
Glutamate dehydrogenase 1, mitochondrial OS=Homo sapiens GN=GLUD1 PE=1 SV=2	P00367	0	53.2793	15.7706	7	56	7	1	558	61.359	7.8	13000000	10000000	12000000	28000000	29000000	30000000	14000000	6800000	9200000	12000000	11000000	7300000	0.896	135.58	7
Glutathione reductase, mitochondrial OS=Homo sapiens GN=GSR PE=1 SV=2	P00390	0	34.6881	18.1992	7	25	7	1	522	56.221	8.5		2900000	4800000		4600000		960000	6400000		7400000	3200000	4600000	1.043	45.4895	7
Alpha-fetoprotein OS=Homo sapiens GN=AFP PE=1 SV=1	P02771	0	26.3395	10.1806	7	44	7	1	609	68.633	5.68	44000000		46000000	47000000	55000000	9600000	31000000	25000000	28000000	52000000	38000000	41000000	0.512	101.908	7
Isoform 3 of Vitamin D-binding protein OS=Homo sapiens GN=GC	P02774-3	0	87.0317	10.5477	7	82	7	1	493	55.087	5.74	8700000	58000000	12000000	34000000	120000000	110000000	15000000		4400000	66000000	65000000	9200000	1.712	267.734	7
Transferrin receptor protein 1 OS=Homo sapiens GN=TFRC PE=1 SV=2	P02786	0	33.085	12.6316	7	34	7	1	760	84.818	6.61	43000000	53000000	28000000	5500000	6500000	1400000	12000000	23000000	38000000	9800000	12000000	8100000	0.435	62.9274	7
Calpain small subunit 1 OS=Homo sapiens GN=CAPNS1 PE=1 SV=1	P04632	0	53.1829	29.8507	7	37	7	1	268	28.298	5.2	30000000	19000000	29000000	4800000	5800000		15000000	12000000	11000000	2800000		4200000	2.981	94.4321	7
Glycogen phosphorylase, liver form OS=Homo sapiens GN=PYGL PE=1 SV=4	P06737	0	38.6716	16.7651	9	18	7	1	847	97.087	7.17	7800000	9300000	8000000										0.429	45.0412	9
Nucleophosmin OS=Homo sapiens GN=NPM1 PE=1 SV=2	P06748	0	180.277	37.0748	7	130	7	1	294	32.555	4.78	64000000	120000000	130000000	100000000	110000000	110000000	100000000	95000000	100000000	70000000	72000000	16000000	10.365	568.451	7
Thioredoxin OS=Homo sapiens GN=TXN PE=1 SV=3	P10599	0	73.3249	66.6667	7	183	7	1	105	11.73	4.92	530000000	540000000	550000000	220000000	220000000	200000000	160000000	140000000	94000000	180000000	190000000	170000000	70.969	513.253	7
X-ray repair cross-complementing protein 5 OS=Homo sapiens GN=XRCC5 PE=1 SV=3	P13010	0	55.4768	16.3934	7	28	7	1	732	82.652	5.81	13000000	9800000	10000000		1400000	2400000					1400000	1500000	0.668	75.7875	7
Acylamino-acid-releasing enzyme OS=Homo sapiens GN=APEH PE=1 SV=4	P13798	0	33.5728	15.9836	7	33	7	1	732	81.173	5.48	15000000	21000000	17000000	16000000		25000000	19000000	22000000	13000000	13000000	11000000	14000000	0.468	101.56	7
Isoform 2 of Stathmin OS=Homo sapiens GN=STMN1	P16949-2	0	69.2658	33.908	7	77	7	1	174	19.811	7.02	130000000	140000000	110000000	39000000	77000000	7900000	72000000	59000000	18000000	10000000	92000000	27000000	22.714	226.461	7
Inter-alpha-trypsin inhibitor heavy chain H2 OS=Homo sapiens GN=ITIH2 PE=1 SV=2	P19823	0	59.9324	8.56237	7	128	7	1	946	106.397	6.86	250000000	150000000	110000000	270000000	260000000	300000000	150000000	54000000	78000000	76000000	95000000	190000000	0.498	351.532	7
Proteasome subunit alpha type-2 OS=Homo sapiens GN=PSMA2 PE=1 SV=2	P25787	0	79.601	38.8889	7	63	7	1	234	25.882	7.43	46000000	18000000	27000000	19000000	5200000	13000000	7800000	6600000	4900000	8100000	6400000	8200000	9	186.745	7
Proteasome subunit alpha type-3 OS=Homo sapiens GN=PSMA3 PE=1 SV=2	P25788	0	41.5982	25.098	7	36	7	1	255	28.415	5.33	36000000	5500000	19000000		10000000	22000000	11000000	11000000	11000000		21000000	12000000	4.179	79.0447	7
Threonine--tRNA ligase, cytoplasmic OS=Homo sapiens GN=TARS PE=1 SV=3	P26639	0	42.5075	14.5228	7	34	7	1	723	83.382	6.67	20000000	31000000	24000000	5800000	17000000	6100000	2200000	9500000	14000000			3800000	0.468	88.657	7
Mitogen-activated protein kinase 1 OS=Homo sapiens GN=MAPK1 PE=1 SV=3	P28482	0	35.6122	33.0556	7	22	7	1	360	41.363	6.98	11000000	6800000	11000000		5300000	6700000	13000000	2100000	2200000			6100000	1.228	43.7312	7
Enoyl-CoA hydratase, mitochondrial OS=Homo sapiens GN=ECHS1 PE=1 SV=4	P30084	0	70.6952	33.1034	7	31	7	1	290	31.367	8.07	15000000	22000000	12000000	19000000		15000000	20000000	24000000	19000000	11000000	9800000	11000000	1.818	123.144	7
Collagen alpha-1(XV) chain OS=Homo sapiens GN=COL15A1 PE=1 SV=2	P39059	0	46.4652	6.4121	7	55	7	1	1388	141.632	5	15000000	15000000	32000000	37000000	15000000	23000000	6100000	4100000	6500000	13000000	11000000	13000000	0.468	165.704	7
Aldehyde dehydrogenase family 1 member A3 OS=Homo sapiens GN=ALDH1A3 PE=1 SV=2	P47895	0	46.7333	23.8281	7	20	7	1	512	56.073	7.25	17000000	20000000	25000000		6200000	7800000	2000000	3400000	14000000				1.154	44.0793	7
4-trimethylaminobutyraldehyde dehydrogenase OS=Homo sapiens GN=ALDH9A1 PE=1 SV=3	P49189	0	53.3144	15.3846	7	37	7	1	494	53.767	5.87	24000000	24000000	29000000	11000000	5500000	8700000	1700000	1800000	5100000	6000000		5000000	1.346	94.4865	7
T-complex protein 1 subunit gamma OS=Homo sapiens GN=CCT3 PE=1 SV=4	P49368	0	50.6251	19.4495	7	48	7	1	545	60.495	6.49	30000000	21000000	29000000	12000000	7600000	7300000	19000000	15000000	12000000	4300000	7300000	4100000	0.624	130.238	7
Isoform 3 of Cysteine--tRNA ligase, cytoplasmic OS=Homo sapiens GN=CARS	P49589-3	0	36.2691	12.154	7	19	7	1	831	94.578	6.83	10000000	9100000	6800000	2600000	6800000			2200000					0.456	49.774	7
Vascular endothelial growth factor C OS=Homo sapiens GN=VEGFC PE=1 SV=1	P49767	0	44.767	24.5823	7	61	7	1	419	46.852	7.52	11000000	6300000	7700000	7400000	25000000	29000000	8200000	7200000	1800000	15000000	29000000	16000000	1.395	137.064	7
F-actin-capping protein subunit alpha-1 OS=Homo sapiens GN=CAPZA1 PE=1 SV=3	P52907	0	68.7743	41.958	9	103	7	1	286	32.902	5.69	110000000	62000000	80000000	34000000	37000000	31000000	44000000	23000000	35000000	30000000	28000000	30000000	5.494	296.361	9
Tyrosine--tRNA ligase, cytoplasmic OS=Homo sapiens GN=YARS PE=1 SV=4	P54577	0	43.7532	21.5909	7	37	7	1	528	59.106	7.05	28000000	21000000	37000000	20000000	17000000	13000000	14000000	13000000	18000000	15000000	17000000	2000000	0.688	106.342	7
Microfibrillar-associated protein 2 OS=Homo sapiens GN=MFAP2 PE=2 SV=1	P55001	0	36.6001	36.0656	7	52	7	1	183	20.812	4.97	5300000	9000000	8100000	8500000	2100000	4200000	6600000	15000000	10000000	18000000	17000000	12000000	20.544	91.4178	7
Eukaryotic translation initiation factor 6 OS=Homo sapiens GN=EIF6 PE=1 SV=1	P56537	0	55.3262	58.7755	7	64	7	1	245	26.582	4.68	27000000	49000000	53000000	20000000	21000000	8400000		9600000	15000000	15000000	7600000	630000	3.642	234.419	7
Epididymal secretory protein E1 OS=Homo sapiens GN=NPC2 PE=1 SV=1	P61916	0	121.661	51.6556	7	147	7	1	151	16.559	7.65	46000000	48000000	77000000	190000000	96000000	180000000	35000000	29000000	33000000	81000000	80000000	110000000	38.811	485.8	7
Isoform 2 of Eukaryotic translation initiation factor 5A-1 OS=Homo sapiens GN=EIF5A	P63241-2	0	68.2988	20.6522	7	87	7	1	184	20.157	7.01	59000000	120000000	94000000	37000000	58000000	19000000	29000000	28000000	15000000	41000000	62000000	48000000	14.849	203.295	7
Actin, alpha cardiac muscle 1 OS=Homo sapiens GN=ACTC1 PE=1 SV=1	P68032	0	398.887	43.5013	23	812	7	1	377	41.992	5.39	53000000	88000000	60000000	86000000	6100000	19000000	90000000	41000000	71000000	29000000	30000000	10000000	447.925	2250.99	23
Brain acid soluble protein 1 OS=Homo sapiens GN=BASP1 PE=1 SV=2	P80723	0	84.1261	70.4846	7	76	7	1	227	22.68	4.63	1000000	67000000	24000000	39000000	51000000	35000000	36000000	4800000	13000000	44000000	19000000	51000000	4.878	348.45	7
Protein SET OS=Homo sapiens GN=SET PE=1 SV=3	Q01105	0	53.0193	30	7	47	7	1	290	33.469	4.32	31000000	4300000	9200000	21000000	18000000	6600000	3600000	5900000	4900000	16000000	13000000	7900000	5.813	110.918	7
Fatty acid-binding protein, epidermal OS=Homo sapiens GN=FABP5 PE=1 SV=3	Q01469	0	69.2213	54.0741	7	50	7	1	135	15.155	7.01	28000000	27000000	31000000	24000000	24000000	17000000	11000000	9800000	5900000	5400000	13000000		11.589	155.897	7
Peptidyl-prolyl cis-trans isomerase FKBP4 OS=Homo sapiens GN=FKBP4 PE=1 SV=3	Q02790	0	31.1859	20.4793	7	19	7	1	459	51.772	5.43	7500000	23000000	3800000	3300000	3000000								0.812	28.3923	7
Urokinase plasminogen activator surface receptor OS=Homo sapiens GN=PLAUR PE=1 SV=1	Q03405	0	52.2078	27.4627	7	37	7	1	335	36.953	6.65		9300000	12000000	23000000	32000000	2600000	2400000	21000000		14000000	10000000	3600000	1.683	104.419	7
Disintegrin and metalloproteinase domain-containing protein 9 OS=Homo sapiens GN=ADAM9 PE=1 SV=1	Q13443	0	106.867	9.40171	7	83	7	1	819	90.497	7.52	33000000	48000000	29000000	62000000	82000000	89000000	52000000	35000000	20000000	54000000	37000000	38000000	0.905	313.9	7
Isoform 2 of Dynactin subunit 2 OS=Homo sapiens GN=DCTN2	Q13561-2	0	22.1553	24.3842	7	19	7	1	406	44.792	5.17	5700000	4300000	5600000		13000000		4300000	7900000		880000			0.859	31.3192	7
Heterogeneous nuclear ribonucleoprotein D0 OS=Homo sapiens GN=HNRNPD PE=1 SV=1	Q14103	0	70.3288	21.9718	8	65	7	1	355	38.41	7.81	67000000	34000000	110000000	9700000	15000000	6600000	24000000	24000000	27000000	32000000	24000000	25000000	3.642	171.565	8
Growth arrest-specific protein 6 OS=Homo sapiens GN=GAS6 PE=1 SV=2	Q14393	0	46.4545	17.7531	7	22	7	1	721	79.625	6.21	2100000			11000000	3300000	8500000				2300000	3200000		0.48	77.3988	7
Protocadherin Fat 1 OS=Homo sapiens GN=FAT1 PE=1 SV=2	Q14517	0	30.8062	2.61552	7	28	7	1	4588	505.958	5					3400000	6200000							0.078	54.2132	7
Protein phosphatase 1 regulatory subunit 7 OS=Homo sapiens GN=PPP1R7 PE=1 SV=1	Q15435	0	30.4757	28.8889	7	13	7	1	360	41.539	4.91	4900000	5800000	7800000					1200000	1700000				1.154	28.8101	7
DNA damage-binding protein 1 OS=Homo sapiens GN=DDB1 PE=1 SV=1	Q16531	0	43.4964	9.5614	7	40	7	1	1140	126.887	5.26	14000000	14000000	20000000		11000000	9900000	9300000	8900000	8300000		6300000	5500000	0.302	141.112	7
Olfactomedin-like protein 2A OS=Homo sapiens GN=OLFML2A PE=2 SV=1	Q68BL7	0	38.1681	11.8098	7	38	7	1	652	73.009	7.81	6700000		500000	5100000	5500000	8300000	5300000	2300000	4500000	5900000	4800000	2100000	0.624	76.859	7
Staphylococcal nuclease domain-containing protein 1 OS=Homo sapiens GN=SND1 PE=1 SV=1	Q7KZF4	0	34.2043	11.0989	7	26	7	1	910	101.934	7.17	5500000	5100000	5300000	4400000	4600000	10000000	11000000	5700000	8400000	2000000			0.413	42.4504	7
Polypeptide N-acetylgalactosaminyltransferase 10 OS=Homo sapiens GN=GALNT10 PE=1 SV=2	Q86SR1	0	29.7344	11.7745	7	32	7	1	603	68.948	8.59	6600000	11000000	10000000	16000000	24000000	9300000	8400000	2900000	3200000	1700000	2300000	2600000	0.546	65.8493	7
Protein NDNF OS=Homo sapiens GN=NDNF PE=1 SV=2	Q8TB73	0	26.7005	20.2465	7	19	7	1	568	64.632	8.94		5900000		8900000	16000000	21000000	4700000	7000000	2900000	1500000	11000000		0.655	35.9572	7
Protein FAM3C OS=Homo sapiens GN=FAM3C PE=1 SV=1	Q92520	0	53.8831	42.2907	7	61	7	1	227	24.665	8.29	12000000	40000000	33000000	22000000	50000000	69000000	12000000	5600000	13000000	18000000	13000000	15000000	2.652	184.864	7
Myeloid-derived growth factor OS=Homo sapiens GN=MYDGF PE=1 SV=1	Q969H8	0	76.2139	38.7283	7	111	7	1	173	18.783	6.68	220000000	160000000	160000000	140000000	190000000	270000000	99000000	49000000	43000000	120000000	66000000	46000000	99	304.059	7
Cytosolic non-specific dipeptidase OS=Homo sapiens GN=CNDP2 PE=1 SV=2	Q96KP4	0	31.2314	21.0526	7	22	7	1	475	52.845	5.97	18000000	14000000	36000000		20000000	8100000			3500000	9200000	8000000	6000000	0.743	54.4656	7
Semaphorin-3C OS=Homo sapiens GN=SEMA3C PE=2 SV=2	Q99985	0	53.0881	11.1851	7	53	7	1	751	85.153	8.69	7300000	11000000	9200000	30000000	42000000	24000000	6800000	3700000	4100000	20000000	10000000	14000000	0.758	105.695	7
EMILIN-2 OS=Homo sapiens GN=EMILIN2 PE=1 SV=3	Q9BXX0	0	46.7612	12.0608	7	26	7	1	1053	115.615	6.46	1700000	6300000	5500000							1000000	1100000	2000000	0.277	82.3473	7
Semaphorin-4B OS=Homo sapiens GN=SEMA4B PE=1 SV=3	Q9NPR2	0	29.6609	11.5385	7	33	7	1	832	92.135	6.95	5500000	5000000	6100000	10000000	6200000	3300000	9600000	2200000		6900000	6300000	4000000	0.551	51.6498	7
A disintegrin and metalloproteinase with thrombospondin motifs 1 OS=Homo sapiens GN=ADAMTS1 PE=1 SV=4	Q9UHI8	0	78.3983	13.5471	7	43	7	1	967	105.29	6.83	11000000	11000000	10000000	29000000	14000000	7700000	8300000	8400000	10000000	14000000	10000000	14000000	0.6	200.57	7
Netrin-G1 OS=Homo sapiens GN=NTNG1 PE=1 SV=3	Q9Y2I2	0	37.8272	17.0686	7	41	7	1	539	60.501	6.27	12000000	10000000	9500000	15000000	13000000	16000000				22000000	4300000	8700000	0.978	104.204	7
Carboxypeptidase Q OS=Homo sapiens GN=CPQ PE=1 SV=1	Q9Y646	0	59.0848	17.5847	7	67	7	1	472	51.855	6.18	35000000	26000000	43000000	40000000	47000000	39000000	13000000	18000000	21000000	6300000	3800000	20000000	1.371	163.387	7
Beta-mannosidase OS=Homo sapiens GN=MANBA PE=2 SV=3	O00462	0	36.0418	7.96359	6	32	6	1	879	100.831	5.52	11000000	1100000		22000000	18000000	10000000				9400000	17000000	15000000	0.442	88.6896	6
Ribonuclease T2 OS=Homo sapiens GN=RNASET2 PE=1 SV=2	O00584	0	50.9369	26.5625	6	67	6	1	256	29.462	7.08	65000000	65000000	57000000	89000000	63000000	92000000	67000000	58000000	61000000	47000000	46000000	42000000	1.637	237.084	6
Protein CYR61 OS=Homo sapiens GN=CYR61 PE=1 SV=1	O00622	0	22.4129	17.8478	6	32	6	1	381	41.998	8.21	3700000	12000000	17000000	5000000	15000000	10000000	3300000	9600000	8300000	2700000	4400000	10000000	0.638	63.643	6
Pyridoxal kinase OS=Homo sapiens GN=PDXK PE=1 SV=1	O00764	0	40.7745	24.6795	6	27	6	1	312	35.08	6.13		5600000		3800000	53000000	2400000	4900000	4800000	6900000	2100000	3600000	2400000	1.239	66.6706	6
Programmed cell death protein 5 OS=Homo sapiens GN=PDCD5 PE=1 SV=3	O14737	0	27.6091	48.8	6	46	6	1	125	14.276	6.04	87000000	110000000	110000000	36000000	35000000	64000000	38000000	33000000	35000000	23000000	35000000	32000000	2.981	114.127	6
Tubulin-specific chaperone A OS=Homo sapiens GN=TBCA PE=1 SV=3	O75347	0	67.3213	62.037	6	121	6	1	108	12.847	5.29	160000000	210000000	230000000	95000000	90000000	32000000	110000000	86000000	60000000	85000000	66000000	95000000	18.307	415.261	6
Stanniocalcin-2 OS=Homo sapiens GN=STC2 PE=1 SV=1	O76061	0	58.2242	23.5099	6	67	6	1	302	33.227	7.3	45000000	48000000	82000000	16000000	38000000	88000000	12000000	29000000	17000000	45000000	49000000	36000000	3.642	177.548	6
WNT1-inducible-signaling pathway protein 2 OS=Homo sapiens GN=WISP2 PE=1 SV=1	O76076	0	60.4556	28.8	6	36	6	1	250	26.807	7.88	2100000	16000000	23000000	24000000	19000000	57000000		3800000		16000000	28000000	21000000	4.623	99.1551	6
Activator of 90 kDa heat shock protein ATPase homolog 1 OS=Homo sapiens GN=AHSA1 PE=1 SV=1	O95433	0	49.773	19.8225	6	42	6	1	338	38.25	5.53	19000000	15000000	21000000	12000000	17000000	18000000			6100000	14000000	19000000	17000000	1.154	92.77	6
Hypoxanthine-guanine phosphoribosyltransferase OS=Homo sapiens GN=HPRT1 PE=1 SV=2	P00492	0	37.386	39.9083	6	43	6	1	218	24.564	6.68	36000000	24000000	31000000	9200000	10000000	6700000		3200000		5200000	9900000	8600000	2.455	86.8682	6
Heat shock protein beta-1 OS=Homo sapiens GN=HSPB1 PE=1 SV=2	P04792	0	58.832	50.7317	6	90	6	1	205	22.768	6.4	200000000	160000000	130000000	70000000	77000000	130000000	150000000	87000000	110000000	32000000	68000000	92000000	3.924	279.146	6
Isoform sGi2 of Guanine nucleotide-binding protein G(i) subunit alpha-2 OS=Homo sapiens GN=GNAI2	P04899-4	0	40.1469	27.0492	6	39	6	1	366	41.522	5.99	10000000	16000000	10000000	11000000		8600000	8000000	11000000	6200000	4200000	7000000	2200000	1.404	97.9074	6
Uroporphyrinogen decarboxylase OS=Homo sapiens GN=UROD PE=1 SV=2	P06132	0	29.8861	27.7929	6	20	6	1	367	40.761	6.14	5600000	13000000	20000000			15000000		7300000	7600000		3800000		1.069	48.4741	6
Integrin alpha-V OS=Homo sapiens GN=ITGAV PE=1 SV=2	P06756	0	32.2427	7.82443	6	38	6	1	1048	115.964	5.68	15000000	15000000	17000000	5700000	3200000		4900000	4500000	6400000	4400000	8600000	7300000	0.267	71.6869	6
Fumarate hydratase, mitochondrial OS=Homo sapiens GN=FH PE=1 SV=3	P07954	0	31.6822	22.1569	6	17	6	1	510	54.602	8.76	24000000	18000000	15000000	4100000	6600000		3000000		5400000			2700000	0.63	53.0664	6
S-formylglutathione hydrolase OS=Homo sapiens GN=ESD PE=1 SV=2	P10768	0	51.6154	41.1348	6	35	6	1	282	31.442	7.02	13000000	11000000	18000000	11000000	7700000	9700000	1900000	2500000		7100000	8300000	3900000	3.217	92.1929	6
Polyadenylate-binding protein 1 OS=Homo sapiens GN=PABPC1 PE=1 SV=2	P11940	0	51.3912	23.1132	11	51	6	1	636	70.626	9.5	7100000	7700000	8100000	8700000		2300000	970000			7400000		1500000	0.995	99.9567	11
X-ray repair cross-complementing protein 6 OS=Homo sapiens GN=XRCC6 PE=1 SV=2	P12956	0	28.703	15.2709	6	16	6	1	609	69.799	6.64	3600000	6200000	3900000			2600000	4900000			900000			0.496	28.9733	6
Bone morphogenetic protein 1 OS=Homo sapiens GN=BMP1 PE=1 SV=2	P13497	0	38.3576	8.21501	6	48	6	1	986	111.178	6.9	19000000	15000000	20000000	35000000	61000000	28000000	17000000	15000000	23000000	30000000	9000000	47000000	0.366	120.222	6
40S ribosomal protein S3 OS=Homo sapiens GN=RPS3 PE=1 SV=2	P23396	0	23.4614	34.5679	6	12	6	1	243	26.671	9.66	15000000	15000000	11000000										1.069	27.9439	6
Proteasome subunit alpha type-4 OS=Homo sapiens GN=PSMA4 PE=1 SV=1	P25789	0	44.2656	35.249	6	36	6	1	261	29.465	7.72	24000000	22000000	28000000	23000000	24000000	18000000		4600000	3700000	15000000	4600000	12000000	1.929	83.3366	6
DNA-(apurinic or apyrimidinic site) lyase OS=Homo sapiens GN=APEX1 PE=1 SV=2	P27695	0	46.1932	32.3899	6	35	6	1	318	35.532	8.12	9000000	9500000	8200000		4200000	8000000				5600000	8500000	10000000	1.783	87.0766	6
Myristoylated alanine-rich C-kinase substrate OS=Homo sapiens GN=MARCKS PE=1 SV=4	P29966	0	31.71	12.0482	6	46	6	1	332	31.536	4.45	12000000	10000000	12000000	6100000	4200000	3900000	6000000	4500000	7700000	5000000	6100000	6400000	3.642	65.6969	6
Ribonuclease 4 OS=Homo sapiens GN=RNASE4 PE=1 SV=3	P34096	0	49.6059	36.0544	6	80	6	1	147	16.829	9.03	22000000	26000000	40000000	78000000	63000000	82000000	21000000	24000000	16000000	44000000	38000000	24000000	6.943	213.86	6
Alpha-L-iduronidase OS=Homo sapiens GN=IDUA PE=1 SV=2	P35475	0	23.347	16.5391	6	25	6	1	653	72.625	9.14	28000000	9300000	16000000	49000000	21000000	28000000	6300000	4000000	2200000	15000000	25000000		0.468	57.9667	6
Glutaredoxin-1 OS=Homo sapiens GN=GLRX PE=1 SV=2	P35754	0	56.1447	55.6604	6	71	6	1	106	11.768	8.09	59000000	55000000	60000000	36000000	43000000	24000000	20000000	3100000	17000000	20000000	20000000	6800000	67.129	146.89	6
26S protease regulatory subunit 7 OS=Homo sapiens GN=PSMC2 PE=1 SV=3	P35998	0	29.424	21.94	6	10	6	1	433	48.603	5.95							14000000	3600000	1900000				0.562	26.3439	6
Cathepsin K OS=Homo sapiens GN=CTSK PE=1 SV=1	P43235	0	42.8048	25.8359	6	29	6	1	329	36.942	8.48	9000000	11000000	11000000	20000000	1600000		5600000	5000000	9200000	1400000	1900000		2.162	76.8036	6
Isoform 2 of Biotinidase OS=Homo sapiens GN=BTD	P43251-2	0	27.0629	17.7982	6	52	6	1	545	61.471	6.14	45000000	13000000	2900000	44000000	54000000	52000000	31000000	24000000	24000000	20000000		4000000	0.905	103.731	6
Adapter molecule crk OS=Homo sapiens GN=CRK PE=1 SV=2	P46108	0	48.5199	30.9211	6	33	6	1	304	33.81	5.55	18000000	25000000	48000000	6200000	12000000	7000000	17000000	27000000	30000000	17000000	5700000	5700000	1.783	101.559	6
Serine--tRNA ligase, cytoplasmic OS=Homo sapiens GN=SARS PE=1 SV=3	P49591	0	36.7818	18.0934	6	20	6	1	514	58.74	6.43	9700000	20000000	22000000	7400000	10000000		11000000						0.951	27.4208	6
Retinoic acid receptor responder protein 1 OS=Homo sapiens GN=RARRES1 PE=1 SV=2	P49788	0	36.6799	14.6259	6	52	6	1	294	33.264	8.51	35000000	45000000	41000000	90000000	58000000	43000000	22000000	23000000	28000000	22000000	10000000	32000000	2.652	108.052	6
Isoform 5 of Branched-chain-amino-acid aminotransferase, cytosolic OS=Homo sapiens GN=BCAT1	P54687-5	0	34.3298	23.6181	6	27	6	1	398	44.103	5.39	15000000	55000000	36000000			6200000		14000000	19000000	6500000	8200000	4000000	1.254	83.3008	6
Eukaryotic initiation factor 4A-I OS=Homo sapiens GN=EIF4A1 PE=1 SV=1	P60842	0	76.9871	40.8867	12	83	6	1	406	46.125	5.48	4500000	930000	2900000	12000000	32000000	17000000	4100000	4100000		610000		12000000	3.217	201.394	12
Glia maturation factor beta OS=Homo sapiens GN=GMFB PE=1 SV=2	P60983	0	53.6077	32.3944	6	45	6	1	142	16.702	5.29	67000000	63000000	27000000	10000000	36000000	34000000	29000000	40000000	5700000	33000000	38000000	36000000	6.743	141.421	6
Nuclear transport factor 2 OS=Homo sapiens GN=NUTF2 PE=1 SV=1	P61970	0	54.1942	55.9055	6	43	6	1	127	14.469	5.38	27000000	43000000	52000000	34000000		14000000	27000000	20000000	18000000	16000000	29000000	18000000	9	101.184	6
Peptidyl-prolyl cis-trans isomerase FKBP1A OS=Homo sapiens GN=FKBP1A PE=1 SV=2	P62942	0	26.1549	43.5185	6	16	6	1	108	11.943	8.16	5700000	20000000	15000000			5600000	11000000	1700000	3700000				30.623	31.853	6
Tubulin alpha-4A chain OS=Homo sapiens GN=TUBA4A PE=1 SV=1	P68366	0	185.141	55.8036	20	288	6	1	448	49.892	5.06	10000000	9800000	14000000	18000000		17000000		9600000	8000000		22000000	14000000	16.783	840.775	20
Lactadherin OS=Homo sapiens GN=MFGE8 PE=1 SV=2	Q08431	0	47.2711	23.7726	6	34	6	1	387	43.095	8.15	39000000	13000000	10000000	50000000	53000000	50000000	19000000			12000000	23000000	14000000	1.089	78.7986	6
Delta(3,5)-Delta(2,4)-dienoyl-CoA isomerase, mitochondrial OS=Homo sapiens GN=ECH1 PE=1 SV=2	Q13011	0	37.3364	22.561	6	39	6	1	328	35.793	8	5700000	6400000	14000000	10000000	8100000	2400000	12000000	7200000	10000000	17000000	7800000	7300000	0.874	92.9164	6
Tubulin beta-3 chain OS=Homo sapiens GN=TUBB3 PE=1 SV=2	Q13509	0	206.008	56.4444	21	316	6	1	450	50.4	4.93	11000000	18000000	17000000	15000000	11000000	14000000	11000000	12000000	9700000		3200000	5800000	26.213	974.231	21
Transmembrane glycoprotein NMB OS=Homo sapiens GN=GPNMB PE=1 SV=2	Q14956	0	42.0005	10.3147	6	56	6	1	572	63.882	6.64	7100000	9300000	8600000	31000000	24000000	31000000	5600000		2800000	24000000	25000000	15000000	1.462	96.2613	6
Inorganic pyrophosphatase OS=Homo sapiens GN=PPA1 PE=1 SV=2	Q15181	0	51.9113	41.8685	7	27	6	1	289	32.639	5.86	21000000	24000000	26000000	9700000	6900000		26000000	5400000	5400000		1300000	2600000	1.818	85.1144	7
Hsp90 co-chaperone Cdc37 OS=Homo sapiens GN=CDC37 PE=1 SV=1	Q16543	0	64.005	25.1323	6	53	6	1	378	44.44	5.25	38000000	39000000	33000000	18000000	9400000	16000000	11000000	3200000	18000000	19000000	12000000	19000000	2.36	168.052	6
Carbonic anhydrase 9 OS=Homo sapiens GN=CA9 PE=1 SV=2	Q16790	0	40.538	30.5011	6	24	6	1	459	49.667	4.72	55000000	38000000	62000000	8300000	12000000	13000000	80000000	5700000		1200000	39000000	52000000	0.931	81.8458	6
Cullin-associated NEDD8-dissociated protein 1 OS=Homo sapiens GN=CAND1 PE=1 SV=2	Q86VP6	0	36.5916	6.99187	6	29	6	1	1230	136.289	5.78	7500000	11000000	8700000	16000000	14000000		3100000	10000000	5700000	5100000	3800000	5300000	0.251	69.6293	6
ADAMTS-like protein 1 OS=Homo sapiens GN=ADAMTSL1 PE=1 SV=4	Q8N6G6	0	145.474	13.0533	19	167	6	1	1762	193.284	7.8	14000000	40000000	23000000	12000000		9900000	20000000	12000000	14000000	11000000	20000000	12000000	0.971	423.39	19
Procollagen galactosyltransferase 1 OS=Homo sapiens GN=COLGALT1 PE=1 SV=1	Q8NBJ5	0	25.0627	11.5756	6	20	6	1	622	71.59	7.31		3600000	5700000			5600000	6000000	2800000	1800000				0.401	43.3341	6
Heat shock protein 105 kDa OS=Homo sapiens GN=HSPH1 PE=1 SV=1	Q92598	0	32.1467	11.5385	7	17	6	1	858	96.804	5.39	12000000	970000	4700000				7000000		3000000		8700000		0.389	33.4862	7
Immunoglobulin superfamily member 8 OS=Homo sapiens GN=IGSF8 PE=1 SV=1	Q969P0	0	32.9862	14.6819	6	40	6	1	613	64.994	8		5200000	6900000	7800000	17000000	15000000	1700000	1500000	2100000		7400000	7400000	0.585	100.279	6
Isoform 2 of Far upstream element-binding protein 1 OS=Homo sapiens GN=FUBP1	Q96AE4-2	0	28.3366	13.0168	6	18	6	1	653	68.562	7.31	5400000	9400000	17000000	4200000	3400000	3400000		2100000	6800000				0.438	43.6521	6
Neuroserpin OS=Homo sapiens GN=SERPINI1 PE=1 SV=1	Q99574	0	53.4657	19.0244	6	41	6	1	410	46.397	4.91	13000000	25000000		12000000	28000000	28000000	12000000	12000000	14000000	18000000	32000000	3100000	1.154	95.491	6
Angiopoietin-related protein 4 OS=Homo sapiens GN=ANGPTL4 PE=1 SV=2	Q9BY76	0	41.3114	23.399	6	32	6	1	406	45.186	8.85	5800000	3900000		20000000	20000000	20000000	3700000	3400000	3800000	12000000	5300000	3200000	1.239	89.5815	6
Exostosin-like 2 OS=Homo sapiens GN=EXTL2 PE=1 SV=1	Q9UBQ6	0	36.6686	26.6667	6	33	6	1	330	37.441	8.95		8800000	15000000	41000000	9100000	7800000				12000000	9700000	18000000	1.254	103.649	6
Prefoldin subunit 2 OS=Homo sapiens GN=PFDN2 PE=1 SV=1	Q9UHV9	0	36.6175	56.4935	6	40	6	1	154	16.638	6.58	37000000	22000000	44000000	4100000	11000000	4500000	10000000	16000000	9900000	6000000	7900000	6000000	2.831	106.791	6
Isoform 3 of Drebrin-like protein OS=Homo sapiens GN=DBNL	Q9UJU6-3	0	32.2858	20.5011	6	30	6	1	439	49.012	5.05	5700000	4500000	6800000	8100000	5400000	13000000	5700000	6000000	5300000	5700000			0.905	66.4834	6
Endoplasmic reticulum mannosyl-oligosaccharide 1,2-alpha-mannosidase OS=Homo sapiens GN=MAN1B1 PE=1 SV=2	Q9UKM7	0	45.4347	15.4506	6	25	6	1	699	79.53	7.72	12000000	20000000	15000000	19000000	17000000	23000000	7400000	11000000			6900000	2400000	0.585	57.4567	6
Protein CDV3 homolog OS=Homo sapiens GN=CDV3 PE=1 SV=1	Q9UKY7	0	58.7478	49.6124	6	37	6	1	258	27.318	6.4	21000000	11000000	14000000		8500000	1600000	9400000	7100000	14000000	11000000	8800000	19000000	2.728	115.578	6
Isoform 3 of Coronin-1C OS=Homo sapiens GN=CORO1C	Q9ULV4-3	0	38.9557	17.6471	6	39	6	1	527	58.91	7.75	7100000	2300000	9300000	2300000	14000000		7500000	7300000	6600000	15000000	23000000	19000000	0.848	100.328	6
Ubiquilin-1 OS=Homo sapiens GN=UBQLN1 PE=1 SV=2	Q9UMX0	0	41.9502	10.8659	6	40	6	1	589	62.479	5.11	28000000	15000000	26000000	4700000	6000000	9500000	19000000	14000000	9400000	4800000	8500000	5000000	1.738	118.281	6
Multiple inositol polyphosphate phosphatase 1 OS=Homo sapiens GN=MINPP1 PE=1 SV=1	Q9UNW1	0	39.5794	18.4805	6	37	6	1	487	55.016	7.81	3700000		24000000	16000000	11000000	27000000	24000000	18000000	42000000	5800000	26000000	30000000	0.778	98.1263	6
Glypican-6 OS=Homo sapiens GN=GPC6 PE=1 SV=1	Q9Y625	0	40.0468	17.8378	6	34	6	1	555	62.695	5.41	4800000	4200000	5400000	8100000	7600000	8800000		8700000	10000000	7000000	8900000	19000000	0.63	94.1681	6
Membrane-associated progesterone receptor component 1 OS=Homo sapiens GN=PGRMC1 PE=1 SV=3	O00264	0	32.7574	23.5897	5	16	5	1	195	21.658	4.7	9200000	9600000		43000000	9300000	11000000		2500000	2200000				2.511	37.3705	5
Actin-related protein 2/3 complex subunit 1B OS=Homo sapiens GN=ARPC1B PE=1 SV=3	O15143	0	29.1233	21.5054	5	23	5	1	372	40.923	8.35	7700000	6000000	13000000		20000000	11000000	14000000	4600000	11000000		1300000	5700000	1.336	31.7794	5
AP-2 complex subunit alpha-1 OS=Homo sapiens GN=AP2A1 PE=1 SV=3	O95782	0	24.6694	8.90481	6	24	5	1	977	107.478	7.03	13000000	18000000	12000000		7500000	11000000		5200000	6300000	12000000	15000000	19000000	0.254	75.0779	6
3'(2'),5'-bisphosphate nucleotidase 1 OS=Homo sapiens GN=BPNT1 PE=1 SV=1	O95861	0	20.9919	22.0779	5	10	5	1	308	33.371	5.69	4600000	2400000	1100000				3800000	2700000	2700000				0.823	18.7515	5
N(G),N(G)-dimethylarginine dimethylaminohydrolase 2 OS=Homo sapiens GN=DDAH2 PE=1 SV=1	O95865	0	28.599	31.9298	5	21	5	1	285	29.625	6.01	16000000	12000000	6800000	10000000	12000000		8100000	3700000	3600000	2000000		8400000	1.254	47.2936	5
Integrin beta-like protein 1 OS=Homo sapiens GN=ITGBL1 PE=2 SV=1	O95965	0	52.4185	17.6113	5	31	5	1	494	53.884	5.64			5500000	27000000	11000000	14000000		1900000		6800000	5300000	3600000	0.887	73.6167	5
Purine nucleoside phosphorylase OS=Homo sapiens GN=PNP PE=1 SV=2	P00491	0	33.8596	25.6055	5	33	5	1	289	32.097	6.95	26000000	21000000	22000000	15000000	13000000	13000000	2400000	5300000	7900000			9200000	0.874	104.309	5
Angiotensinogen OS=Homo sapiens GN=AGT PE=1 SV=1	P01019	0	26.9065	18.1443	5	22	5	1	485	53.121	6.32				13000000	3500000	26000000	4500000			15000000	15000000		0.874	35.2835	5
HLA class II histocompatibility antigen, DRB1-15 beta chain OS=Homo sapiens GN=HLA-DRB1 PE=1 SV=2	P01911	0	35.0626	27.0677	5	17	5	1	266	29.947	7.74			7000000				8700000	11000000	8700000	19000000		2500000	1.254	57.2987	5
Alpha-2-HS-glycoprotein OS=Homo sapiens GN=AHSG PE=1 SV=1	P02765	0	41.6115	8.71935	5	103	5	1	367	39.3	5.72	43000000	19000000	24000000	230000000	120000000	190000000	76000000	55000000	62000000	27000000	45000000	20000000	1.448	292.942	5
Serum albumin OS=Homo sapiens GN=ALB PE=1 SV=2	P02768	0	65.9636	24.1379	12	518	5	1	609	69.321	6.28	20000000	7600000	19000000	6000000			64000000	53000000	50000000	12000000	11000000		1.276	1433.64	12
Angiogenin OS=Homo sapiens GN=ANG PE=1 SV=1	P03950	0	27.4445	32.6531	5	15	5	1	147	16.539	9.64	6900000			11000000		12000000		11000000		14000000	7000000	7700000	2.511	19.0574	5
Eukaryotic translation initiation factor 2 subunit 1 OS=Homo sapiens GN=EIF2S1 PE=1 SV=3	P05198	0	22.9878	23.4921	5	14	5	1	315	36.089	5.08	11000000	14000000				9400000	6800000	5000000	3500000				0.688	50.2026	5
Alpha-galactosidase A OS=Homo sapiens GN=GLA PE=1 SV=1	P06280	0	26.8589	18.648	5	28	5	1	429	48.735	5.6	13000000	27000000	7900000	21000000	3900000	17000000	7800000	7600000	4000000	6500000	10000000	14000000	0.778	61.7667	5
Decorin OS=Homo sapiens GN=DCN PE=1 SV=1	P07585	0	25.6232	14.4847	5	30	5	1	359	39.722	8.54	9000000	7200000	3100000	15000000	28000000		21000000	13000000	15000000	11000000	16000000	6200000	0.931	61.7075	5
Bifunctional glutamate/proline--tRNA ligase OS=Homo sapiens GN=EPRS PE=1 SV=5	P07814	0	26.4158	4.62963	5	14	5	1	1512	170.483	7.33	3600000	7100000	4900000					1900000					0.132	35.0067	5
Integrin alpha-5 OS=Homo sapiens GN=ITGA5 PE=1 SV=2	P08648	0	45.9758	7.9123	5	28	5	1	1049	114.465	5.77	25000000	25000000	23000000	31000000		7600000	3100000	7100000	10000000	8200000		4500000	0.431	94.5421	5
40S ribosomal protein SA OS=Homo sapiens GN=RPSA PE=1 SV=4	P08865	0	29.505	23.0508	5	42	5	1	295	32.833	4.87	13000000	50000000	50000000		57000000	36000000	37000000	70000000	71000000	10000000	10000000	23000000	1.154	143.352	5
Dihydrolipoyl dehydrogenase, mitochondrial OS=Homo sapiens GN=DLD PE=1 SV=2	P09622	0	34.075	17.8782	5	35	5	1	509	54.143	7.85	8000000	8400000	13000000	15000000	19000000	18000000	10000000	7200000	3600000	18000000		8400000	0.585	81.5614	5
Alcohol dehydrogenase [NADP(+)] OS=Homo sapiens GN=AKR1A1 PE=1 SV=3	P14550	0	26.3755	24.6154	6	21	5	1	325	36.55	6.79	140000000	150000000	11000000	22000000	82000000	41000000	36000000	64000000	31000000	83000000	29000000		0.778	33.3388	6
Poliovirus receptor OS=Homo sapiens GN=PVR PE=1 SV=2	P15151	0	63.5137	14.8681	5	44	5	1	417	45.274	6.52	73000000	7900000	48000000	36000000	140000000	60000000	31000000	34000000	29000000	36000000	37000000	33000000	4.623	148.344	5
Isoform L-VEGF206 of Vascular endothelial growth factor A OS=Homo sapiens GN=VEGFA	P15692-14	0	50.5667	17.4757	5	71	5	1	412	45.437	8.94	24000000	25000000	33000000	16000000	62000000	57000000	15000000	12000000	18000000	19000000	17000000	41000000	2.899	139.322	5
Carbonyl reductase [NADPH] 1 OS=Homo sapiens GN=CBR1 PE=1 SV=3	P16152	0	42.672	28.1588	7	55	5	1	277	30.356	8.32	7300000	14000000	10000000	30000000	28000000	12000000	2500000	4200000	3400000	15000000	14000000	9700000	1.783	142.423	7
Calpain-2 catalytic subunit OS=Homo sapiens GN=CAPN2 PE=1 SV=6	P17655	0	31.0824	12.4286	5	24	5	1	700	79.945	4.98	11000000	12000000	15000000	17000000	14000000	4600000		1900000		8200000	3500000	3100000	0.438	57.4146	5
T-complex protein 1 subunit alpha OS=Homo sapiens GN=TCP1 PE=1 SV=1	P17987	0	23.2307	12.9496	5	20	5	1	556	60.306	6.11	8600000	4500000	15000000	3500000			4900000		4000000	5700000	5200000	6700000	0.377	61.9677	5
Isoform 2 of Protein-L-isoaspartate(D-aspartate) O-methyltransferase OS=Homo sapiens GN=PCMT1	P22061-2	0	33.8741	47.807	5	18	5	1	228	24.664	6.52	75000000	40000000	79000000	24000000		35000000	39000000	69000000	64000000				1.894	94.449	5
Trifunctional purine biosynthetic protein adenosine-3 OS=Homo sapiens GN=GART PE=1 SV=1	P22102	0	26.4503	10.5941	5	17	5	1	1010	107.699	6.7	2700000	2700000	2800000		5400000	5600000				2400000		1400000	0.212	45.4071	5
Isoform 3 of Nucleoside diphosphate kinase B OS=Homo sapiens GN=NME2	P22392-2	0	171.346	75.6554	16	282	5	1	267	30.118	8.92	150000000	160000000	190000000	140000000	70000000	19000000	33000000	31000000	26000000	27000000	16000000	43000000	25.827	800.388	16
Calretinin OS=Homo sapiens GN=CALB2 PE=2 SV=2	P22676	0	25.6403	19.1882	5	24	5	1	271	31.52	5.15	55000000	28000000	27000000	11000000	19000000	15000000				5100000	13000000	20000000	0.833	68.9008	5
Fibulin-1 OS=Homo sapiens GN=FBLN1 PE=1 SV=4	P23142	0	43.9532	9.38834	5	44	5	1	703	77.162	5.22	120000000	160000000	83000000	89000000	130000000	140000000	46000000	37000000	35000000	38000000	1300000	65000000	0.624	101.95	5
Elongation factor 1-beta OS=Homo sapiens GN=EEF1B2 PE=1 SV=3	P24534	0	41.4401	27.1111	5	40	5	1	225	24.748	4.67	52000000	34000000	31000000	24000000	34000000	30000000	40000000	25000000	24000000	49000000	24000000	36000000	1.512	132.262	5
Proteasome subunit alpha type-5 OS=Homo sapiens GN=PSMA5 PE=1 SV=3	P28066	0	42.1077	37.7593	5	69	5	1	241	26.394	4.79	77000000	62000000	78000000	49000000	37000000	34000000	27000000	44000000	35000000	13000000	27000000	45000000	3.329	235.25	5
Proteasome subunit beta type-4 OS=Homo sapiens GN=PSMB4 PE=1 SV=4	P28070	0	40.223	32.197	5	31	5	1	264	29.185	5.97	12000000	21000000	22000000	15000000	14000000	11000000				10000000			2.511	95.7628	5
Flavin reductase (NADPH) OS=Homo sapiens GN=BLVRB PE=1 SV=3	P30043	0	47.2086	36.4078	5	73	5	1	206	22.105	7.65	28000000	26000000	26000000	22000000	42000000	17000000	14000000	28000000	20000000	40000000	58000000	26000000	7.111	147.898	5
3-hydroxyisobutyrate dehydrogenase, mitochondrial OS=Homo sapiens GN=HIBADH PE=1 SV=2	P31937	0	48.0963	25.5952	5	19	5	1	336	35.306	8.13	7700000	14000000	14000000	10000000	7200000	22000000		10000000	7400000		6800000	3300000	1.581	67.905	5
V-type proton ATPase catalytic subunit A OS=Homo sapiens GN=ATP6V1A PE=1 SV=2	P38606	0	38.959	14.5867	5	37	5	1	617	68.26	5.52	8000000	9600000	12000000	7000000	13000000	7400000	9800000	8100000	4900000	7100000	4100000	1900000	0.496	100.27	5
T-complex protein 1 subunit zeta OS=Homo sapiens GN=CCT6A PE=1 SV=3	P40227	0	33.8737	13.371	5	36	5	1	531	57.988	6.68	21000000	15000000	4400000	4300000	4900000	5300000	15000000		24000000	3000000	9900000	16000000	0.682	83.3145	5
Prostaglandin-H2 D-isomerase OS=Homo sapiens GN=PTGDS PE=1 SV=1	P41222	0	50.8273	42.1053	5	87	5	1	190	21.015	7.8	150000000	180000000	190000000	500000000	390000000	490000000	120000000	120000000	100000000	100000000	220000000	110000000	4.337	301.277	5
60S ribosomal protein L5 OS=Homo sapiens GN=RPL5 PE=1 SV=3	P46777	0	28.0309	23.569	5	14	5	1	297	34.341	9.72	15000000	13000000	11000000				13000000	2000000	16000000				1.448	26.8225	5
F-actin-capping protein subunit alpha-2 OS=Homo sapiens GN=CAPZA2 PE=1 SV=3	P47755	0	37.7889	35.6643	7	31	5	1	286	32.929	5.85	13000000		5400000	29000000		6700000	34000000	28000000	30000000				2.415	84.1203	7
Proteasome subunit beta type-2 OS=Homo sapiens GN=PSMB2 PE=1 SV=1	P49721	0	25.5867	30.8458	5	24	5	1	201	22.822	7.02	8700000	7300000	9600000	11000000	13000000	13000000			2200000				2.455	40.7093	5
Serpin H1 OS=Homo sapiens GN=SERPINH1 PE=1 SV=2	P50454	0	37.8163	20.0957	5	29	5	1	418	46.411	8.69	11000000	10000000	8200000	10000000	8500000	21000000	23000000	22000000	26000000	17000000	13000000	18000000	0.738	82.7579	5
Ras-related protein Rab-7a OS=Homo sapiens GN=RAB7A PE=1 SV=1	P51149	0	21.8392	30.4348	5	22	5	1	207	23.475	6.7	11000000	14000000	13000000	12000000	10000000						8800000	10000000	0.968	69.0583	5
Exportin-2 OS=Homo sapiens GN=CSE1L PE=1 SV=3	P55060	0	36.5535	9.2688	5	31	5	1	971	110.346	5.77	16000000	10000000	17000000	11000000	6100000	5000000		9900000		9000000	11000000	11000000	0.22	117.326	5
Isoform 3 of Actin-related protein 2/3 complex subunit 4 OS=Homo sapiens GN=ARPC4	P59998-3	0	16.4096	34.2246	5	21	5	1	187	21.574	8.59	11000000	21000000		21000000	7500000	17000000	17000000	4600000	4700000	7000000			1.424	27.5415	5
Histone H4 OS=Homo sapiens GN=HIST1H4A PE=1 SV=2	P62805	0	25.4691	51.4563	5	30	5	1	103	11.36	11.36	8400000	8000000	12000000	4800000	12000000	7900000	5100000	4100000	3700000	12000000	13000000		9	27.6516	5
60S ribosomal protein L10a OS=Homo sapiens GN=RPL10A PE=1 SV=2	P62906	0	41.9041	35.023	5	30	5	1	217	24.816	9.94	32000000	8500000	18000000				18000000	13000000					2.415	67.6403	5
Cytochrome c OS=Homo sapiens GN=CYCS PE=1 SV=2	P99999	0	45.1604	45.7143	7	43	5	1	105	11.741	9.57	31000000	44000000	19000000		41000000	14000000	6700000	8900000	5700000	8700000	9400000	15000000	16.783	65.3265	7
Lamin-B2 OS=Homo sapiens GN=LMNB2 PE=1 SV=4	Q03252	0	17.3583	11.129	6	22	5	1	620	69.906	5.59	2600000	2700000	2700000							1100000			0.389	35.3155	6
1,4-alpha-glucan-branching enzyme OS=Homo sapiens GN=GBE1 PE=1 SV=3	Q04446	0	58.5223	8.40456	5	75	5	1	702	80.423	6.32	26000000	26000000	27000000	24000000	30000000	16000000	11000000	9800000	19000000	11000000	18000000	13000000	0.679	208.204	5
Single-stranded DNA-binding protein, mitochondrial OS=Homo sapiens GN=SSBP1 PE=1 SV=1	Q04837	0	37.6407	47.2973	5	36	5	1	148	17.249	9.6	37000000	5600000	10000000	34000000	20000000	27000000	26000000	12000000	17000000	4900000	6400000	25000000	3.329	110.352	5
Isoform 2 of Secernin-1 OS=Homo sapiens GN=SCRN1	Q12765-2	0	48.0339	13.3641	5	37	5	1	434	48.683	4.78	22000000	25000000	24000000	12000000	24000000	13000000	19000000	880000	3700000	12000000	6000000	1500000	1.031	111.403	5
26S proteasome non-ATPase regulatory subunit 2 OS=Homo sapiens GN=PSMD2 PE=1 SV=3	Q13200	0	27.1816	11.2335	5	20	5	1	908	100.136	5.2		27000000	1200000		5600000		370000		3200000		9000000		0.264	27.1438	5
Isoform 4 of Latent-transforming growth factor beta-binding protein 1 OS=Homo sapiens GN=LTBP1	Q14766-4	0	583.92	35.3078	47	842	5	1	1722	186.744	5.96			16000000	30000000	41000000	29000000					8700000	24000000	8.73	2819.53	47
Prostaglandin reductase 1 OS=Homo sapiens GN=PTGR1 PE=1 SV=2	Q14914	0	32.3896	26.1398	5	27	5	1	329	35.847	8.29	13000000	18000000	18000000	3000000	3800000	5100000		11000000	12000000			10000000	0.995	67.2392	5
Isoform Mitochondrial of Lysine--tRNA ligase OS=Homo sapiens GN=KARS	Q15046-2	0	22.6686	9.92	5	7	5	1	625	71.451	6.81													0.365	15.6816	5
Eukaryotic translation initiation factor 4H OS=Homo sapiens GN=EIF4H PE=1 SV=5	Q15056	0	34.7139	33.4677	5	46	5	1	248	27.368	7.23	11000000	25000000	13000000	20000000	28000000	30000000	21000000	16000000	13000000	19000000	17000000	9500000	0.73	173.534	5
Neutral amino acid transporter B(0) OS=Homo sapiens GN=SLC1A5 PE=1 SV=2	Q15758	0	24.5321	11.4603	5	31	5	1	541	56.562	5.48	50000000	29000000	52000000	35000000	34000000		39000000	43000000		16000000	27000000	27000000	0.688	90.0434	5
Exostosin-1 OS=Homo sapiens GN=EXT1 PE=1 SV=2	Q16394	0	40.0076	13.1367	5	61	5	1	746	86.2	9.04	22000000	16000000	17000000	23000000	21000000	22000000	19000000	20000000	17000000	16000000	13000000	19000000	0.389	156.083	5
Isoform 2 of Hydroxyacyl-coenzyme A dehydrogenase, mitochondrial OS=Homo sapiens GN=HADH	Q16836-2	0	25.2241	21.5385	5	16	5	1	390	42.113	9.26	16000000		14000000	8000000	16000000	14000000	4200000		5700000	7000000	4800000		0.616	32.6459	5
Beta-actin-like protein 2 OS=Homo sapiens GN=ACTBL2 PE=1 SV=2	Q562R1	0	112.828	42.8191	13	240	5	1	376	41.976	5.59	13000000	30000000	13000000	49000000	17000000	20000000		4300000		19000000	18000000	56000000	10.007	577.375	13
Acid phosphatase type 7 OS=Homo sapiens GN=ACP7 PE=2 SV=2	Q6ZNF0	0	20.6226	13.242	5	9	5	1	438	50.447	9.2				3500000		7300000	8500000	5400000					0.73	23.3018	5
Low-density lipoprotein receptor-related protein 11 OS=Homo sapiens GN=LRP11 PE=2 SV=2	Q86VZ4	0	28.4649	15.6	5	17	5	1	500	53.278	6.47		4400000	15000000		15000000		2300000	2300000	5800000		4300000		0.817	38.9456	5
Beta-1,3-N-acetylglucosaminyltransferase lunatic fringe OS=Homo sapiens GN=LFNG PE=1 SV=2	Q8NES3	0	28.2792	26.3852	5	25	5	1	379	41.747	9.17		8200000		12000000	19000000		1100000			6600000	7900000	5300000	1.154	59.9275	5
Putative phospholipase B-like 2 OS=Homo sapiens GN=PLBD2 PE=1 SV=2	Q8NHP8	0	24.6423	11.0357	5	36	5	1	589	65.43	6.8	20000000	7700000	16000000	12000000	4900000	18000000	8400000	9100000	9000000	9300000	7000000	16000000	0.562	80.089	5
Isoform 2 of Leucine-rich repeat-containing protein 15 OS=Homo sapiens GN=LRRC15	Q8TF66-2	0	28.8868	12.0954	5	24	5	1	587	64.981	6.71	22000000	21000000	29000000		11000000			5100000	5900000	12000000	7600000	8100000	0.701	53.4716	5
Isoform 2 of Kin of IRRE-like protein 1 OS=Homo sapiens GN=KIRREL	Q96J84-2	0	26.5509	10.608	5	16	5	1	773	84.997	5.73	7800000	1200000	6300000	3400000	3500000	7800000			3300000	5200000			0.292	40.6358	5
Coronin-1B OS=Homo sapiens GN=CORO1B PE=1 SV=1	Q9BR76	0	36.4315	16.5644	5	38	5	1	489	54.2	5.88	65000000	83000000	44000000	48000000	51000000	32000000	51000000	28000000	27000000	18000000	18000000	38000000	0.905	116.338	5
Thioredoxin domain-containing protein 17 OS=Homo sapiens GN=TXNDC17 PE=1 SV=1	Q9BRA2	0	27.2464	33.3333	5	46	5	1	123	13.932	5.52	33000000	52000000	35000000	70000000	79000000	19000000	5700000	24000000	21000000	66000000	48000000	10000000	2.594	92.4769	5
182 kDa tankyrase-1-binding protein OS=Homo sapiens GN=TNKS1BP1 PE=1 SV=4	Q9C0C2	0	34.0406	6.99826	5	16	5	1	1729	181.685	4.86	9000000	15000000	16000000			1900000			2200000		3200000	2800000	0.16	35.0207	5
Putative sodium-coupled neutral amino acid transporter 10 OS=Homo sapiens GN=SLC38A10 PE=1 SV=2	Q9HBR0	0	40.0932	10.9026	5	38	5	1	1119	119.687	5.73	1500000		12000000	16000000	6100000	8000000	7600000	6900000	7000000	7200000	6600000	7300000	0.292	104.916	5
Cathepsin F OS=Homo sapiens GN=CTSF PE=1 SV=1	Q9UBX1	0	23.6137	11.7769	5	27	5	1	484	53.332	8.22	2800000	12000000	13000000	21000000	27000000	6800000	9700000	4600000	6700000	14000000	8900000	22000000	0.487	62.4223	5
Dipeptidyl peptidase 2 OS=Homo sapiens GN=DPP7 PE=1 SV=3	Q9UHL4	0	35.7919	16.8699	5	24	5	1	492	54.307	6.32	6900000	5100000		6100000			2100000	2200000	1300000	2300000	4300000	4500000	0.668	58.0618	5
ADP-sugar pyrophosphatase OS=Homo sapiens GN=NUDT5 PE=1 SV=1	Q9UKK9	0	34.1366	19.6347	5	34	5	1	219	24.312	4.94	14000000	16000000	7300000		4100000		4600000			10000000	5000000	7300000	2.162	83.3107	5
Neudesin OS=Homo sapiens GN=NENF PE=1 SV=1	Q9UMX5	0	26.6628	39.5349	5	26	5	1	172	18.845	5.69	12000000	16000000	14000000	12000000	18000000			6600000	5600000	28000000	11000000	18000000	2.511	48.1006	5
Isoform 3 of NSFL1 cofactor p47 OS=Homo sapiens GN=NSFL1C	Q9UNZ2-5	0	22.9409	17.7419	5	11	5	1	372	40.791	5.15	8100000	9000000	3700000				6600000		3800000				0.616	24.9924	5
Nuclear migration protein nudC OS=Homo sapiens GN=NUDC PE=1 SV=1	Q9Y266	0	46.7485	22.6586	5	29	5	1	331	38.219	5.38	14000000	6200000	11000000	13000000	3500000		5700000	7100000		2000000			1.721	48.2948	5
Cofilin-2 OS=Homo sapiens GN=CFL2 PE=1 SV=1	Q9Y281	0	87.0628	66.8675	11	118	5	1	166	18.725	7.88	24000000	26000000	40000000	21000000	26000000	30000000	18000000	8500000	16000000	960000	20000000		13.251	399.317	11
Histidine--tRNA ligase, cytoplasmic OS=Homo sapiens GN=HARS PE=1 SV=2	sp-P12081	0	25.6446	12.3772	5	17	5	1	509	57.374	5.88	9000000	7200000	7100000					14000000		16000000	16000000	5500000	0.389	47.8207	5
Lactotransferrin OS=Homo sapiens GN=LTF PE=1 SV=6	sp-P02788	0	17.1672	10.9859	5	85	5	1	710	78.132	8.12	400000000	310000000	630000000	470000000	1800000000	310000000	380000000	290000000	130000000	610000000	180000000	630000000	0.271	210.999	5
Nascent polypeptide-associated complex subunit alpha, muscle-specific form OS=Homo sapiens GN=NACA PE=1 SV=1	E9PAV3	0	21.7814	2.88739	4	18	4	1	2078	205.295	9.58	9900000	15000000				6400000						1300000	0.083	51.3029	4
Golgi integral membrane protein 4 OS=Homo sapiens GN=GOLIM4 PE=1 SV=1	O00461	0	22.6262	7.9023	4	15	4	1	696	81.831	4.77	22000000	18000000	2400000	11000000	15000000	4500000		1600000	1300000	11000000	14000000		0.299	47.692	4
Myc box-dependent-interacting protein 1 OS=Homo sapiens GN=BIN1 PE=1 SV=1	O00499	0	13.0763	11.2985	4	11	4	1	593	64.659	5.06		8300000	12000000	5700000		3600000					2200000		0.359	31.289	4
Na(+)/H(+) exchange regulatory cofactor NHE-RF1 OS=Homo sapiens GN=SLC9A3R1 PE=1 SV=4	O14745	0	18.1786	19.8324	4	5	4	1	358	38.845	5.77	450000	1900000					3600000		3600000				0.407	11.1377	4
Heterogeneous nuclear ribonucleoprotein D-like OS=Homo sapiens GN=HNRNPDL PE=1 SV=3	O14979	0	29.9652	9.7619	5	29	4	1	420	46.409	9.57	9200000	8300000	10000000	5000000	5400000		4900000	6200000	5600000	1500000			0.778	58.6499	5
Prefoldin subunit 6 OS=Homo sapiens GN=PFDN6 PE=1 SV=1	O15212	0	19.8439	28.6822	4	15	4	1	129	14.574	8.88	8800000	8900000	15000000			3200000	1100000	6200000	10000000	4300000	3100000		1.154	33.0878	4
Presente mobility group protein B3 OS=Homo sapiens GN=HMGB3 PE=1 SV=4	O15347	0	16.7047	24	4	9	4	1	200	22.965	8.37	14000000	30000000	29000000		58000000	5700000							0.874	28.023	4
Neural cell adhesion molecule 2 OS=Homo sapiens GN=NCAM2 PE=1 SV=2	O15394	0	15.1337	5.61529	4	22	4	1	837	92.988	5.6		1200000	1900000	3800000	2000000	3000000	4900000	2100000	4700000	7400000	2300000	2400000	0.175	48.8218	4
Syntaxin-7 OS=Homo sapiens GN=STX7 PE=1 SV=4	O15400	0	24.2758	18.3908	4	14	4	1	261	29.797	5.55	22000000	15000000	12000000			20000000	3400000				3800000	5600000	0.931	41.3349	4
Actin-related protein 2/3 complex subunit 5 OS=Homo sapiens GN=ARPC5 PE=1 SV=3	O15511	0	26.1082	35.0993	4	27	4	1	151	16.31	5.67	25000000	14000000	62000000	21000000	36000000	23000000	20000000	8600000	13000000		12000000	27000000	1.61	78.5706	4
26S proteasome non-ATPase regulatory subunit 3 OS=Homo sapiens GN=PSMD3 PE=1 SV=2	O43242	0	14.5563	12.1723	4	8	4	1	534	60.939	8.44					4600000						3100000		0.266	15.4768	4
Isoform B of Protocadherin-7 OS=Homo sapiens GN=PCDH7	O60245-2	0	21.0701	6.62313	4	17	4	1	1072	116.358	5.2		6100000	6400000		3700000	1900000	2400000	18000000	4700000				0.248	42.9805	4
Isoform 2 of Target of Myb protein 1 OS=Homo sapiens GN=TOM1	O60784-2	0	17.617	12.5761	4	8	4	1	493	53.841	4.74			3400000				3400000	4800000					0.551	22.9039	4
Isoform A of Protein CutA OS=Homo sapiens GN=CUTA	O60888-2	0	36.8406	36.8687	4	43	4	1	198	20.912	5.48	86000000	88000000	89000000	29000000	80000000	74000000	69000000	98000000	70000000	180000000	90000000	94000000	4.179	183.735	4
Renin receptor OS=Homo sapiens GN=ATP6AP2 PE=1 SV=2	O75787	0	28.479	13.7143	4	14	4	1	350	38.983	6.1				17000000	19000000	33000000			8000000	16000000	29000000	28000000	0.719	61.4449	4
Attractin OS=Homo sapiens GN=ATRN PE=1 SV=2	O75882	0	17.5004	3.49895	4	10	4	1	1429	158.432	7.31	4900000					5100000				4600000		4000000	0.129	17.3962	4
Isoform 3 of Phosphoacetylglucosamine mutase OS=Homo sapiens GN=PGM3	O95394-4	0	17.5538	11.9298	4	11	4	1	570	62.902	6	8900000	2000000	11000000		5100000		1700000			3500000	5100000		0.334	20.2208	4
Isoform 3 of Echinoderm microtubule-associated protein-like 2 OS=Homo sapiens GN=EML2	O95834-3	0	18.1774	8	4	8	4	1	850	92.012	7.06		16000000	3700000			4600000					2700000		0.216	30.7073	4
Thioredoxin domain-containing protein 12 OS=Homo sapiens GN=TXNDC12 PE=1 SV=1	O95881	0	25.3627	34.8837	4	17	4	1	172	19.194	5.4	11000000	10000000	31000000	7400000	3200000		9600000						1.424	31.0837	4
Collagen alpha-1(III) chain OS=Homo sapiens GN=COL3A1 PE=1 SV=4	P02461	0	15.2407	3.68349	4	6	4	1	1466	138.479	6.61				3800000	3600000								0.119	10.7566	4
Glucosylceramidase OS=Homo sapiens GN=GBA PE=1 SV=3	P04062	0	16.9881	11.5672	4	18	4	1	536	59.678	7.61			10000000	2300000	1600000	5300000				580000		4500000	0.334	31.2313	4
Cystatin-B OS=Homo sapiens GN=CSTB PE=1 SV=2	P04080	0	59.802	70.4082	4	57	4	1	98	11.133	7.56	150000000	110000000	120000000	37000000	39000000	25000000	38000000			4900000	4200000	2700000	20.544	149.555	4
Integrin beta-3 OS=Homo sapiens GN=ITGB3 PE=1 SV=2	P05106	0	25.4985	7.99492	4	21	4	1	788	87	5.24		7800000	2500000				7200000		1400000				0.284	51.9795	4
Protein S100-A6 OS=Homo sapiens GN=S100A6 PE=1 SV=1	P06703	0	31.5444	25.5556	4	28	4	1	90	10.173	5.48	25000000	28000000	25000000	14000000	8600000	12000000			2600000	5700000	1500000	710000	14.849	56.9536	4
Platelet-derived growth factor receptor beta OS=Homo sapiens GN=PDGFRB PE=1 SV=1	P09619	0	13.561	4.88246	4	21	4	1	1106	123.889	4.98	9400000	12000000	14000000	7700000	11000000		6100000	6200000	5800000		6100000		0.198	23.8944	4
Cytochrome c oxidase subunit 5B, mitochondrial OS=Homo sapiens GN=COX5B PE=1 SV=2	P10606	0	11.2589	29.4574	4	17	4	1	129	13.687	8.81	810000	11000000	6200000	12000000	9800000	5800000		3300000	1700000			5100000	1.512	29.2279	4
Glycogen phosphorylase, brain form OS=Homo sapiens GN=PYGB PE=1 SV=5	P11216	0	28.3669	11.032	6	17	4	1	843	96.635	6.86	9000000		7500000						1300000				0.274	33.7469	6
Isoform 21 of Fibroblast growth factor receptor 1 OS=Homo sapiens GN=FGFR1	P11362-21	0	25.3	6.21336	4	52	4	1	853	95.283	6.34	56000000	53000000	47000000	90000000	57000000	69000000	32000000	31000000	33000000	70000000	46000000	77000000	0.413	87.5675	4
CD59 glycoprotein OS=Homo sapiens GN=CD59 PE=1 SV=1	P13987	0	37.8875	21.875	4	71	4	1	128	14.168	6.48	23000000	15000000	20000000	46000000	35000000	49000000	12000000	9400000	6400000	42000000	35000000	26000000	9	187.362	4
Pyruvate kinase PKM OS=Homo sapiens GN=PKM PE=1 SV=4	P14618	0	728.595	80.6026	48	1035	4	1	531	57.9	7.84	300000000	280000000	260000000	130000000	160000000	140000000	140000000	85000000	82000000	100000000	150000000	100000000	417.429	3956.65	48
Ubiquitin carboxyl-terminal hydrolase isozyme L3 OS=Homo sapiens GN=UCHL3 PE=1 SV=1	P15374	0	16.4091	20	4	17	4	1	230	26.166	4.92	4900000		2500000				1800000	5100000	5800000	1300000	2500000	6700000	1.424	13.1837	4
Y-box-binding protein 3 OS=Homo sapiens GN=YBX3 PE=1 SV=4	P16989	0	17.2471	19.3548	4	8	4	1	372	40.066	9.77	2100000	2000000							580000				0.585	17.0402	4
Spermidine synthase OS=Homo sapiens GN=SRM PE=1 SV=1	P19623	0	14.6777	14.5695	4	17	4	1	302	33.803	5.49	20000000	21000000	16000000	13000000	8600000		16000000	18000000		10000000	12000000	13000000	0.719	21.7294	4
Isoform 5 of Tenascin-X OS=Homo sapiens GN=TNXB	P22105-4	0	20.3939	3.69847	4	14	4	1	4245	458.246	5.17	12000000	8500000	6300000	11000000		10000000	7500000	6900000					0.068	12.5253	4
Eukaryotic translation initiation factor 4B OS=Homo sapiens GN=EIF4B PE=1 SV=2	P23588	0	28.8285	13.9116	4	35	4	1	611	69.11	5.73	23000000	17000000	22000000	22000000	10000000	11000000	8000000	22000000	15000000	16000000	12000000	15000000	0.403	80.7976	4
40S ribosomal protein S12 OS=Homo sapiens GN=RPS12 PE=1 SV=3	P25398	0	23.2976	41.6667	4	21	4	1	132	14.505	7.21	9200000	7200000	7400000			2700000	1600000	5000000	3100000		1500000	4100000	6.197	22.6841	4
Presente mobility group protein B2 OS=Homo sapiens GN=HMGB2 PE=1 SV=2	P26583	0	45.4388	30.1435	6	37	4	1	209	24.019	7.81	15000000	7100000	11000000	3700000	8700000	7500000			7600000			4700000	6.017	92.7069	6
Isoform 3 of Polypyrimidine tract-binding protein 1 OS=Homo sapiens GN=PTBP1	P26599-3	0	16.9006	10.9515	4	21	4	1	557	59.596	9.16	3100000	4400000	1700000	5700000	5500000	9400000	3300000	7300000			4000000		0.445	29.7151	4
Erythrocyte band 7 integral membrane protein OS=Homo sapiens GN=STOM PE=1 SV=3	P27105	0	19.8899	24.3056	4	22	4	1	288	31.711	7.88	750000	4200000	4900000	5000000	8500000	6700000	2200000	4600000	1800000	4500000	4700000	4700000	0.668	62.8522	4
D-dopachrome decarboxylase OS=Homo sapiens GN=DDT PE=1 SV=3	P30046	0	25.9009	33.0508	4	21	4	1	118	12.704	7.3	17000000	38000000	28000000	32000000	5000000	14000000			16000000				4.623	48.388	4
Tyrosine-protein kinase receptor UFO OS=Homo sapiens GN=AXL PE=1 SV=3	P30530	0	36.0878	6.04027	4	71	4	1	894	98.273	5.43	33000000	34000000	57000000	85000000	62000000	21000000	68000000	68000000	60000000	33000000	36000000	30000000	0.389	169.086	4
Leukocyte elastase inhibitor OS=Homo sapiens GN=SERPINB1 PE=1 SV=1	P30740	0	17.8531	14.5119	4	13	4	1	379	42.715	6.28	16000000	10000000	8900000		9500000					8700000	11000000	8600000	0.492	29.9978	4
S-adenosylmethionine synthase isoform type-2 OS=Homo sapiens GN=MAT2A PE=1 SV=1	P31153	0	22.1703	13.1646	4	17	4	1	395	43.633	6.48	18000000	4100000	5300000					9000000			2400000	3100000	0.492	33.7832	4
Bifunctional purine biosynthesis protein PURH OS=Homo sapiens GN=ATIC PE=1 SV=3	P31939	0	13.3514	12.1622	4	16	4	1	592	64.575	6.71		5200000	6000000	4200000	2700000	8300000		2600000	5100000		1800000		0.283	34.9673	4
Kinesin-1 heavy chain OS=Homo sapiens GN=KIF5B PE=1 SV=1	P33176	0	17.1428	7.16511	4	11	4	1	963	109.617	6.51	6300000		860000				2200000					4300000	0.155	24.5641	4
Basigin OS=Homo sapiens GN=BSG PE=1 SV=2	P35613	0	54.3473	13.2468	4	54	4	1	385	42.174	5.66	28000000	11000000	36000000	22000000	24000000	19000000		9500000	8200000	12000000	15000000	10000000	1.512	178.166	4
Acidic leucine-rich nuclear phosphoprotein 32 family member A OS=Homo sapiens GN=ANP32A PE=1 SV=1	P39687	0	52.656	31.3253	5	51	4	1	249	28.568	4.09	24000000	30000000	24000000	7600000	12000000	15000000	26000000	12000000	23000000	6300000	8600000	14000000	5.579	168.763	5
Interleukin-6 receptor subunit beta OS=Homo sapiens GN=IL6ST PE=1 SV=2	P40189	0	25.7604	6.86275	4	25	4	1	918	103.471	5.95	9800000	12000000	1700000	8300000		20000000	12000000	10000000	3400000	1400000	12000000	14000000	0.243	80.5429	4
Nicotinamide N-methyltransferase OS=Homo sapiens GN=NNMT PE=1 SV=1	P40261	0	14.8564	17.0455	4	5	4	1	264	29.555	5.74	17000000	1300000	21000000										1.031	6.91891	4
Aldo-keto reductase family 1 member C3 OS=Homo sapiens GN=AKR1C3 PE=1 SV=4	P42330	0	72.6429	42.7245	10	101	4	1	323	36.83	7.94	45000000	22000000	7600000	28000000	25000000	28000000	13000000	13000000	2600000	14000000	17000000	27000000	3.329	270.766	10
Peptidyl-prolyl cis-trans isomerase C OS=Homo sapiens GN=PPIC PE=1 SV=1	P45877	0	19.779	28.3019	4	36	4	1	212	22.749	8.4	42000000	54000000	64000000	71000000	53000000	94000000	17000000	8800000	6600000	45000000	35000000	34000000	1.848	59.2043	4
Ubiquitin carboxyl-terminal hydrolase 5 OS=Homo sapiens GN=USP5 PE=1 SV=2	P45974	0	27.5562	10.1399	4	26	4	1	858	95.725	5.03	4100000	3400000	3800000	6300000	5500000	5800000	9500000	2200000		2300000	3600000		0.299	48.1318	4
Isoform 3 of Phosphatidylinositol transfer protein beta isoform OS=Homo sapiens GN=PITPNB	P48739-3	0	19.2208	22.7106	4	11	4	1	273	31.68	6.65	3100000	940000	17000000				19000000						0.778	16.4296	4
Proteasome subunit beta type-3 OS=Homo sapiens GN=PSMB3 PE=1 SV=2	P49720	0	25.8171	32.6829	4	35	4	1	205	22.933	6.55	5200000	9000000	16000000	14000000	16000000	11000000				7900000		12000000	1.783	89.9062	4
Histidine triad nucleotide-binding protein 1 OS=Homo sapiens GN=HINT1 PE=1 SV=2	P49773	0	60.0964	72.2222	4	55	4	1	126	13.793	6.95	44000000	62000000	60000000	21000000	37000000	20000000	30000000	25000000	37000000	48000000	31000000	54000000	9	189.872	4
Vasodilator-stimulated phosphoprotein OS=Homo sapiens GN=VASP PE=1 SV=3	P50552	0	25.5297	15.2632	4	21	4	1	380	39.805	8.94	18000000	16000000	15000000			4200000	5500000	9300000	5500000	6800000	5300000	5700000	0.896	62.5889	4
Ubiquitin carboxyl-terminal hydrolase 14 OS=Homo sapiens GN=USP14 PE=1 SV=3	P54578	0	13.8793	6.88259	4	13	4	1	494	56.033	5.3	13000000	18000000	7300000			10000000		5200000	6700000		2300000		0.346	27.4811	4
Sodium/potassium-transporting ATPase subunit beta-3 OS=Homo sapiens GN=ATP1B3 PE=1 SV=1	P54709	0	25.3036	26.8817	4	33	4	1	279	31.492	8.35	12000000	5100000	10000000	7300000	6400000	6100000	3100000		8300000	3600000	4200000	3700000	1.512	59.6895	4
Alpha-N-acetylglucosaminidase OS=Homo sapiens GN=NAGLU PE=1 SV=2	P54802	0	23.9988	12.786	4	16	4	1	743	82.214	6.65	1700000	10000000	10000000	10000000	2300000	2800000		1000000	2200000	1600000	1400000		0.334	48.0314	4
Nucleosome assembly protein 1-like 1 OS=Homo sapiens GN=NAP1L1 PE=1 SV=1	P55209	0	43.9565	14.8338	5	52	4	1	391	45.346	4.46	8200000	25000000	8100000	34000000	31000000	41000000	4900000	3400000	1300000	17000000	13000000	3400000	1.929	143.27	5
Transforming protein RhoA OS=Homo sapiens GN=RHOA PE=1 SV=1	P61586	0	20.8776	20.2073	4	30	4	1	193	21.754	6.1	15000000	7400000	53000000	21000000	64000000	12000000	17000000	1100000	2700000			10000000	1.424	63.9185	4
Prefoldin subunit 3 OS=Homo sapiens GN=VBP1 PE=1 SV=3	P61758	0	27.0087	38.0711	4	22	4	1	197	22.643	7.11	16000000	12000000	14000000	7800000		4500000	7600000	7300000	6900000	4000000	3300000		0.848	62.4559	4
Ubiquitin-fold modifier 1 OS=Homo sapiens GN=UFM1 PE=1 SV=1	P61960	0	30.0825	72.9412	4	21	4	1	85	9.112	9.31	11000000	44000000	41000000	44000000	51000000	38000000				29000000		35000000	5.31	70.1016	4
GTP-binding nuclear protein Ran OS=Homo sapiens GN=RAN PE=1 SV=3	P62826	0	23.0386	19.9074	4	29	4	1	216	24.408	7.49	25000000	25000000	30000000	11000000	20000000	13000000	16000000	13000000	13000000	17000000	16000000	3100000	1.848	73.1026	4
40S ribosomal protein S21 OS=Homo sapiens GN=RPS21 PE=1 SV=1	P63220	0	48.2885	51.8072	4	51	4	1	83	9.106	8.5	46000000	49000000	56000000	26000000	19000000	20000000	28000000	27000000	25000000	15000000	14000000	20000000	6.197	209.167	4
Hemoglobin subunit alpha OS=Homo sapiens GN=HBA1 PE=1 SV=2	P69905	0	40.8462	34.507	4	79	4	1	142	15.248	8.68	48000000	52000000	61000000	41000000	46000000	61000000	28000000	33000000	31000000	31000000	41000000	22000000	9	182.766	4
Disintegrin and metalloproteinase domain-containing protein 17 OS=Homo sapiens GN=ADAM17 PE=1 SV=1	P78536	0	29.2569	7.52427	4	16	4	1	824	92.961	5.76	10000000	10000000	11000000	6900000	24000000	14000000						5200000	0.292	44.506	4
Sorbitol dehydrogenase OS=Homo sapiens GN=SORD PE=1 SV=4	Q00796	0	18.0286	16.5266	4	11	4	1	357	38.3	7.97	15000000	16000000	12000000										0.492	27.0908	4
Neurogenic locus notch homolog protein 2 OS=Homo sapiens GN=NOTCH2 PE=1 SV=3	Q04721	0	13.9904	2.14488	4	11	4	1	2471	265.226	5.14	7200000		6100000	4200000		11000000							0.1	22.2728	4
14-3-3 protein eta OS=Homo sapiens GN=YWHAH PE=1 SV=4	Q04917	0	68.2765	26.0163	8	101	4	1	246	28.201	4.84	69000000	44000000	58000000	40000000	51000000	33000000	27000000	30000000	29000000	45000000	48000000	25000000	3.084	266.41	8
Inter-alpha-trypsin inhibitor heavy chain H3 OS=Homo sapiens GN=ITIH3 PE=1 SV=2	Q06033	0	25.5783	4.1573	4	30	4	1	890	99.787	5.74	5500000	4200000	7400000	7100000	6900000	6400000				6100000	6100000	9100000	0.369	57.3683	4
Alpha-1,6-mannosylglycoprotein 6-beta-N-acetylglucosaminyltransferase A OS=Homo sapiens GN=MGAT5 PE=2 SV=1	Q09328	0	18.7254	8.90688	4	18	4	1	741	84.488	8.12	8000000			20000000	21000000	22000000				3200000	8300000		0.252	31.6405	4
Isoform 2 of Aminoacyl tRNA synthase complex-interacting multifunctional protein 1 OS=Homo sapiens GN=AIMP1	Q12904-2	0	19.3522	18.75	4	20	4	1	336	37.016	8.65	3100000	12000000	12000000		4600000		15000000	3400000	10000000		2100000		0.73	22.4237	4
Isoform 7 of Interleukin enhancer-binding factor 3 OS=Homo sapiens GN=ILF3	Q12906-7	0	28.8057	7.68374	4	14	4	1	898	95.748	8.81	18000000		15000000	9400000	6800000		13000000	10000000	24000000				0.284	55.2955	4
Chromobox protein homolog 3 OS=Homo sapiens GN=CBX3 PE=1 SV=4	Q13185	0	25.6278	21.8579	4	32	4	1	183	20.798	5.33	19000000	16000000	15000000	18000000	18000000	11000000	4400000	6500000	5300000	6700000	7800000	7900000	2.162	96.6529	4
Semaphorin-3B OS=Homo sapiens GN=SEMA3B PE=2 SV=1	Q13214	0	11.2506	6.67557	4	7	4	1	749	83.069	8.91	1700000			6500000	4400000	830000				6400000			0.207	5.42473	4
Splicing factor 3B subunit 2 OS=Homo sapiens GN=SF3B2 PE=1 SV=2	Q13435	0	19.8243	5.92179	4	25	4	1	895	100.165	5.67	8600000	15000000	2800000	2200000			5900000	2400000	6000000	3000000			0.194	58.243	4
Disintegrin and metalloproteinase domain-containing protein 15 OS=Homo sapiens GN=ADAM15 PE=1 SV=4	Q13444	0	16.131	6.37312	4	8	4	1	863	92.899	6.73						2700000	2500000	4500000				3200000	0.283	15.6344	4
Isoform 2 of Spliceosome RNA helicase DDX39B OS=Homo sapiens GN=DDX39B	Q13838-2	0	19.0545	16.0271	4	14	4	1	443	50.647	5.88						25000000	7100000	9400000	11000000	13000000	11000000	6100000	0.487	18.122	4
Bleomycin hydrolase OS=Homo sapiens GN=BLMH PE=1 SV=1	Q13867	0	11.9004	12.967	4	8	4	1	455	52.528	6.27		7900000	5000000	2900000	13000000	15000000							0.389	13.1454	4
Isoform 2 of Septin-2 OS=Homo sapiens GN=SEPT2	Q15019-2	0	18.7723	17.9293	4	15	4	1	396	45.432	6.89	15000000		20000000	14000000	15000000		15000000	18000000		7600000	12000000	11000000	0.445	44.3077	4
Isoform 2 of Astrocytic phosphoprotein PEA-15 OS=Homo sapiens GN=PEA15	Q15121-2	0	35.0902	50.3311	4	29	4	1	151	17.296	4.89	3800000	59000000	33000000	55000000	63000000	44000000	37000000	33000000		64000000	64000000	49000000	4.995	78.4483	4
Isoform 2 of Poly(rC)-binding protein 2 OS=Homo sapiens GN=PCBP2	Q15366-2	0	35.6401	29.5082	6	50	4	1	366	38.627	6.79	22000000	12000000	20000000	20000000	19000000	17000000	7600000	4800000	7200000	10000000	12000000	15000000	1.239	125.112	6
Angiopoietin-1 OS=Homo sapiens GN=ANGPT1 PE=1 SV=2	Q15389	0	16.9438	10.6426	4	6	4	1	498	57.476	6.76				14000000	23000000	5200000							0.403	13.3863	4
Translin OS=Homo sapiens GN=TSN PE=1 SV=1	Q15631	0	27.6227	28.9474	4	20	4	1	228	26.167	6.44	16000000	21000000	22000000	5900000		6200000	4700000	4300000		2400000	4100000		2.455	52.33	4
V-type proton ATPase subunit S1 OS=Homo sapiens GN=ATP6AP1 PE=1 SV=2	Q15904	0	36.5868	13.1915	4	43	4	1	470	51.993	6.14	13000000	12000000	14000000	22000000	21000000	37000000	20000000	5800000	6800000	10000000	14000000	19000000	0.778	92.3047	4
Isoform 2 of Transmembrane protein 132A OS=Homo sapiens GN=TMEM132A	Q24JP5-2	0	19.8664	5.95703	4	17	4	1	1024	110.128	5.62	860000	1200000	1900000	740000	840000	830000	4700000	6600000	7100000			440000	0.284	42.7358	4
Twinfilin-2 OS=Homo sapiens GN=TWF2 PE=1 SV=2	Q6IBS0	0	44.2568	23.2092	5	33	4	1	349	39.523	6.84	41000000		23000000	17000000	25000000	25000000	24000000	18000000	17000000	6100000	15000000	18000000	1.015	124.528	5
Polymerase I and transcript release factor OS=Homo sapiens GN=PTRF PE=1 SV=1	Q6NZI2	0	11.3147	17.1795	4	5	4	1	390	43.45	5.6	1300000							1600000				2800000	0.668	1.98837	4
KDEL motif-containing protein 2 OS=Homo sapiens GN=KDELC2 PE=1 SV=2	Q7Z4H8	0	26.1639	13.0178	4	17	4	1	507	58.535	8.24	2500000	4000000	6100000	5100000	5700000		7500000			2700000	4700000	2900000	0.417	47.4753	4
THO complex subunit 4 OS=Homo sapiens GN=ALYREF PE=1 SV=3	Q86V81	0	21.2076	31.5175	4	10	4	1	257	26.872	11.15	3700000				6300000	2200000	2100000	5400000					1.154	15.0059	4
Extracellular serine/threonine protein kinase FAM20C OS=Homo sapiens GN=FAM20C PE=1 SV=2	Q8IXL6	0	24.5681	11.1301	4	8	4	1	584	66.193	7.74		4000000			2100000	5800000		6800000	2900000				0.359	27.1072	4
Nectin-2 OS=Homo sapiens GN=NECTIN2 PE=1 SV=1	Q92692	0	19.3801	9.8513	4	24	4	1	538	57.706	4.82	4500000	5500000	7000000			1100000	690000		2700000	4600000		6800000	0.509	47.4505	4
Isoform Long of Ubiquitin recognition factor in ER-associated degradation protein 1 OS=Homo sapiens GN=UFD1	Q92890-1	0	20.0294	14.8688	4	17	4	1	343	38.7	6.34	6400000	10000000					4000000	4900000	5500000				0.668	48.662	4
Ribulose-phosphate 3-epimerase OS=Homo sapiens GN=RPE PE=1 SV=1	Q96AT9	0	23.5856	35.5263	4	19	4	1	228	24.911	5.58	19000000	35000000	27000000		16000000	14000000	18000000	16000000	15000000		9400000	4500000	2.594	68.8138	4
Coiled-coil domain-containing protein 124 OS=Homo sapiens GN=CCDC124 PE=1 SV=1	Q96CT7	0	20.5148	22.4215	4	38	4	1	223	25.82	9.54	28000000	25000000	28000000	16000000	33000000	28000000	29000000	16000000	20000000	14000000	24000000	10000000	0.848	97.4796	4
Reticulocalbin-3 OS=Homo sapiens GN=RCN3 PE=1 SV=1	Q96D15	0	14.7765	17.6829	4	5	4	1	328	37.47	4.89	1000000					3900000	1100000						1.154	7.14145	4
PDZ and LIM domain protein 5 OS=Homo sapiens GN=PDLIM5 PE=1 SV=5	Q96HC4	0	25.6924	11.745	4	14	4	1	596	63.904	8.21	14000000	8100000	7700000	2600000	4900000					460000	2800000		0.52	36.0743	4
Isoform 2 of Discoidin, CUB and LCCL domain-containing protein 2 OS=Homo sapiens GN=DCBLD2	Q96PD2-2	0	12.8545	7.98479	4	29	4	1	789	86.602	7.18	16000000	12000000	17000000	14000000	65000000	15000000	3200000	2800000	2400000	37000000	19000000	39000000	0.259	39.741	4
Prefoldin subunit 5 OS=Homo sapiens GN=PFDN5 PE=1 SV=2	Q99471	0	15.4857	37.013	4	10	4	1	154	17.317	6.33	6000000	2400000	5600000	4400000	6500000		5000000	3000000					1.512	24.806	4
T-complex protein 1 subunit eta OS=Homo sapiens GN=CCT7 PE=1 SV=2	Q99832	0	20.5147	13.4438	4	16	4	1	543	59.329	7.65		2400000	8800000				4200000		3300000				0.292	45.4127	4
Protein Niban OS=Homo sapiens GN=FAM129A PE=1 SV=1	Q9BZQ8	0	25.8841	7.21983	4	10	4	1	928	103.07	4.78	1800000				6700000					2400000	1700000	1300000	0.292	27.6402	4
SH3 domain-binding glutamic acid-rich-like protein 3 OS=Homo sapiens GN=SH3BGRL3 PE=1 SV=1	Q9H299	0	46.5487	32.2581	4	100	4	1	93	10.431	4.93	380000000	650000000	710000000	410000000	140000000	420000000	590000000	290000000	360000000	150000000	130000000	64000000	38.811	319.541	4
Isoform 2 of Inorganic pyrophosphatase 2, mitochondrial OS=Homo sapiens GN=PPA2	Q9H2U2-2	0	22.5731	13.7536	5	22	4	1	349	39.613	6.92	12000000	2500000	9300000	5900000	5500000	10000000	4700000	5200000	6600000	3400000	8200000	7700000	0.557	36.9364	5
BolA-like protein 2 OS=Homo sapiens GN=BOLA2 PE=1 SV=1	Q9H3K6	0	34.048	43.0233	4	41	4	1	86	10.11	6.52	18000000	24000000	20000000	31000000		6300000	25000000	28000000	17000000	14000000	13000000	14000000	4.179	145.942	4
Isoform 3 of Jupiter microtubule associated homolog 2 OS=Homo sapiens GN=JPT2	Q9H910-3	0	14.4012	33.0275	4	10	4	1	218	23.012	9.57	4500000	6500000	9500000				850000	2800000	2400000				0.848	19.2321	4
UPF0160 protein MYG1, mitochondrial OS=Homo sapiens GN=C12orf10 PE=1 SV=2	Q9HB07	0	13.9393	12.766	4	10	4	1	376	42.422	6.67	11000000	5000000	5300000	2500000	5200000	4300000		290000			7500000		0.389	19.4999	4
Calcyclin-binding protein OS=Homo sapiens GN=CACYBP PE=1 SV=2	Q9HB71	0	37.5885	35.9649	4	22	4	1	228	26.194	8.25	17000000	15000000	16000000	10000000	8800000	7800000					5000000	7200000	1.683	69.4791	4
Omega-amidase NIT2 OS=Homo sapiens GN=NIT2 PE=1 SV=1	Q9NQR4	0	14.7022	21.3768	4	7	4	1	276	30.589	7.21	4700000						3200000						0.551	11.503	4
Heme-binding protein 1 OS=Homo sapiens GN=HEBP1 PE=1 SV=1	Q9NRV9	0	17.1112	22.7513	4	16	4	1	189	21.084	5.8	2200000		19000000	18000000	15000000	15000000	3200000	3200000	3200000	9400000	18000000		1.031	34.5392	4
Protein FAM49B OS=Homo sapiens GN=FAM49B PE=1 SV=1	Q9NUQ9	0	25.727	16.0494	4	10	4	1	324	36.725	6.06	7000000	4100000	18000000		12000000	8000000		2400000				4500000	0.492	28.4638	4
Tropomodulin-3 OS=Homo sapiens GN=TMOD3 PE=1 SV=1	Q9NYL9	0	26.7783	17.6136	4	23	4	1	352	39.57	5.19	18000000	21000000	22000000	9300000		12000000	15000000		12000000	8600000	6800000	9000000	0.468	64.5411	4
Vesicle-associated membrane protein-associated protein A OS=Homo sapiens GN=VAPA PE=1 SV=3	Q9P0L0	0	26.7982	18.8755	4	21	4	1	249	27.875	8.62	7500000	14000000	15000000	3300000	2300000	2700000			2000000	3000000	7000000		1.154	46.261	4
Fibulin-5 OS=Homo sapiens GN=FBLN5 PE=1 SV=1	Q9UBX5	0	15.0066	10.7143	4	16	4	1	448	50.147	4.73				10000000	2800000	6900000				3300000	9200000	3600000	0.52	31.4929	4
Septin-9 OS=Homo sapiens GN=SEPT9 PE=1 SV=2	Q9UHD8	0	20.1711	10.9215	4	15	4	1	586	65.361	8.97	3700000		2200000				570000	2200000					0.334	37.8269	4
Neurogenic locus notch homolog protein 3 OS=Homo sapiens GN=NOTCH3 PE=1 SV=2	Q9UM47	0	18.9873	2.15424	4	41	4	1	2321	243.468	5.39	4500000	3700000	9700000	16000000	9600000	10000000	1600000	960000	1900000	6500000	3300000	5400000	0.118	95.0338	4
Endothelial protein C receptor OS=Homo sapiens GN=PROCR PE=1 SV=1	Q9UNN8	0	33.5587	20.5882	4	35	4	1	238	26.655	7.18	150000000	73000000	88000000	110000000	130000000	22000000	63000000	69000000	64000000	50000000	23000000	25000000	1.894	114.434	4
UPF0568 protein C14orf166 OS=Homo sapiens GN=C14orf166 PE=1 SV=1	Q9Y224	0	24.7755	29.5082	4	15	4	1	244	28.051	6.65	9400000		5400000		6200000	4200000					4400000		0.896	41.2331	4
CD2-associated protein OS=Homo sapiens GN=CD2AP PE=1 SV=1	Q9Y5K6	0	22.0765	12.8326	4	8	4	1	639	71.407	6.4	21000000	13000000	14000000										0.299	26.9908	4
NAD(P)H dehydrogenase [quinone] 1 OS=Homo sapiens GN=NQO1 PE=1 SV=1	sp-P15559	0	20.0185	15.3285	4	14	4	1	274	30.848	8.88	6400000		3500000	11000000	11000000	15000000	5400000			6500000	2100000	6700000	1.424	14.6164	4
Isoform 2 of 26S proteasome non-ATPase regulatory subunit 11 OS=Homo sapiens GN=PSMD11	O00231-2	0	14.3507	11.8203	3	5	3	1	423	47.505	6.48	7500000						6500000						0.241	9.68421	3
Copper transport protein ATOX1 OS=Homo sapiens GN=ATOX1 PE=1 SV=1	O00244	0	37.835	47.0588	3	48	3	1	68	7.397	7.24	53000000	30000000	18000000	9200000	8600000	21000000	27000000		22000000	15000000	20000000	18000000	30.623	91.6241	3
Myosin regulatory light chain 12B OS=Homo sapiens GN=MYL12B PE=1 SV=2	O14950	0	17.6563	23.8372	3	6	3	1	172	19.767	4.84	7000000					10000000							0.874	20.7527	3
Disintegrin and metalloproteinase domain-containing protein 12 OS=Homo sapiens GN=ADAM12 PE=1 SV=3	O43184	0	10.8515	4.18042	3	8	3	1	909	99.477	8.4	2400000	3700000		11000000	12000000	7800000			3100000				0.17	17.9369	3
Thioredoxin-like protein 1 OS=Homo sapiens GN=TXNL1 PE=1 SV=3	O43396	0	8.65458	10.7266	3	11	3	1	289	32.231	4.96	16000000	660000	1800000			7800000	1000000		1900000				0.54	17.0394	3
Band 4.1-like protein 2 OS=Homo sapiens GN=EPB41L2 PE=1 SV=1	O43491	0	25.692	6.56716	3	14	3	1	1005	112.519	5.44	20000000	15000000	17000000	3900000		7100000	2700000		6600000		5300000		0.152	41.6398	3
Mitochondrial import inner membrane translocase subunit Tim8 A OS=Homo sapiens GN=TIMM8A PE=1 SV=1	O60220	0	20.2009	28.866	3	12	3	1	97	10.991	5.16	4600000	23000000	9700000	9300000			26000000	21000000		3500000	4000000		1.683	36.3897	3
Gremlin-1 OS=Homo sapiens GN=GREM1 PE=1 SV=1	O60565	0	17.9015	16.8478	3	28	3	1	184	20.683	9.39	29000000	9500000	19000000	37000000	35000000	44000000	22000000	11000000	9700000	47000000	4100000	23000000	1.154	83.4303	3
Sorting nexin-2 OS=Homo sapiens GN=SNX2 PE=1 SV=2	O60749	0	10.9277	9.24855	3	3	3	1	519	58.435	5.12			3700000										0.259	7.80967	3
Isoform 3 of Nucleolar protein 3 OS=Homo sapiens GN=NOL3	O60936-3	0	24.2423	15.1852	3	11	3	1	270	29.337	4.3	13000000	25000000	18000000		7700000					6500000	7300000		0.638	41.1006	3
SH3 domain-binding glutamic acid-rich-like protein OS=Homo sapiens GN=SH3BGRL PE=1 SV=1	O75368	0	17.9139	30.7018	3	14	3	1	114	12.766	5.25	19000000	15000000	17000000	17000000			1200000		9400000				1.371	54.2128	3
Vacuolar protein sorting-associated protein 26A OS=Homo sapiens GN=VPS26A PE=1 SV=2	O75436	0	9.91876	14.3731	3	11	3	1	327	38.146	6.57						7500000	5200000	3700000	2600000		7500000	6900000	0.369	25.5343	3
Barrier-to-autointegration factor OS=Homo sapiens GN=BANF1 PE=1 SV=1	O75531	0	27.8839	37.0787	3	23	3	1	89	10.052	6.09	34000000	51000000	51000000	13000000	25000000		27000000	26000000	27000000	24000000	24000000	17000000	2.728	96.561	3
Cartilage-associated protein OS=Homo sapiens GN=CRTAP PE=1 SV=1	O75718	0	6.95634	9.47631	3	6	3	1	401	46.532	5.73						3200000			1900000			3100000	0.292	3.91136	3
C1q-related factor OS=Homo sapiens GN=C1QL1 PE=1 SV=1	O75973	0	19.6827	24.4186	3	20	3	1	258	26.436	5.57	4600000	1200000	2900000	8900000	6000000	10000000					7000000	8800000	0.638	61.5842	3
Isoform 8 of Protein transport protein Sec31A OS=Homo sapiens GN=SEC31A	O94979-8	0	12.1258	3.16302	3	11	3	1	1233	134.415	6.73	11000000	7700000	11000000	9800000	11000000	5600000			4200000				0.139	23.6718	3
Serine protease 23 OS=Homo sapiens GN=PRSS23 PE=1 SV=1	O95084	0	16.8961	13.577	3	21	3	1	383	42.974	9.42	5300000	16000000	11000000	46000000	55000000	28000000	6000000	5600000	3500000	41000000	19000000		0.369	64.0241	3
Vesicle-associated membrane protein-associated protein B/C OS=Homo sapiens GN=VAPB PE=1 SV=3	O95292	0	13.7247	16.4609	3	11	3	1	243	27.211	7.3	5600000		2800000					5100000	7300000			2900000	0.778	21.5882	3
Apoptosis-inducing factor 1, mitochondrial OS=Homo sapiens GN=AIFM1 PE=1 SV=1	O95831	0	18.3078	9.46166	3	10	3	1	613	66.859	8.95	23000000	25000000	18000000				9700000		7800000				0.233	31.0464	3
Adenosine deaminase OS=Homo sapiens GN=ADA PE=1 SV=3	P00813	0	12.7785	12.6722	3	5	3	1	363	40.739	5.95		18000000	8100000		3500000								0.35	9.6746	3
Metallothionein-2 OS=Homo sapiens GN=MT2A PE=1 SV=1	P02795	0	49.7878	83.6066	6	82	3	1	61	6.037	7.83	40000000	130000000	110000000	20000000	33000000	42000000	62000000	40000000	15000000	51000000	81000000	190000000	999	293.349	6
Major prion protein OS=Homo sapiens GN=PRNP PE=1 SV=1	P04156	0	18.7087	15.415	3	47	3	1	253	27.643	9	1300000	190000000	270000000	310000000	360000000	6900000	78000000	34000000	42000000	23000000	29000000	80000000	1.512	116.811	3
Intercellular adhesion molecule 1 OS=Homo sapiens GN=ICAM1 PE=1 SV=2	P05362	0	19.1888	4.88722	3	29	3	1	532	57.789	7.99	13000000	14000000	16000000	9700000	2500000		18000000	15000000	13000000				0.359	73.6852	3
60S acidic ribosomal protein P0 OS=Homo sapiens GN=RPLP0 PE=1 SV=1	P05388	0	20.191	21.1356	3	9	3	1	317	34.252	5.97	4200000	6600000							9300000				0.438	27.6578	3
Tubulin beta chain OS=Homo sapiens GN=TUBB PE=1 SV=2	P07437	0	316.657	65.3153	25	456	3	1	444	49.639	4.89	130000000	120000000	140000000	33000000	77000000	48000000	100000000	19000000	19000000	17000000	54000000	96000000	148.25	1445.11	25
Insulin-like growth factor-binding protein 1 OS=Homo sapiens GN=IGFBP1 PE=1 SV=1	P08833	0	29.8175	20.8494	3	51	3	1	259	27.885	5.19	75000000	35000000	32000000	53000000	95000000	180000000	84000000	48000000	52000000	6400000	1700000	23000000	1.031	142.999	3
Matrilysin OS=Homo sapiens GN=MMP7 PE=1 SV=1	P09237	0	12.2216	13.8577	4	21	3	1	267	29.658	7.91				29000000	34000000	36000000	8000000	23000000	28000000	33000000	35000000		1.031	35.2073	4
Isoform 3 of Tropomyosin alpha-1 chain OS=Homo sapiens GN=TPM1	P09493-3	0	166.128	49.2958	16	211	3	1	284	32.856	4.78	1800000	35000000	28000000	6800000	12000000		5400000					1100000	13.925	708.203	16
60 kDa SS-A/Ro ribonucleoprotein OS=Homo sapiens GN=TROVE2 PE=1 SV=2	P10155	0	8.97315	7.43494	3	11	3	1	538	60.631	8.03	7700000	9600000	13000000		7900000	8700000				6600000			0.225	17.5067	3
Solute carrier family 2, facilitated glucose transporter member 1 OS=Homo sapiens GN=SLC2A1 PE=1 SV=2	P11166	0	39.7972	6.09756	3	29	3	1	492	54.049	8.72	33000000	15000000	32000000	1500000		11000000	17000000	11000000	4900000	2000000	8800000	14000000	0.968	81.6994	3
Lysosome-associated membrane glycoprotein 1 OS=Homo sapiens GN=LAMP1 PE=1 SV=3	P11279	0	19.7097	8.63309	3	20	3	1	417	44.854	8.75	52000000	18000000		8900000	24000000		6700000	6900000	7300000	5700000	4200000		0.492	40.5755	3
Isoform 4 of Collagen alpha-3(VI) chain OS=Homo sapiens GN=COL6A3	P12111-4	0	2306.27	67.6654	194	3254	3	1	2570	278.031	8.15	5300000	6800000		13000000			20000000	17000000	18000000		2300000	1600000	106.413	11141.2	194
C-C motif chemokine 2 OS=Homo sapiens GN=CCL2 PE=1 SV=1	P13500	0	28.455	18.1818	3	41	3	1	99	11.018	9.25	33000000	20000000	16000000	27000000	53000000	46000000	8400000	4700000	4300000		21000000	19000000	14.849	90.9063	3
Delta-aminolevulinic acid dehydratase OS=Homo sapiens GN=ALAD PE=1 SV=1	P13716	0	18.1689	15.4545	3	17	3	1	330	36.271	6.79	23000000	19000000	20000000		16000000	18000000	22000000	4200000	21000000	15000000	2000000	13000000	0.501	55.0714	3
cAMP-dependent protein kinase type II-alpha regulatory subunit OS=Homo sapiens GN=PRKAR2A PE=1 SV=2	P13861	0	16.898	10.8911	3	11	3	1	404	45.49	5.07			8300000	2100000	1500000		1300000			3600000	4700000	2700000	0.304	31.6836	3
Macrophage migration inhibitory factor OS=Homo sapiens GN=MIF PE=1 SV=4	P14174	0	17.004	21.7391	3	32	3	1	115	12.468	7.88	1600000000	220000000	420000000			360000000	110000000	60000000	150000000	110000000	230000000	4600000	4.623	88.2472	3
Isoform M1 of Pyruvate kinase PKM OS=Homo sapiens GN=PKM	P14618-2	0	677.439	75.3296	47	935	3	1	531	58.025	7.71	43000000	39000000	18000000	14000000	17000000	12000000			2100000	3900000	4400000	5300000	262.665	3487.86	47
Arylsulfatase A OS=Homo sapiens GN=ARSA PE=1 SV=3	P15289	0	15.8725	8.28402	3	18	3	1	507	53.554	6.07	7200000	11000000	9800000		13000000	11000000	7100000	8400000	8100000	6300000	8600000	8700000	0.468	57.1363	3
Platelet-derived growth factor receptor alpha OS=Homo sapiens GN=PDGFRA PE=1 SV=1	P16234	0	17.8036	6.15243	3	8	3	1	1089	122.592	5.17		1400000			13000000	10000000					7400000		0.124	24.0577	3
Beta-galactosidase OS=Homo sapiens GN=GLB1 PE=1 SV=2	P16278	0	19.8757	6.35155	3	22	3	1	677	76.027	6.57	20000000	29000000	30000000		6300000	6700000	10000000	2100000	15000000	2900000	21000000	6400000	0.269	68.0558	3
Histone H1.5 OS=Homo sapiens GN=HIST1H1B PE=1 SV=3	P16401	0	13.4337	6.19469	3	15	3	1	226	22.566	10.92	3300000	8800000	3900000				6100000	3300000	1300000			3900000	1.031	22.8678	3
Integrin alpha-2 OS=Homo sapiens GN=ITGA2 PE=1 SV=1	P17301	0	12.0835	3.47163	3	6	3	1	1181	129.214	5.31	3400000	7100000	4800000										0.134	13.5992	3
Ganglioside GM2 activator OS=Homo sapiens GN=GM2A PE=1 SV=4	P17900	0	20.3858	20.2073	3	16	3	1	193	20.825	5.31				9500000	14000000		5500000		5100000	15000000	12000000	11000000	1.154	40.12	3
V-type proton ATPase subunit B, brain isoform OS=Homo sapiens GN=ATP6V1B2 PE=1 SV=3	P21281	0	11.7172	11.7417	3	6	3	1	511	56.465	5.81	7300000	4400000					4200000		2500000				0.259	13.5396	3
Iduronate 2-sulfatase OS=Homo sapiens GN=IDS PE=1 SV=1	P22304	0	24.0858	11.4545	3	18	3	1	550	61.834	5.45	16000000		19000000	7500000	30000000	24000000	12000000	7500000	5600000	16000000	16000000	15000000	0.688	63.6208	3
Transcription elongation factor A protein 1 OS=Homo sapiens GN=TCEA1 PE=1 SV=2	P23193	0	14.1156	12.6246	3	14	3	1	301	33.948	8.38	14000000	15000000	12000000	9200000							10000000		0.438	35.8752	3
Splicing factor, proline- and glutamine-rich OS=Homo sapiens GN=SFPQ PE=1 SV=2	P23246	0	14.3116	8.34512	3	11	3	1	707	76.102	9.44	4500000	8200000	12000000			2500000			5100000				0.311	24.5346	3
Receptor-type tyrosine-protein phosphatase gamma OS=Homo sapiens GN=PTPRG PE=1 SV=4	P23470	0	18.3236	2.83737	3	23	3	1	1445	161.901	6.42	2500000	8000000	20000000	17000000	15000000	12000000			12000000	8700000	7800000	1500000	0.129	31.0702	3
Cathepsin S OS=Homo sapiens GN=CTSS PE=1 SV=3	P25774	0	11.8967	13.5952	3	19	3	1	331	37.471	8.34			4200000	28000000	11000000	38000000				8500000	15000000	9200000	0.551	30.2755	3
Peptidyl-prolyl cis-trans isomerase FKBP2 OS=Homo sapiens GN=FKBP2 PE=1 SV=2	P26885	0	22.6673	23.2394	3	51	3	1	142	15.639	9.13	67000000	64000000	18000000		21000000	19000000	65000000	21000000	14000000	19000000	19000000	30000000	2.162	116.594	3
Tripeptidyl-peptidase 2 OS=Homo sapiens GN=TPP2 PE=1 SV=4	P29144	0	10.5993	3.92314	3	10	3	1	1249	138.263	6.32		990000	1700000	1100000	2600000		5700000		5400000				0.099	9.32941	3
Isoform 3 of Inositol monophosphatase 1 OS=Homo sapiens GN=IMPA1	P29218-3	0	13.4667	15.4762	3	13	3	1	336	36.671	7.91	3800000	12000000	8900000					9600000	6900000	6800000			0.585	25.6083	3
60S ribosomal protein L12 OS=Homo sapiens GN=RPL12 PE=1 SV=1	P30050	0	17.8969	24.2424	3	15	3	1	165	17.808	9.42	11000000	15000000	1700000	7100000	13000000			6900000		2500000	3200000	5700000	0.874	34.9189	3
Glycylpeptide N-tetradecanoyltransferase 1 OS=Homo sapiens GN=NMT1 PE=1 SV=2	P30419	0	20.001	7.25806	3	4	3	1	496	56.77	7.8		4800000	9200000										0.304	13.6879	3
Adenylosuccinate synthetase isozyme 2 OS=Homo sapiens GN=ADSS PE=1 SV=3	P30520	0	17.8964	10.7456	3	12	3	1	456	50.066	6.55		10000000	7000000	3700000	5000000	6500000	15000000	12000000	3500000	2400000			0.389	33.146	3
Syndecan-4 OS=Homo sapiens GN=SDC4 PE=1 SV=2	P31431	0	19.7079	18.1818	3	12	3	1	198	21.628	4.5	17000000	17000000	18000000					3200000	31000000	13000000	16000000	21000000	2.594	31.742	3
Deoxyuridine 5'-triphosphate nucleotidohydrolase, mitochondrial OS=Homo sapiens GN=DUT PE=1 SV=4	P33316	0	15.4854	24.2063	3	5	3	1	252	26.547	9.36				2800000				8000000	880000	880000			0.501	8.67659	3
Catenin beta-1 OS=Homo sapiens GN=CTNNB1 PE=1 SV=1	P35222	0	11.6034	6.27401	3	4	3	1	781	85.442	5.86								3200000	2800000				0.166	8.46893	3
RNA-binding protein FUS OS=Homo sapiens GN=FUS PE=1 SV=1	P35637	0	20.7731	8.93536	3	15	3	1	526	53.394	9.36	5400000	700000	7600000	4500000	1400000	2800000		2900000			8000000	8100000	0.668	37.3155	3
Eukaryotic translation initiation factor 1 OS=Homo sapiens GN=EIF1 PE=1 SV=1	P41567	0	13.0398	52.2124	3	8	3	1	113	12.725	7.44	12000000	11000000	2300000		4500000		9500000	7700000					5.31	10.7005	3
Prolyl endopeptidase OS=Homo sapiens GN=PREP PE=1 SV=2	P48147	0	16.1172	7.46479	3	7	3	1	710	80.648	5.86	5800000	14000000	4500000		9000000								0.202	20.0083	3
Isoform 3 of Nuclear autoantigenic sperm protein OS=Homo sapiens GN=NASP	P49321-3	0	25.1102	5.56962	3	7	3	1	790	86.216	4.35	16000000	8400000	14000000	9300000					2000000				0.166	26.1498	3
Elongation factor Tu, mitochondrial OS=Homo sapiens GN=TUFM PE=1 SV=2	P49411	0	14.0527	11.9469	3	4	3	1	452	49.51	7.61													0.241	12.7605	3
Isoform 2 of Ras-related protein Rab-5C OS=Homo sapiens GN=RAB5C	P51148-2	0	13.4978	15.261	3	11	3	1	249	27.019	8.66	1500000		1700000			1800000	6800000			750000			0.54	12.0996	3
Dual specificity protein phosphatase 3 OS=Homo sapiens GN=DUSP3 PE=1 SV=1	P51452	0	15.595	21.0811	3	12	3	1	185	20.465	7.8	8100000	3700000	6100000	6700000	4100000			550000	5800000				1.31	15.3306	3
Spermine synthase OS=Homo sapiens GN=SMS PE=1 SV=2	P52788	0	31.3734	16.9399	3	15	3	1	366	41.242	5.02	48000000		50000000		32000000	28000000	27000000	9500000	15000000	6800000	8400000	7500000	0.492	41.8687	3
Arfaptin-1 OS=Homo sapiens GN=ARFIP1 PE=1 SV=2	P53367	0	10.9165	16.622	3	7	3	1	373	41.713	6.7	2300000	4800000	3900000										0.407	6.03242	3
Activated RNA polymerase II transcriptional coactivator p15 OS=Homo sapiens GN=SUB1 PE=1 SV=3	P53999	0	18.2466	42.5197	3	12	3	1	127	14.386	9.6	5500000	2500000	6200000					13000000	11000000			8600000	1.512	41.1053	3
UV excision repair protein RAD23 homolog B OS=Homo sapiens GN=RAD23B PE=1 SV=1	P54727	0	15.0376	16.1369	3	11	3	1	409	43.145	4.84	7100000	7800000			2200000							680000	0.501	32.5995	3
Alpha-soluble NSF attachment protein OS=Homo sapiens GN=NAPA PE=1 SV=3	P54920	0	24.6669	11.8644	3	12	3	1	295	33.211	5.36			15000000		7100000		11000000	9900000	9900000	6600000		5900000	0.389	50.9566	3
Succinyl-CoA:3-ketoacid coenzyme A transferase 1, mitochondrial OS=Homo sapiens GN=OXCT1 PE=1 SV=1	P55809	0	21.8552	12.3077	3	14	3	1	520	56.122	7.46		2900000	6400000		1800000	2700000		1700000	2900000	3200000	2400000	1600000	0.269	51.4312	3
Protein S100-A10 OS=Homo sapiens GN=S100A10 PE=1 SV=2	P60903	0	37.0143	40.2062	3	37	3	1	97	11.196	7.37	27000000	43000000	52000000	25000000	21000000		8700000	9100000	7400000	12000000	12000000	6100000	14.849	102.652	3
Ras-related protein Rab-2A OS=Homo sapiens GN=RAB2A PE=1 SV=1	P61019	0	16.5913	16.5094	3	11	3	1	212	23.531	6.54				7900000	6000000								0.585	16.3019	3
NEDD8-conjugating enzyme Ubc12 OS=Homo sapiens GN=UBE2M PE=1 SV=1	P61081	0	16.6444	18.5792	3	23	3	1	183	20.887	7.69	14000000	15000000	19000000	7100000		10000000	9800000				12000000	4500000	1.154	33.846	3
Alpha-centractin OS=Homo sapiens GN=ACTR1A PE=1 SV=1	P61163	0	14.2111	15.1596	3	15	3	1	376	42.587	6.64	850000	3200000	7500000			1900000				2900000	5100000	1300000	0.492	21.6519	3
Ras-related protein Rap-1b OS=Homo sapiens GN=RAP1B PE=1 SV=1	P61224	0	23.3568	21.7391	3	36	3	1	184	20.812	5.78	13000000	14000000	10000000	5400000	6600000	6200000	12000000	8600000	8600000	5600000	6600000	7000000	1.154	89.5628	3
Mitochondrial import inner membrane translocase subunit Tim10 OS=Homo sapiens GN=TIMM10 PE=1 SV=1	P62072	0	16.781	43.3333	3	9	3	1	90	10.326	6.29	15000000	17000000	20000000	8600000	8800000								1.371	30.5415	3
26S protease regulatory subunit 10B OS=Homo sapiens GN=PSMC6 PE=1 SV=1	P62333	0	11.7936	11.054	3	8	3	1	389	44.145	7.49		4100000			3200000						2800000		0.292	14.441	3
Isoform B of Ras-related C3 botulinum toxin substrate 1 OS=Homo sapiens GN=RAC1	P63000-2	0	24.3354	18.9573	5	25	3	1	211	23.452	8.63	34000000	24000000	32000000	13000000		2700000	4400000	5100000					2.981	54.9277	5
Isoform 2 of AP-2 complex subunit beta OS=Homo sapiens GN=AP2B1	P63010-2	0	22.7532	6.4143	5	24	3	1	951	105.625	5.34	41000000	4300000	38000000		33000000	39000000			14000000		11000000	34000000	0.259	50.4676	5
Nuclease-sensitive element-binding protein 1 OS=Homo sapiens GN=YBX1 PE=1 SV=3	P67809	0	28.322	24.0741	3	13	3	1	324	35.903	9.88	5800000	51000000		5800000	29000000					2300000		15000000	0.931	50.2117	3
Ubiquitin-conjugating enzyme E2 L3 OS=Homo sapiens GN=UBE2L3 PE=1 SV=1	P68036	0	20.1113	37.6623	3	14	3	1	154	17.85	8.51	8200000	21000000	8700000	18000000	24000000	12000000					15000000		2.162	29.1255	3
Phosphoserine phosphatase OS=Homo sapiens GN=PSPH PE=1 SV=2	P78330	0	17.1261	17.3333	3	11	3	1	225	24.992	5.69	18000000	14000000	6300000	1900000			8800000	4800000					0.931	22.7998	3
Isoform 2 of Matrix-remodeling-associated protein 7 OS=Homo sapiens GN=MXRA7	P84157-2	0	21.4252	25.8824	3	9	3	1	170	17.482	4.15			5400000				7200000		740000	3200000		1900000	5.31	27.2872	3
Heterogeneous nuclear ribonucleoprotein U OS=Homo sapiens GN=HNRNPU PE=1 SV=6	Q00839	0	26.4787	7.63636	3	13	3	1	825	90.528	6	21000000	20000000	24000000				11000000	19000000	11000000				0.227	48.1473	3
AMP deaminase 2 OS=Homo sapiens GN=AMPD2 PE=1 SV=2	Q01433	0	13.1754	4.32309	3	6	3	1	879	100.624	6.93		11000000		1600000			3700000						0.148	10.3603	3
Isoform 9 of Eukaryotic translation initiation factor 4 gamma 1 OS=Homo sapiens GN=EIF4G1	Q04637-9	0	13.7953	3.36239	3	9	3	1	1606	176.128	5.34	23000000		12000000		11000000			5300000					0.094	25.4212	3
Aldo-keto reductase family 1 member C1 OS=Homo sapiens GN=AKR1C1 PE=1 SV=1	Q04828	0	70.7413	32.5077	9	77	3	1	323	36.765	7.88			2000000	6700000	16000000	47000000	6100000	6200000	7400000	36000000	41000000		3.329	166.31	9
Fibromodulin OS=Homo sapiens GN=FMOD PE=1 SV=2	Q06828	0	8.50614	8.7766	3	7	3	1	376	43.152	6.04			3400000										0.501	2.75856	3
Collagen alpha-1(XVI) chain OS=Homo sapiens GN=COL16A1 PE=1 SV=2	Q07092	0	14.6722	3.61596	3	8	3	1	1604	157.653	7.84				8300000	1300000							4100000	0.094	15.1048	3
Isoform ASF-2 of Serine/arginine-rich splicing factor 1 OS=Homo sapiens GN=SRSF1	Q07955-2	0	13.4708	10.6164	3	15	3	1	292	31.979	5.91				12000000		8300000	3200000	1700000	3100000				0.719	26.8775	3
Prolyl endopeptidase FAP OS=Homo sapiens GN=FAP PE=1 SV=5	Q12884	0	10.9565	4.73684	3	9	3	1	760	87.657	6.65	6400000									11000000	6600000		0.151	18.3756	3
Serine/threonine-protein kinase PAK 2 OS=Homo sapiens GN=PAK2 PE=1 SV=3	Q13177	0	10.4599	9.73282	3	4	3	1	524	58.006	5.96	4500000	3600000											0.292	9.45245	3
Transcription intermediary factor 1-beta OS=Homo sapiens GN=TRIM28 PE=1 SV=5	Q13263	0	11.3198	6.22754	3	7	3	1	835	88.493	5.77													0.184	9.82438	3
Isoform 3 of Polyadenylate-binding protein 4 OS=Homo sapiens GN=PABPC4	Q13310-3	0	40.0995	18.1818	8	40	3	1	660	72.345	9.35	6100000												0.551	85.5791	8
Isoform 1 of Ubiquitin-conjugating enzyme E2 variant 1 OS=Homo sapiens GN=UBE2V1	Q13404-1	0	25.213	18.552	4	27	3	1	221	25.78	8.32	62000000	40000000	41000000	20000000	2300000	45000000	9000000		5800000	8500000	8600000		1.154	62.2974	4
Cytoplasmic dynein 1 intermediate chain 2 OS=Homo sapiens GN=DYNC1I2 PE=1 SV=3	Q13409	0	21.7177	6.58307	3	15	3	1	638	71.412	5.2	6900000	3100000	7500000	5600000	6300000		30000000				2600000		0.389	43.508	3
Lysosome membrane protein 2 OS=Homo sapiens GN=SCARB2 PE=1 SV=2	Q14108	0	16.7141	11.9247	3	4	3	1	478	54.255	5.14													0.445	9.47387	3
Isoform 2 of Eukaryotic initiation factor 4A-II OS=Homo sapiens GN=EIF4A2	Q14240-2	0	59.5608	31.8627	9	70	3	1	408	46.46	5.48	19000000			10000000	16000000	15000000	14000000			6500000			1.873	184.136	9
LDLR chaperone MESD OS=Homo sapiens GN=MESDC2 PE=1 SV=2	Q14696	0	16.4995	20.0855	3	20	3	1	234	26.06	7.78	4800000	8700000	33000000	5700000	21000000	38000000	3300000	3700000	4300000		930000	2900000	1.424	35.5109	3
Membrane-bound transcription factor site-1 protease OS=Homo sapiens GN=MBTPS1 PE=1 SV=1	Q14703	0	14.5935	5.79848	3	17	3	1	1052	117.674	8.75				14000000	16000000	19000000	6900000	7800000	7500000	9300000	6300000	8400000	0.212	38.9558	3
Poly(rC)-binding protein 1 OS=Homo sapiens GN=PCBP1 PE=1 SV=2	Q15365	0	23.7508	21.6292	5	44	3	1	356	37.474	7.09	54000000	48000000	44000000	40000000	34000000	41000000	22000000	14000000	18000000	29000000	22000000	18000000	0.73	107.728	5
Ras suppressor protein 1 OS=Homo sapiens GN=RSU1 PE=1 SV=3	Q15404	0	15.1617	20.5776	3	8	3	1	277	31.521	8.65	4300000	3700000	4200000			2700000							0.501	25.0273	3
Isoform 3 of Scaffold attachment factor B1 OS=Homo sapiens GN=SAFB	Q15424-3	0	16.0773	3.59869	3	13	3	1	917	102.793	5.49	14000000	10000000	11000000			9500000	1000000	6100000					0.198	26.4093	3
Ubiquitin-conjugating enzyme E2 variant 2 OS=Homo sapiens GN=UBE2V2 PE=1 SV=4	Q15819	0	26.3497	31.7241	4	30	3	1	145	16.352	8.09	28000000	4400000	8800000	22000000	12000000	3000000	4800000	18000000	11000000			7600000	1.61	80.9529	4
NEDD8 OS=Homo sapiens GN=NEDD8 PE=1 SV=1	Q15843	0	33.956	40.7407	3	46	3	1	81	9.066	8.43	60000000	15000000	76000000	36000000	32000000	22000000	18000000	22000000	35000000	3600000	5800000	10000000	6.197	102.326	3
UDP-N-acetylhexosamine pyrophosphorylase OS=Homo sapiens GN=UAP1 PE=1 SV=3	Q16222	0	9.36621	8.04598	3	6	3	1	522	58.732	6.33			5800000			3900000				2300000	3800000		0.205	10.956	3
2,4-dienoyl-CoA reductase, mitochondrial OS=Homo sapiens GN=DECR1 PE=1 SV=1	Q16698	0	14.1762	13.4328	3	12	3	1	335	36.045	9.28	9100000		4500000	6700000	8600000	2700000							0.369	21.1448	3
Receptor-type tyrosine-protein phosphatase-like N OS=Homo sapiens GN=PTPRN PE=1 SV=1	Q16849	0	14.1443	3.77937	3	17	3	1	979	105.781	7.11					3400000	4200000	7800000		5700000		3100000	5500000	0.227	30.8198	3
Heterogeneous nuclear ribonucleoprotein U-like protein 2 OS=Homo sapiens GN=HNRNPUL2 PE=1 SV=1	Q1KMD3	0	11.0117	6.0241	3	5	3	1	747	85.052	4.91							4100000						0.179	10.8939	3
Coiled-coil domain-containing protein 58 OS=Homo sapiens GN=CCDC58 PE=1 SV=1	Q4VC31	0	38.8682	24.3056	3	31	3	1	144	16.609	7.81	22000000	17000000	25000000	8500000		11000000	500000	6000000	9200000	14000000	13000000		3.217	101.872	3
Meteorin-like protein OS=Homo sapiens GN=METRNL PE=2 SV=1	Q641Q3	0	12.1638	13.8264	3	15	3	1	311	34.376	8.35		3000000		10000000	10000000	8600000						7400000	0.778	17.3064	3
Isoform 2 of Protein FAM198B OS=Homo sapiens GN=FAM198B	Q6UWH4-2	0	11.7155	8.5389	3	15	3	1	527	58.47	9.74	2400000			14000000	19000000	7100000	2000000		1000000	2200000	1800000	5100000	0.292	28.0342	3
UDP-GlcNAc:betaGal beta-1,3-N-acetylglucosaminyltransferase 9 OS=Homo sapiens GN=B3GNT9 PE=2 SV=1	Q6UX72	0	7.5587	9.20398	3	13	3	1	402	43.724	9.17		5100000	4700000	7400000	5200000	3200000				4500000			0.389	17.6534	3
Isoform 5 of Cysteine-rich with EGF-like domain protein 2 OS=Homo sapiens GN=CRELD2	Q6UXH1-5	0	29.596	7.21393	3	21	3	1	402	43.549	4.79	24000000	5300000	8700000			2700000	18000000	2100000		28000000	26000000	18000000	0.73	47.2934	3
Cytoplasmic FMR1-interacting protein 1 OS=Homo sapiens GN=CYFIP1 PE=1 SV=1	Q7L576	0	11.438	2.7933	3	5	3	1	1253	145.089	6.9		2700000	2800000										0.095	9.47362	3
Polypeptide N-acetylgalactosaminyltransferase 5 OS=Homo sapiens GN=GALNT5 PE=1 SV=1	Q7Z7M9	0	15.8098	4.78723	3	6	3	1	940	106.199	9.47				14000000	14000000	12000000							0.169	11.7388	3
Protein LYRIC OS=Homo sapiens GN=MTDH PE=1 SV=2	Q86UE4	0	10.5888	8.24742	3	3	3	1	582	63.799	9.32	18000000	2800000	1500000										0.259	6.31577	3
Phospholipase D3 OS=Homo sapiens GN=PLD3 PE=1 SV=1	Q8IV08	0	9.81544	6.32653	3	15	3	1	490	54.671	6.47			16000000	2700000	5500000	11000000						15000000	0.369	26.2282	3
Isoform 7 of Osteoclast-associated immunoglobulin-like receptor OS=Homo sapiens GN=OSCAR	Q8IYS5-7	0	16.0323	16.0839	3	24	3	1	286	30.858	6.52	14000000	20000000	21000000	11000000	25000000	13000000	6200000	5700000	11000000	12000000	12000000	13000000	0.995	67.0714	3
Sulfatase-modifying factor 1 OS=Homo sapiens GN=SUMF1 PE=1 SV=3	Q8NBK3	0	17.7565	16.0428	3	22	3	1	374	40.531	6.65	18000000	14000000	14000000	34000000	28000000	8100000	13000000	9800000		11000000	13000000	23000000	0.54	78.8157	3
Proprotein convertase subtilisin/kexin type 9 OS=Homo sapiens GN=PCSK9 PE=1 SV=3	Q8NBP7	0	13.1715	5.92486	3	6	3	1	692	74.239	6.61													0.218	14.4159	3
Group XV phospholipase A2 OS=Homo sapiens GN=PLA2G15 PE=1 SV=2	Q8NCC3	0	13.8713	9.95146	3	13	3	1	412	46.628	6.73		2800000	2600000	11000000	15000000	13000000	3100000		3400000	3200000		1400000	0.35	28.7521	3
NAD(P)H-hydrate epimerase OS=Homo sapiens GN=NAXE PE=1 SV=2	Q8NCW5	0	20.4279	17.7083	3	13	3	1	288	31.654	7.66	23000000		12000000	15000000	24000000	29000000						9400000	0.468	29.4559	3
T-cell immunomodulatory protein OS=Homo sapiens GN=ITFG1 PE=1 SV=1	Q8TB96	0	25.2982	5.55556	3	18	3	1	612	68.064	5.39		11000000		12000000	10000000		13000000	7400000	6600000		8400000	8700000	0.52	66.7889	3
Immunoglobulin superfamily DCC subclass member 4 OS=Homo sapiens GN=IGDCC4 PE=1 SV=1	Q8TDY8	0	13.0831	3.36	3	16	3	1	1250	134.126	6.2	18000000		17000000			7300000	4600000	6700000	5500000	6000000	7800000		0.179	39.9793	3
Selenoprotein M OS=Homo sapiens GN=SELENOM PE=1 SV=3	Q8WWX9	0	28.9725	21.3793	3	51	3	1	145	16.222	5.54	46000000	51000000	53000000	46000000	50000000	32000000	26000000	25000000	19000000	50000000	28000000	34000000	2.594	139.044	3
Acidic leucine-rich nuclear phosphoprotein 32 family member B OS=Homo sapiens GN=ANP32B PE=1 SV=1	Q92688	0	30.0675	22.3108	4	14	3	1	251	28.77	4.06	13000000	8300000	14000000	18000000	9200000					11000000			1.848	39.1207	4
Isoform 5 of Neuronal cell adhesion molecule OS=Homo sapiens GN=NRCAM	Q92823-5	0	11.8994	2.75229	3	13	3	1	1308	144.285	5.67	4600000	7200000	6400000		6000000	4800000	2500000			2300000	3200000	6100000	0.105	24.4183	3
Leucine-rich repeat-containing protein 59 OS=Homo sapiens GN=LRRC59 PE=1 SV=1	Q96AG4	0	10.0706	12.0521	3	10	3	1	307	34.909	9.57	5800000		6300000				1100000	2400000	1500000				0.468	21.6387	3
EF-hand domain-containing protein D2 OS=Homo sapiens GN=EFHD2 PE=1 SV=1	Q96C19	0	16.656	12.0833	3	6	3	1	240	26.68	5.2			20000000		12000000	12000000							0.719	13.4452	3
Ubiquitin thioesterase OTUB1 OS=Homo sapiens GN=OTUB1 PE=1 SV=2	Q96FW1	0	24.1079	16.2362	3	8	3	1	271	31.264	4.94	2300000		16000000			27000000		10000000	10000000				0.585	39.2439	3
Isoform 2 of Cysteine-rich with EGF-like domain protein 1 OS=Homo sapiens GN=CRELD1	Q96HD1-2	0	8.20862	8.29384	3	8	3	1	422	45.911	5.81	7900000	720000	6600000	750000			18000000		5100000				0.318	12.4292	3
Translin-associated protein X OS=Homo sapiens GN=TSNAX PE=1 SV=1	Q99598	0	20.2932	16.5517	3	12	3	1	290	33.092	6.55	7200000	8000000	2800000	7700000	7500000	5300000			1100000	810000		1600000	0.413	38.1431	3
3-hydroxyacyl-CoA dehydrogenase type-2 OS=Homo sapiens GN=HSD17B10 PE=1 SV=3	Q99714	0	11.3826	21.0728	3	8	3	1	261	26.906	7.78													0.54	15.279	3
Isoform 2 of Heterogeneous nuclear ribonucleoprotein A/B OS=Homo sapiens GN=HNRNPAB	Q99729-2	0	20.6123	12.3494	4	16	3	1	332	35.945	6.95	24000000		18000000				22000000		13000000	4700000	4900000	9400000	1.031	34.4071	4
Isoform 2 of Nucleosome assembly protein 1-like 4 OS=Homo sapiens GN=NAP1L4	Q99733-2	0	27.2522	15.544	4	46	3	1	386	44.051	4.7	9000000	7500000	6400000	5500000	5400000	5900000	2100000	4400000	4400000	2400000	3100000	3500000	0.73	82.1222	4
Latexin OS=Homo sapiens GN=LXN PE=1 SV=2	Q9BS40	0	12.0837	14.8649	3	4	3	1	222	25.734	5.78	5500000	3100000	23000000										1.371	8.33973	3
Protein canopy homolog 3 OS=Homo sapiens GN=CNPY3 PE=1 SV=1	Q9BT09	0	13.0066	17.2662	3	14	3	1	278	30.729	5.49	12000000	18000000	8400000	21000000		16000000		1800000		13000000	16000000		0.585	38.6942	3
Tubulin beta-6 chain OS=Homo sapiens GN=TUBB6 PE=1 SV=1	Q9BUF5	0	86.9631	31.1659	11	111	3	1	446	49.825	4.88		18000000	8000000	15000000	10000000	14000000	6800000	11000000	10000000	15000000	17000000	5800000	3.642	251.16	11
Histidine triad nucleotide-binding protein 2, mitochondrial OS=Homo sapiens GN=HINT2 PE=1 SV=1	Q9BX68	0	18.31	31.2883	3	26	3	1	163	17.151	9.16	17000000	15000000	9900000	6800000	14000000	16000000	17000000	11000000	13000000	9100000	9100000	15000000	1.31	76.4337	3
Pappalysin-2 OS=Homo sapiens GN=PAPPA2 PE=1 SV=4	Q9BXP8	0	19.3234	2.7359	3	8	3	1	1791	198.411	5.47			8000000	22000000	12000000	8400000	3000000	3300000					0.129	15.6454	3
NKG2D ligand 2 OS=Homo sapiens GN=ULBP2 PE=1 SV=1	Q9BZM5	0	27.8218	11.7886	3	29	3	1	246	27.35	7.3	13000000	21000000	19000000	3800000	22000000	15000000	9800000	6500000	720000	7600000	8400000	15000000	0.778	60.9038	3
Phospholysine phosphohistidine inorganic pyrophosphate phosphatase OS=Homo sapiens GN=LHPP PE=1 SV=2	Q9H008	0	30.1979	22.963	3	20	3	1	270	29.147	6.15	18000000	22000000	8300000	9000000	16000000	15000000		7800000	7700000			7500000	1.61	55.3699	3
Xylosyltransferase 2 OS=Homo sapiens GN=XYLT2 PE=1 SV=2	Q9H1B5	0	15.8864	4.50867	3	9	3	1	865	96.706	8.22				12000000	11000000	12000000				12000000	14000000	12000000	0.194	14.9733	3
EH domain-containing protein 1 OS=Homo sapiens GN=EHD1 PE=1 SV=2	Q9H4M9	0	31.3648	9.17603	3	33	3	1	534	60.589	6.83	23000000	7700000	25000000	15000000		15000000	16000000	13000000	12000000	20000000		7900000	0.301	126.84	3
Probable cysteine--tRNA ligase, mitochondrial OS=Homo sapiens GN=CARS2 PE=1 SV=1	Q9HA77	0	16.8694	7.80142	3	14	3	1	564	62.185	8.34	10000000	7000000		6000000		13000000				4600000	570000	420000	0.28	46.9557	3
Tumor necrosis factor receptor superfamily member 12A OS=Homo sapiens GN=TNFRSF12A PE=1 SV=1	Q9NP84	0	41.5253	29.4574	3	31	3	1	129	13.902	8.95	10000000			27000000	26000000	43000000	1800000	3000000	2800000	5000000	19000000		6.197	114.371	3
Dynein light chain roadblock-type 1 OS=Homo sapiens GN=DYNLRB1 PE=1 SV=3	Q9NP97	0	12.9105	55.2083	3	6	3	1	96	10.915	7.25	15000000	15000000							4900000		7400000		2.162	18.3674	3
Isoform 4 of Interleukin-1 receptor accessory protein OS=Homo sapiens GN=IL1RAP	Q9NPH3-5	0	12.9768	5.5313	3	9	3	1	687	78.553	7.12							3900000						0.239	8.82018	3
Reticulon-4 OS=Homo sapiens GN=RTN4 PE=1 SV=2	Q9NQC3	0	39.7201	5.95638	3	56	3	1	1192	129.851	4.5	63000000	45000000	34000000	17000000	15000000	17000000	55000000	12000000	100000000	38000000	45000000		0.179	257.711	3
Platelet-derived growth factor C OS=Homo sapiens GN=PDGFC PE=1 SV=2	Q9NRA1	0	33.1991	14.2029	3	53	3	1	345	39.005	6.14	12000000	8400000	13000000	35000000	27000000	33000000	7700000	7200000	8900000	20000000	17000000	19000000	0.73	123.883	3
Protocadherin beta-16 OS=Homo sapiens GN=PCDHB16 PE=1 SV=3	Q9NRJ7	0	8.64492	6.8299	4	4	3	1	776	84.931	5.11													0.245	3.77565	4
14 kDa phosphohistidine phosphatase OS=Homo sapiens GN=PHPT1 PE=1 SV=1	Q9NRX4	0	32.9342	32.8	3	26	3	1	125	13.824	6.07	5700000	33000000	30000000	4200000		8500000	3100000	2700000	9500000		33000000		4.995	66.2079	3
Obg-like ATPase 1 OS=Homo sapiens GN=OLA1 PE=1 SV=2	Q9NTK5	0	16.5325	9.09091	3	22	3	1	396	44.715	7.81	20000000	21000000	17000000	13000000	15000000	16000000	8100000	6300000	7400000	17000000	12000000	11000000	0.304	46.0561	3
Poly(ADP-ribose) glycohydrolase ARH3 OS=Homo sapiens GN=ADPRHL2 PE=1 SV=1	Q9NX46	0	18.7359	11.8457	3	7	3	1	363	38.922	5.07	4300000	3400000	7400000								2200000		0.668	17.5617	3
C-type mannose receptor 2 OS=Homo sapiens GN=MRC2 PE=1 SV=2	Q9UBG0	0	13.4361	2.5693	3	20	3	1	1479	166.568	5.83	27000000	20000000	50000000	36000000		33000000	32000000	29000000	33000000	27000000	25000000	25000000	0.11	54.817	3
DnaJ homolog subfamily B member 11 OS=Homo sapiens GN=DNAJB11 PE=1 SV=1	Q9UBS4	0	15.5553	13.1285	3	13	3	1	358	40.489	6.18		11000000	13000000	19000000	11000000	5800000						1700000	0.369	25.7396	3
Aspartyl aminopeptidase OS=Homo sapiens GN=DNPEP PE=1 SV=1	Q9ULA0	0	14.7141	7.78947	3	8	3	1	475	52.395	7.42				6900000					4700000	10000000		9300000	0.304	20.4	3
RuvB-like 2 OS=Homo sapiens GN=RUVBL2 PE=1 SV=3	Q9Y230	0	8.47752	8.20734	3	5	3	1	463	51.125	5.64													0.269	9.18861	3
RuvB-like 1 OS=Homo sapiens GN=RUVBL1 PE=1 SV=1	Q9Y265	0	11.6386	15.1316	3	6	3	1	456	50.196	6.42									8500000				0.334	22.6378	3
Protein canopy homolog 2 OS=Homo sapiens GN=CNPY2 PE=1 SV=1	Q9Y2B0	0	16.967	25.8242	3	21	3	1	182	20.639	4.92	35000000	28000000	20000000			18000000	21000000	5400000	5200000	26000000	16000000	31000000	0.778	63.7443	3
Epididymis-specific alpha-mannosidase OS=Homo sapiens GN=MAN2B2 PE=1 SV=4	Q9Y2E5	0	19.6176	5.25273	3	11	3	1	1009	113.908	7.24	12000000		3300000	16000000		17000000			820000			11000000	0.227	31.4601	3
Eukaryotic translation initiation factor 3 subunit C-like protein OS=Homo sapiens GN=EIF3CL PE=3 SV=1	B5ME19	0.00850385	2.88354	2.07877	2	3	2	1	914	105.407	5.64			5400000										0.101	0	2
Deoxyribonuclease-2-alpha OS=Homo sapiens GN=DNASE2 PE=1 SV=2	O00115	0	9.03083	6.94444	2	21	2	1	360	39.556	8.05	35000000	31000000	48000000		18000000		18000000	24000000	15000000	46000000	21000000		0.311	45.1097	2
Syntaxin-binding protein 3 OS=Homo sapiens GN=STXBP3 PE=1 SV=2	O00186	0.000925926	5.75083	4.72973	2	2	2	1	592	67.721	7.8			2300000										0.129	2.34624	2
26S proteasome non-ATPase regulatory subunit 12 OS=Homo sapiens GN=PSMD12 PE=1 SV=3	O00232	0.000925926	5.68433	7.45614	2	3	2	1	456	52.871	7.65													0.145	2.12318	2
Eukaryotic translation initiation factor 3 subunit F OS=Homo sapiens GN=EIF3F PE=1 SV=1	O00303	0	12.0324	8.68347	2	6	2	1	357	37.54	5.45			640000	1300000		1200000					430000		0.311	11.4938	2
26S proteasome non-ATPase regulatory subunit 14 OS=Homo sapiens GN=PSMD14 PE=1 SV=1	O00487	0	9.35847	12.2581	2	3	2	1	310	34.555	6.52													0.292	4.74133	2
Lysosomal alpha-mannosidase OS=Homo sapiens GN=MAN2B1 PE=1 SV=3	O00754	0	7.58314	2.76954	2	9	2	1	1011	113.672	7.28		7200000	10000000						3400000	2700000	1300000	3100000	0.083	20.5218	2
Immunoglobulin superfamily containing leucine-rich repeat protein OS=Homo sapiens GN=ISLR PE=2 SV=1	O14498	0	11.2493	5.84112	2	10	2	1	428	45.968	5.15	4200000	5200000			12000000	11000000	4400000			6200000	6400000	3700000	0.311	17.6865	2
Copper chaperone for superoxide dismutase OS=Homo sapiens GN=CCS PE=1 SV=1	O14618	0	13.1615	12.4088	2	12	2	1	274	29.022	5.58	15000000	22000000	19000000		12000000		30000000	12000000				2500000	0.54	17.9127	2
Hepatocyte growth factor-regulated tyrosine kinase substrate OS=Homo sapiens GN=HGS PE=1 SV=1	O14964	0	9.5366	2.9601	2	9	2	1	777	86.138	6.16	4100000		2400000				6800000	6900000	5100000		1400000		0.16	17.4748	2
Protein phosphatase 1 regulatory subunit 12A OS=Homo sapiens GN=PPP1R12A PE=1 SV=1	O14974	0	6.1568	3.20388	2	3	2	1	1030	115.211	5.4	5900000			1800000				1500000					0.086	5.22926	2
Angiopoietin-2 OS=Homo sapiens GN=ANGPT2 PE=1 SV=1	O15123	0.000925926	5.62112	4.6371	2	3	2	1	496	56.883	5.58				4800000		4000000							0.155	2.20829	2
Trans-Golgi network integral membrane protein 2 OS=Homo sapiens GN=TGOLN2 PE=1 SV=2	O43493	0	9.69742	4.375	2	8	2	1	480	51.082	5.73				1300000			2000000	610000	2300000				0.259	5.40672	2
Isoform 3 of WAS/WASL-interacting protein family member 1 OS=Homo sapiens GN=WIPF1	O43516-3	0.00670601	3.00739	6.47059	2	3	2	1	510	51.949	11.41	2000000						1300000						0.194	1.72516	2
Small glutamine-rich tetratricopeptide repeat-containing protein alpha OS=Homo sapiens GN=SGTA PE=1 SV=1	O43765	0	14.9958	9.90415	2	8	2	1	313	34.042	4.87	3200000	11000000	10000000				1500000						0.701	21.2369	2
Asparagine--tRNA ligase, cytoplasmic OS=Homo sapiens GN=NARS PE=1 SV=1	O43776	0.000925926	5.21224	4.74453	2	4	2	1	548	62.903	6.25	3600000			4700000			6300000	6300000					0.155	2.295	2
LanC-like protein 1 OS=Homo sapiens GN=LANCL1 PE=1 SV=1	O43813	0	8.65181	5.76441	2	4	2	1	399	45.254	7.75	2200000	4700000	6700000										0.233	9.37456	2
Isoform 4 of Calumenin OS=Homo sapiens GN=CALU	O43852-4	0	176.255	54.4892	15	256	2	1	323	38.055	4.58	110000000	110000000	130000000	76000000	31000000	92000000	77000000	70000000	18000000	35000000	30000000		34.938	674.662	15
Isoform 2 of C-Jun-amino-terminal kinase-interacting protein 4 OS=Homo sapiens GN=SPAG9	O60271-2	0	9.40455	2.28833	2	10	2	1	1311	145.046	5.19	1400000	660000	1700000				3500000	3000000	3400000				0.061	12.7501	2
Protein O-GlcNAcase OS=Homo sapiens GN=MGEA5 PE=1 SV=2	O60502	0.000925926	5.75417	2.29258	2	5	2	1	916	102.849	4.91						1200000							0.089	3.70496	2
Beta-1,4-galactosyltransferase 4 OS=Homo sapiens GN=B4GALT4 PE=1 SV=1	O60513	0	15.5958	6.10465	2	14	2	1	344	40.016	9.07	9700000	16000000	18000000	1500000	28000000	15000000	8600000	12000000	6600000	12000000		16000000	0.334	41.9937	2
Eukaryotic translation initiation factor 5B OS=Homo sapiens GN=EIF5B PE=1 SV=4	O60841	0	20.7479	3.36066	2	9	2	1	1220	138.742	5.49	7800000	5500000	8100000				5000000						0.118	31.9334	2
Prefoldin subunit 1 OS=Homo sapiens GN=PFDN1 PE=1 SV=2	O60925	0	9.85423	14.7541	2	14	2	1	122	14.202	6.81	18000000	17000000	16000000			13000000	1500000	9100000	9400000	5300000	5500000	5500000	0.668	35.436	2
Glycosaminoglycan xylosylkinase OS=Homo sapiens GN=FAM20B PE=1 SV=1	O75063	0	8.62652	11.9804	2	2	2	1	409	46.403	6.87						4300000							0.194	6.74948	2
Isoform 2 of ICOS ligand OS=Homo sapiens GN=ICOSLG	O75144-2	0	7.40544	6.47249	2	20	2	1	309	34.203	5.11	16000000	24000000	15000000		25000000	24000000	1600000	25000000	16000000		18000000	23000000	0.389	16.5975	2
Gamma-glutamylcyclotransferase OS=Homo sapiens GN=GGCT PE=1 SV=1	O75223	0	7.20091	11.7021	2	7	2	1	188	20.994	5.14				5600000	3400000								0.389	9.33367	2
Vesicle-trafficking protein SEC22b OS=Homo sapiens GN=SEC22B PE=1 SV=4	O75396	0	9.66029	20	2	9	2	1	215	24.578	6.92			5100000					4500000	4000000	2800000			0.389	23.9786	2
TIP41-like protein OS=Homo sapiens GN=TIPRL PE=1 SV=2	O75663	0	12.2374	13.9706	2	4	2	1	272	31.424	5.91	940000						420000	2800000					0.624	5.84452	2
Eukaryotic translation initiation factor 3 subunit G OS=Homo sapiens GN=EIF3G PE=1 SV=2	O75821	0	7.50905	7.8125	2	2	2	1	320	35.589	6.13													0.259	6.43406	2
Tetraspanin-9 OS=Homo sapiens GN=TSPAN9 PE=1 SV=1	O75954	0	10.479	10.8787	2	5	2	1	239	26.76	7.68	4900000												0.52	6.73669	2
Carboxypeptidase D OS=Homo sapiens GN=CPD PE=1 SV=2	O75976	0	15.9412	3.69565	2	5	2	1	1380	152.835	6.05								4700000					0.089	12.8954	2
Isoform 3 of Peptidyl-prolyl cis-trans isomerase FKBP9 OS=Homo sapiens GN=FKBP9	O95302-3	0.000925926	5.91824	3.37079	2	3	2	1	623	69.111	5.31										5100000	5200000		0.155	5.8995	2
Double-stranded RNA-binding protein Staufen homolog 1 OS=Homo sapiens GN=STAU1 PE=1 SV=2	O95793	0	6.03383	5.37262	2	2	2	1	577	63.143	9.44		3500000											0.145	4.25282	2
Antithrombin-III OS=Homo sapiens GN=SERPINC1 PE=1 SV=1	P01008	0	7.94902	3.87931	2	12	2	1	464	52.569	6.71	6700000			14000000						850000	1200000	4700000	0.166	9.72567	2
Alpha-2-macroglobulin OS=Homo sapiens GN=A2M PE=1 SV=3	P01023	0	26.7636	2.91723	4	113	2	1	1474	163.188	6.46		29000000	16000000		7600000	5700000				7600000	16000000	330000	0.217	148.575	4
HLA class II histocompatibility antigen, DR alpha chain OS=Homo sapiens GN=HLA-DRA PE=1 SV=1	P01903	0	12.5386	13.7795	2	9	2	1	254	28.589	5													0.638	23.538	2
Hemoglobin subunit delta OS=Homo sapiens GN=HBD PE=1 SV=2	P02042	0	10.6191	12.9252	2	24	2	1	147	16.045	8.05	160000000	160000000	71000000	9800000	11000000	3900000	130000000		120000000	110000000	140000000	63000000	0.874	42.1449	2
Beta-2-glycoprotein 1 OS=Homo sapiens GN=APOH PE=1 SV=3	P02749	0.00149656	4.46954	5.7971	2	10	2	1	345	38.273	7.97	8800000		9500000	17000000		16000000		6200000		21000000	26000000	41000000	0.274	1.61337	2
Interstitial collagenase OS=Homo sapiens GN=MMP1 PE=1 SV=3	P03956	0	9.92792	5.11727	2	8	2	1	469	53.973	6.96													0.186	21.7578	2
Antileukoproteinase OS=Homo sapiens GN=SLPI PE=1 SV=2	P03973	0	7.45895	20.4545	2	9	2	1	132	14.316	8.75	9100000			31000000	18000000	2400000	3800000	2100000			9400000	6200000	0.668	18.1026	2
Tubulin beta-4A chain OS=Homo sapiens GN=TUBB4A PE=1 SV=2	P04350	0	208.269	63.964	21	295	2	1	444	49.554	4.88		36000000	57000000				2400000		21000000	15000000	17000000		26.213	853.92	21
Metallothionein-1A OS=Homo sapiens GN=MT1A PE=1 SV=2	P04731	0	8.87865	54.0984	3	11	2	1	61	6.115	7.96								620000					9	20.3572	3
Metallothionein-1E OS=Homo sapiens GN=MT1E PE=1 SV=1	P04732	0	24.3445	75.4098	4	32	2	1	61	6.009	7.96	28000000	9800000	24000000	31000000	3500000	18000000			540000	900000		11000000	45.416	98.5268	4
Dolichyl-diphosphooligosaccharide--protein glycosyltransferase subunit 1 OS=Homo sapiens GN=RPN1 PE=1 SV=1	P04843	0	6.24848	4.77759	2	2	2	1	607	68.527	6.38							3400000						0.119	4.84365	2
Thyroxine-binding globulin OS=Homo sapiens GN=SERPINA7 PE=1 SV=2	P05543	0	6.63043	4.09639	2	12	2	1	415	46.295	6.3	3800000			26000000		10000000				23000000	22000000	25000000	0.212	3.82498	2
Prothymosin alpha OS=Homo sapiens GN=PTMA PE=1 SV=2	P06454	0	8.43863	11.7117	2	12	2	1	111	12.196	3.78	2000000	3600000	3700000	2200000	570000	2200000	6200000	4600000	4500000		890000	570000	3.642	24.7798	2
Complement C2 OS=Homo sapiens GN=C2 PE=1 SV=2	P06681	0	8.8614	3.85638	2	7	2	1	752	83.214	7.42	9200000	11000000		16000000	29000000					7700000		14000000	0.103	13.7912	2
Isoform 3 of Glia-derived nexin OS=Homo sapiens GN=SERPINE2	P07093-3	0	233.533	53.7897	19	336	2	1	409	45.238	9.22	4100000	3400000	5100000	13000000		12000000	5500000	7200000	4700000	12000000	13000000	18000000	63.495	987.007	19
Isoform 5 of Acyl-CoA-binding protein OS=Homo sapiens GN=DBI	P07108-5	0	37.348	24.3243	2	40	2	1	148	16.484	9.38	130000000	91000000	150000000	67000000	71000000	68000000	20000000	11000000	19000000	41000000		30000000	2.594	134.39	2
Adenine phosphoribosyltransferase OS=Homo sapiens GN=APRT PE=1 SV=2	P07741	0	13.0342	18.3333	2	4	2	1	180	19.595	6.02					790000								0.638	7.91307	2
Isoform 5 of Tropomyosin alpha-1 chain OS=Homo sapiens GN=TPM1	P09493-5	0	168.095	42.8571	15	210	2	1	245	28.368	4.77							6000000	6300000	6000000				14.199	708.714	15
Clathrin light chain A OS=Homo sapiens GN=CLTA PE=1 SV=1	P09496	0	10.415	10.8871	2	8	2	1	248	27.06	4.51		14000000	2200000				12000000	11000000	13000000				0.52	19.8749	2
Leukotriene A-4 hydrolase OS=Homo sapiens GN=LTA4H PE=1 SV=2	P09960	0.00149656	4.55136	3.76432	2	3	2	1	611	69.241	6.18	6100000	1100000	7400000										0.122	1.71078	2
Histone H2A type 1 OS=Homo sapiens GN=HIST1H2AG PE=1 SV=2	P0C0S8	0	49.8211	57.6923	5	62	2	1	130	14.083	10.9	36000000	48000000	18000000	46000000	11000000	39000000	38000000	29000000	21000000	2100000	5300000	15000000	12.895	148.747	5
Alcohol dehydrogenase class-3 OS=Homo sapiens GN=ADH5 PE=1 SV=4	P11766	0	14.8866	8.02139	2	21	2	1	374	39.698	7.49	41000000	3700000	6600000	270000000	4100000	39000000	7800000	20000000	9300000	6600000	85000000		0.389	45.0262	2
Inosine-5'-monophosphate dehydrogenase 2 OS=Homo sapiens GN=IMPDH2 PE=1 SV=2	P12268	0	7.99365	6.03113	2	13	2	1	514	55.77	6.9	12000000			14000000	13000000		4200000					4900000	0.186	26.1238	2
Gamma-interferon-inducible lysosomal thiol reductase OS=Homo sapiens GN=IFI30 PE=1 SV=3	P13284	0	16.7156	25.6	2	5	2	1	250	27.945	4.88				3200000								2700000	0.995	11.5119	2
Neural cell adhesion molecule 1 OS=Homo sapiens GN=NCAM1 PE=1 SV=3	P13591	0	11.2023	3.61305	2	5	2	1	858	94.515	4.87		12000000					2100000	3300000	2300000				0.103	12.609	2
Tartrate-resistant acid phosphatase type 5 OS=Homo sapiens GN=ACP5 PE=1 SV=3	P13686	0	12.1056	9.53846	2	12	2	1	325	36.576	8.7	26000000		2300000	12000000	20000000	20000000				17000000		14000000	0.638	24.849	2
Electron transfer flavoprotein subunit alpha, mitochondrial OS=Homo sapiens GN=ETFA PE=1 SV=1	P13804	0	6.40799	13.8138	2	2	2	1	333	35.058	8.38						1500000							0.222	4.90601	2
Farnesyl pyrophosphate synthase OS=Homo sapiens GN=FDPS PE=1 SV=4	P14324	0	32.1789	8.11456	2	29	2	1	419	48.245	6.15	68000000	72000000	41000000	29000000	31000000	30000000	42000000			530000	800000		0.65	87.3251	2
Cytochrome c oxidase subunit 6B1 OS=Homo sapiens GN=COX6B1 PE=1 SV=2	P14854	0	14.7994	30.2326	2	31	2	1	86	10.186	7.05	17000000	16000000	18000000	1500000		4400000	13000000	3300000	5000000		4200000	2500000	2.728	55.5176	2
Heterogeneous nuclear ribonucleoprotein L OS=Homo sapiens GN=HNRNPL PE=1 SV=2	P14866	0	6.10253	5.09338	2	3	2	1	589	64.092	8.22			1600000										0.166	4.57163	2
Ras-related C3 botulinum toxin substrate 2 OS=Homo sapiens GN=RAC2 PE=1 SV=1	P15153	0	9.9391	13.5417	4	12	2	1	192	21.415	7.61	3200000												1.783	18.7255	4
Histone H1.3 OS=Homo sapiens GN=HIST1H1D PE=1 SV=2	P16402	0	13.9339	5.88235	2	8	2	1	221	22.336	11.02		9900000	7500000			780000							0.701	9.57466	2
Alpha-N-acetylgalactosaminidase OS=Homo sapiens GN=NAGA PE=1 SV=2	P17050	0	7.60986	6.81265	2	2	2	1	411	46.534	5.19				5200000									0.233	4.35439	2
Presente mobility group protein HMG-I/HMG-Y OS=Homo sapiens GN=HMGA1 PE=1 SV=3	P17096	0	37.6273	41.1215	2	81	2	1	107	11.669	10.32	130000000	56000000	170000000	120000000	130000000	10000000	120000000	55000000	230000000	89000000	110000000	59000000	3.642	407.638	2
Desmin OS=Homo sapiens GN=DES PE=1 SV=3	P17661	0	53.2716	10.2128	8	179	2	1	470	53.503	5.27	19000000	13000000	23000000	3500000	5700000		13000000	4500000		6500000			1.202	437.809	8
26S protease regulatory subunit 6A OS=Homo sapiens GN=PSMC3 PE=1 SV=3	P17980	0.000925926	5.56804	8.20046	2	8	2	1	439	49.172	5.24	5000000	15000000	12000000				6400000	9900000	4000000				0.186	10.195	2
60S ribosomal protein L7 OS=Homo sapiens GN=RPL7 PE=1 SV=1	P18124	0	7.76674	12.0968	2	4	2	1	248	29.207	10.65											960000		0.334	11.8787	2
Syndecan-1 OS=Homo sapiens GN=SDC1 PE=1 SV=3	P18827	0	14.2751	11.9355	2	21	2	1	310	32.442	4.63	19000000	12000000	26000000		3400000		12000000	12000000				13000000	0.52	50.3777	2
Eukaryotic translation initiation factor 2 subunit 2 OS=Homo sapiens GN=EIF2S2 PE=1 SV=2	P20042	0	6.52524	7.80781	2	5	2	1	333	38.364	5.8	4800000	4900000	7100000								3000000		0.233	8.35235	2
CD9 antigen OS=Homo sapiens GN=CD9 PE=1 SV=4	P21926	0	19.4378	15.3509	2	11	2	1	228	25.399	7.15				140000000	72000000	66000000				23000000			1.371	47.1899	2
Protein-glutamine gamma-glutamyltransferase 2 OS=Homo sapiens GN=TGM2 PE=1 SV=2	P21980	0	9.11339	4.22125	2	6	2	1	687	77.28	5.22													0.122	15.8442	2
Ectonucleotide pyrophosphatase/phosphodiesterase family member 1 OS=Homo sapiens GN=ENPP1 PE=1 SV=2	P22413	0	11.2075	3.45946	2	6	2	1	925	104.857	7.14					9300000	1700000							0.139	16.4439	2
Glycine cleavage system H protein, mitochondrial OS=Homo sapiens GN=GCSH PE=1 SV=2	P23434	0	15.9506	13.2948	2	12	2	1	173	18.873	4.88	14000000	19000000	18000000	11000000	13000000	11000000		6100000		9200000	11000000	9900000	0.778	58.6053	2
Receptor-type tyrosine-protein phosphatase delta OS=Homo sapiens GN=PTPRD PE=1 SV=2	P23468	0.000925926	4.89095	1.20293	2	4	2	1	1912	214.625	6.57	3400000			2300000	10000000	4200000							0.042	0	2
Insulin-like growth factor-binding protein 5 OS=Homo sapiens GN=IGFBP5 PE=1 SV=1	P24593	0	14.317	6.61765	2	8	2	1	272	30.55	8.21				5200000	8000000								0.848	11.0989	2
Low molecular weight phosphotyrosine protein phosphatase OS=Homo sapiens GN=ACP1 PE=1 SV=3	P24666	0	8.79492	13.2911	2	8	2	1	158	18.031	6.74	6600000	13000000	13000000		5300000	20000000							0.585	19.396	2
ATP synthase subunit alpha, mitochondrial OS=Homo sapiens GN=ATP5A1 PE=1 SV=1	P25705	0	8.84063	6.14828	2	3	2	1	553	59.714	9.13													0.133	6.42742	2
Alpha-1,3-mannosyl-glycoprotein 2-beta-N-acetylglucosaminyltransferase OS=Homo sapiens GN=MGAT1 PE=1 SV=2	P26572	0	9.76798	6.29213	2	3	2	1	445	50.846	9.16			7000000				4700000	6000000					0.212	8.45097	2
Proteasome subunit beta type-8 OS=Homo sapiens GN=PSMB8 PE=1 SV=3	P28062	0	8.66313	10.1449	2	4	2	1	276	30.335	7.43		2500000	2600000									1400000	0.292	3.176	2
Proteasome subunit beta type-6 OS=Homo sapiens GN=PSMB6 PE=1 SV=4	P28072	0	6.74547	12.9707	2	12	2	1	239	25.341	4.92	81000000	29000000	69000000	15000000		43000000	28000000	8000000	8800000				0.425	24.0818	2
Proteasome subunit beta type-5 OS=Homo sapiens GN=PSMB5 PE=1 SV=3	P28074	0	18.0287	9.12548	2	15	2	1	263	28.462	6.92	16000000	20000000		9400000	15000000	13000000				3000000	10000000		0.719	25.6562	2
Cellular retinoic acid-binding protein 2 OS=Homo sapiens GN=CRABP2 PE=1 SV=2	P29373	0.000925926	4.82207	23.1884	2	2	2	1	138	15.683	5.4		12000000	2600000										0.52	0	2
Guanine nucleotide-binding protein subunit alpha-11 OS=Homo sapiens GN=GNA11 PE=1 SV=2	P29992	0	6.3977	8.35655	2	2	2	1	359	42.097	5.69													0.212	4.33635	2
ES1 protein homolog, mitochondrial OS=Homo sapiens GN=C21orf33 PE=1 SV=3	P30042	0	25.6669	18.2836	2	17	2	1	268	28.153	8.27	7300000	12000000	14000000		13000000	11000000		15000000	15000000			3800000	0.848	52.9755	2
Peptidyl-prolyl cis-trans isomerase F, mitochondrial OS=Homo sapiens GN=PPIF PE=1 SV=1	P30405	0	11.7205	23.1884	2	3	2	1	207	22.026	9.38					6600000								0.334	6.16348	2
Adenylosuccinate lyase OS=Homo sapiens GN=ADSL PE=1 SV=2	P30566	0	11.9611	8.47107	2	4	2	1	484	54.854	7.11			5200000	2900000					4100000				0.16	11.7728	2
CAP-Gly domain-containing linker protein 1 OS=Homo sapiens GN=CLIP1 PE=1 SV=2	P30622	0	11.2112	2.57302	2	5	2	1	1438	162.147	5.36		3400000	4200000										0.045	12.0455	2
Sorcin OS=Homo sapiens GN=SRI PE=1 SV=1	P30626	0	8.36258	16.1616	2	4	2	1	198	21.662	5.59					4100000								0.468	7.29128	2
Heterogeneous nuclear ribonucleoprotein H OS=Homo sapiens GN=HNRNPH1 PE=1 SV=4	P31943	0	18.9837	11.1359	3	15	2	1	449	49.198	6.3	6400000	970000	12000000	5300000			5800000						0.318	47.9377	3
Guanylate-binding protein 1 OS=Homo sapiens GN=GBP1 PE=1 SV=2	P32455	0.000925926	5.0752	5.74324	2	2	2	1	592	67.888	6.32	8600000												0.15	5.2995	2
N-acetylgalactosamine-6-sulfatase OS=Homo sapiens GN=GALNS PE=1 SV=1	P34059	0	11.7527	6.70498	2	18	2	1	522	57.989	6.74	30000000		31000000	27000000	36000000	32000000		30000000	30000000	18000000	24000000	26000000	0.172	46.3771	2
Catenin alpha-1 OS=Homo sapiens GN=CTNNA1 PE=1 SV=1	P35221	0.000925926	4.84338	5.29801	2	2	2	1	906	100.009	6.29			1900000										0.084	4.48646	2
Isoform 5 of Radixin OS=Homo sapiens GN=RDX	P35241-5	0	72.9851	14.0728	10	141	2	1	604	71.005	6.71			4600000										1.54	298.213	10
Isoform 3 of Alpha-adducin OS=Homo sapiens GN=ADD1	P35611-3	0.000925926	5.25759	3.25521	2	4	2	1	768	84.25	5.96	1700000	3800000	4000000										0.141	2.60905	2
V-type proton ATPase subunit E 1 OS=Homo sapiens GN=ATP6V1E1 PE=1 SV=1	P36543	0	13.6241	11.0619	2	13	2	1	226	26.129	8	8800000	7200000	7900000		7800000		5300000	4000000	6600000		8100000	6100000	0.334	49.012	2
Oxygen-dependent coproporphyrinogen-III oxidase, mitochondrial OS=Homo sapiens GN=CPOX PE=1 SV=3	P36551	0	10.9006	6.38767	2	4	2	1	454	50.12	8.25	4400000	1900000											0.259	6.32203	2
Dihydrolipoyllysine-residue succinyltransferase component of 2-oxoglutarate dehydrogenase complex, mitochondrial OS=Homo sapiens GN=DLST PE=1 SV=4	P36957	0	7.73609	5.73951	2	10	2	1	453	48.724	8.95			6400000				3400000						0.212	23.2313	2
Isoform 2 of Electron transfer flavoprotein subunit beta OS=Homo sapiens GN=ETFB	P38117-2	0	7.44044	6.35838	2	7	2	1	346	37.411	7.17	4400000		7600000		1500000	3800000					3100000	3700000	0.259	9.87629	2
Platelet-activating factor acetylhydrolase IB subunit alpha OS=Homo sapiens GN=PAFAH1B1 PE=1 SV=2	P43034	0	13.9963	8.53659	3	6	2	1	410	46.608	7.37										7400000	5400000	6200000	0.407	9.12497	3
Matrin-3 OS=Homo sapiens GN=MATR3 PE=1 SV=2	P43243	0	22.9661	4.36836	2	10	2	1	847	94.565	6.25	9600000		5200000			4300000	940000	690000	970000				0.151	35.7754	2
Ran-specific GTPase-activating protein OS=Homo sapiens GN=RANBP1 PE=1 SV=1	P43487	0	9.67539	11.9403	2	6	2	1	201	23.296	5.29			13000000			5300000				3600000			0.585	13.9924	2
Protein ERGIC-53 OS=Homo sapiens GN=LMAN1 PE=1 SV=2	P49257	0	8.47264	6.27451	2	5	2	1	510	57.513	6.77		6000000	7100000		4100000	14000000							0.172	9.61057	2
Acyl-coenzyme A thioesterase 2, mitochondrial OS=Homo sapiens GN=ACOT2 PE=1 SV=6	P49753	0	9.68937	6.21118	2	11	2	1	483	53.185	8.47	5500000	7100000	8400000		9000000	2700000	6100000	4800000	4100000	7600000	6100000	8400000	0.155	20.6931	2
Selenide, water dikinase 1 OS=Homo sapiens GN=SEPHS1 PE=1 SV=2	P49903	0	11.4558	11.7347	2	2	2	1	392	42.883	5.97		18000000	12000000										0.334	7.51112	2
N-sulphoglucosamine sulphohydrolase OS=Homo sapiens GN=SGSH PE=1 SV=1	P51688	0	6.34917	4.98008	2	2	2	1	502	56.659	6.95												2300000	0.194	2.66088	2
Heterogeneous nuclear ribonucleoprotein A3 OS=Homo sapiens GN=HNRNPA3 PE=1 SV=2	P51991	0	30.4095	19.3122	5	32	2	1	378	39.571	9.01	21000000	5500000	3400000	1200000	2000000	7300000	990000	520000	5100000	1600000	12000000	3500000	1.239	41.4834	5
Heterogeneous nuclear ribonucleoprotein F OS=Homo sapiens GN=HNRNPF PE=1 SV=3	P52597	0	12.8091	12.2892	3	8	2	1	415	45.643	5.58	2300000		6200000										0.35	15.3265	3
2-iminobutanoate/2-iminopropanoate deaminase OS=Homo sapiens GN=RIDA PE=1 SV=1	P52758	0	10.9656	28.4672	2	8	2	1	137	14.485	8.68		7900000	6300000							4600000	1400000	1200000	0.585	21.7765	2
Ephrin-B2 OS=Homo sapiens GN=EFNB2 PE=1 SV=1	P52799	0	16.1731	11.4114	2	21	2	1	333	36.9	8.85	22000000	41000000	43000000	44000000	49000000		34000000		24000000	23000000	20000000	21000000	0.359	88.6541	2
Ephrin-A5 OS=Homo sapiens GN=EFNA5 PE=1 SV=1	P52803	0.000925926	5.40211	12.7193	2	4	2	1	228	26.28	6.42				1300000							2700000	4000000	0.425	4.2812	2
Thimet oligopeptidase OS=Homo sapiens GN=THOP1 PE=1 SV=2	P52888	0	9.26406	5.07983	2	6	2	1	689	78.789	6.05	9600000	6600000	7800000										0.119	15.8781	2
Protein transport protein Sec24C OS=Homo sapiens GN=SEC24C PE=1 SV=3	P53992	0	7.30178	2.65082	2	4	2	1	1094	118.249	7.06		8400000	7700000										0.101	6.16405	2
Ephrin type-A receptor 4 OS=Homo sapiens GN=EPHA4 PE=1 SV=1	P54764	0.00149656	4.3857	2.43408	2	3	2	1	986	109.79	6.61		1700000							880000		2000000		0.086	5.46838	2
Eukaryotic translation initiation factor 5 OS=Homo sapiens GN=EIF5 PE=1 SV=2	P55010	0	6.39508	6.03248	2	2	2	1	431	49.192	5.58		10000000	680000										0.186	4.20056	2
Isoform 2 of BH3-interacting domain death agonist OS=Homo sapiens GN=BID	P55957-2	0	7.75197	10.7884	2	5	2	1	241	26.819	7.08	23000000	15000000	16000000					8400000					0.468	15.5951	2
CD81 antigen OS=Homo sapiens GN=CD81 PE=1 SV=1	P60033	0	30.7537	18.2203	2	21	2	1	236	25.792	5.29		7400000	7300000		20000000			810000		18000000	11000000	21000000	1.371	91.0362	2
Destrin OS=Homo sapiens GN=DSTN PE=1 SV=3	P60981	0	9.64342	17.5758	2	11	2	1	165	18.493	7.85	1600000		13000000			5300000	5000000	5100000	860000	5900000	7200000	2000000	0.425	23.5227	2
Isoform 3 of Ubiquitin-conjugating enzyme E2 D3 OS=Homo sapiens GN=UBE2D3	P61077-3	0	10.8336	19.4631	2	7	2	1	149	16.882	7.74	11000000	12000000			12000000	8400000							1.512	23.5391	2
Ubiquitin-conjugating enzyme E2 N OS=Homo sapiens GN=UBE2N PE=1 SV=1	P61088	0	8.63188	22.3684	2	14	2	1	152	17.127	6.57	7900000	40000000		15000000	48000000	1800000		5000000	9300000	1200000	3400000	15000000	0.52	26.7661	2
Ras-related protein Rab-14 OS=Homo sapiens GN=RAB14 PE=1 SV=4	P61106	0	17.4895	12.093	3	8	2	1	215	23.882	6.21	21000000	2600000	27000000			14000000							0.848	17.1584	3
ADP-ribosylation factor 3 OS=Homo sapiens GN=ARF3 PE=1 SV=2	P61204	0	16.5738	22.0994	2	10	2	1	181	20.588	7.43		2500000	8000000						5400000		4100000		0.778	27.5032	2
Serine/threonine-protein phosphatase PP1-alpha catalytic subunit OS=Homo sapiens GN=PPP1CA PE=1 SV=1	P62136	0	15.2383	16.3636	3	12	2	1	330	37.488	6.33	4500000	2400000	9900000				5300000						0.585	25.1985	3
26S protease regulatory subunit 8 OS=Homo sapiens GN=PSMC5 PE=1 SV=1	P62195	0	9.04545	11.0837	3	3	2	1	406	45.597	7.55													0.28	7.00798	3
40S ribosomal protein S8 OS=Homo sapiens GN=RPS8 PE=1 SV=2	P62241	0	8.26687	13.4615	2	4	2	1	208	24.19	10.32	1000000		1300000										0.585	9.136	2
40S ribosomal protein S14 OS=Homo sapiens GN=RPS14 PE=1 SV=3	P62263	0.0020753	4.22942	25.8278	2	2	2	1	151	16.263	10.05													0.931	4.58495	2
U6 snRNA-associated Sm-like protein LSm3 OS=Homo sapiens GN=LSM3 PE=1 SV=2	P62310	0	6.73986	13.7255	2	8	2	1	102	11.838	4.7				9400000	7200000					7700000	6900000		1.512	18.094	2
Thymosin beta-4 OS=Homo sapiens GN=TMSB4X PE=1 SV=2	P62328	0	32.2622	54.5455	2	39	2	1	44	5.05	5.06	48000000	30000000	25000000	29000000	27000000	8400000				21000000	16000000	27000000	16.783	106.345	2
Ras-related protein Rab-1A OS=Homo sapiens GN=RAB1A PE=1 SV=3	P62820	0	17.7687	30.7317	4	12	2	1	205	22.663	6.21							5100000						0.668	29.1338	4
Receptor of activated protein C kinase 1 OS=Homo sapiens GN=RACK1 PE=1 SV=3	P63244	0	16.0611	9.14826	2	7	2	1	317	35.055	7.69		1000000	2000000		1900000								0.369	10.9138	2
Thymosin beta-10 OS=Homo sapiens GN=TMSB10 PE=1 SV=2	P63313	0	24.1739	45.4545	2	28	2	1	44	5.023	5.36	2400000	270000	18000000	29000000	220000	5500000	70000000	7500000	4700000	5100000	3500000	800000	16.783	84.5319	2
Tubulin beta-4B chain OS=Homo sapiens GN=TUBB4B PE=1 SV=1	P68371	0	320.759	71.236	27	436	2	1	445	49.799	4.89	60000000	60000000	64000000	12000000	25000000	19000000	81000000		62000000		39000000	7700000	163.965	1370.89	27
Platelet-activating factor acetylhydrolase IB subunit beta OS=Homo sapiens GN=PAFAH1B2 PE=1 SV=1	P68402	0	7.43225	12.2271	2	2	2	1	229	25.553	5.92						14000000							0.468	6.20062	2
Histone H3.1 OS=Homo sapiens GN=HIST1H3A PE=1 SV=2	P68431	0	10.2822	16.9118	2	15	2	1	136	15.394	11.12	9100000	8600000	4900000		5600000		5300000	5500000	4000000			14000000	1.683	19.1734	2
Isoform 2 of Tyrosine-protein phosphatase non-receptor type substrate 1 OS=Homo sapiens GN=SIRPA	P78324-2	0	22.7773	5.90551	2	11	2	1	508	55.36	6.98		14000000	19000000	17000000	23000000		12000000					8200000	0.25	34.2975	2
Enhancer of rudimentary homolog OS=Homo sapiens GN=ERH PE=1 SV=1	P84090	0	11.3094	32.6923	2	6	2	1	104	12.251	5.92	11000000	8200000	2300000			2000000							0.931	9.31074	2
Very low-density lipoprotein receptor OS=Homo sapiens GN=VLDLR PE=1 SV=1	P98155	0.000925926	5.64611	3.66552	2	4	2	1	873	96.035	4.79	5200000	4900000			5700000								0.099	4.67242	2
RNA-binding protein 3 OS=Homo sapiens GN=RBM3 PE=1 SV=1	P98179	0	19.325	21.0191	2	7	2	1	157	17.16	8.91	17000000	25000000	24000000			5300000	11000000				14000000		0.995	29.8964	2
Serine/arginine-rich splicing factor 2 OS=Homo sapiens GN=SRSF2 PE=1 SV=4	Q01130	0	11.1348	11.3122	2	7	2	1	221	25.461	11.85				6300000		3500000				5100000			0.52	22.7283	2
Beta-1,3-galactosyl-O-glycosyl-glycoprotein beta-1,6-N-acetylglucosaminyltransferase OS=Homo sapiens GN=GCNT1 PE=1 SV=2	Q02742	0	7.33836	5.37383	2	6	2	1	428	49.767	8.41			1100000	11000000	17000000	12000000							0.16	13.4062	2
Transforming growth factor beta receptor type 3 OS=Homo sapiens GN=TGFBR3 PE=1 SV=3	Q03167	0	11.0404	3.05523	2	5	2	1	851	93.44	5.71				3700000		2700000							0.241	6.96018	2
Isoform Beta of Apoptosis regulator BAX OS=Homo sapiens GN=BAX	Q07812-2	0	6.74056	15.5963	2	4	2	1	218	24.204	7.9			8800000					10000000				3700000	0.334	12.0732	2
CMP-N-acetylneuraminate-beta-galactosamide-alpha-2,3-sialyltransferase 1 OS=Homo sapiens GN=ST3GAL1 PE=2 SV=1	Q11201	0.00149656	4.43879	8.52941	2	4	2	1	340	39.05	9.09				1000000		3700000		4500000	700000				0.292	0	2
Interleukin enhancer-binding factor 2 OS=Homo sapiens GN=ILF2 PE=1 SV=2	Q12905	0	12.8544	7.94872	2	5	2	1	390	43.035	5.26	8100000					16000000							0.389	6.59488	2
Protein OS-9 OS=Homo sapiens GN=OS9 PE=1 SV=1	Q13438	0	12.9282	3.14843	2	5	2	1	667	75.515	4.87					13000000	7700000	5800000						0.129	18.0066	2
Sequestosome-1 OS=Homo sapiens GN=SQSTM1 PE=1 SV=1	Q13501	0	11.3386	9.09091	2	5	2	1	440	47.657	5.22													0.274	9.80196	2
Isoform 2 of Acid ceramidase OS=Homo sapiens GN=ASAH1	Q13510-2	0	9.19977	9.00243	2	2	2	1	411	46.474	7.85													0.202	4.33205	2
Eukaryotic translation initiation factor 4E-binding protein 1 OS=Homo sapiens GN=EIF4EBP1 PE=1 SV=3	Q13541	0	8.97494	25.4237	2	4	2	1	118	12.572	5.48	7000000		5800000										0.778	13.4476	2
Isoform 2 of Ectonucleotide pyrophosphatase/phosphodiesterase family member 2 OS=Homo sapiens GN=ENPP2	Q13822-2	0	374.575	54.9727	38	640	2	1	915	105.133	8.18		5300000	7400000		7100000	2700000				2200000			18.307	1842.02	38
Caprin-1 OS=Homo sapiens GN=CAPRIN1 PE=1 SV=2	Q14444	0	6.79535	3.24401	2	4	2	1	709	78.318	5.25	3200000							6200000					0.194	3.98026	2
Zinc transporter ZIP14 OS=Homo sapiens GN=SLC39A14 PE=1 SV=3	Q15043	0	15.844	6.70732	2	16	2	1	492	54.177	5.33	3100000	6800000	1900000			7900000			3500000				0.585	42.0606	2
Elongin-C OS=Homo sapiens GN=ELOC PE=1 SV=1	Q15369	0	10.4252	29.4643	2	7	2	1	112	12.465	4.78	4400000	6700000		3600000	4300000		5100000		4100000				0.778	19.5118	2
Isoform 5 of Splicing factor 1 OS=Homo sapiens GN=SF1	Q15637-5	0	11.5707	6.09212	2	7	2	1	673	71.706	9.58		12000000	9300000	3600000					7100000				0.259	24.283	2
Isoform 2 of ELAV-like protein 1 OS=Homo sapiens GN=ELAVL1	Q15717-2	0	16.1956	7.36544	2	6	2	1	353	38.972	9.45		13000000	15000000										0.413	16.723	2
Septin-7 OS=Homo sapiens GN=SEPT7 PE=1 SV=2	Q16181	0	15.5112	11.6705	3	17	2	1	437	50.648	8.63		16000000		3800000			11000000	14000000	1000000	1900000	2500000		0.407	17.9947	3
MICOS complex subunit MIC60 OS=Homo sapiens GN=IMMT PE=1 SV=1	Q16891	0	8.59176	6.86016	2	2	2	1	758	83.626	6.48	5900000	4200000											0.091	4.10426	2
Fibulin-7 OS=Homo sapiens GN=FBLN7 PE=2 SV=1	Q53RD9	0	12.6538	8.42825	2	9	2	1	439	47.345	7.62		1200000		17000000	8300000	7900000							0.166	19.2975	2
Nodal modulator 2 OS=Homo sapiens GN=NOMO2 PE=1 SV=1	Q5JPE7	0	9.45283	1.97316	2	6	2	1	1267	139.351	5.76				6100000							2800000	2500000	0.064	16.3472	2
Guanine nucleotide-binding protein G(s) subunit alpha isoforms XLas OS=Homo sapiens GN=GNAS PE=1 SV=2	Q5JWF2	0	6.37204	1.83221	2	9	2	1	1037	110.956	5.03	5100000	2800000					4400000	4200000	3900000				0.133	13.6217	2
Isoform 2 of Histone H2B type 2-F OS=Homo sapiens GN=HIST2H2BF	Q5QNW6-2	0	23.999	26.8657	4	44	2	1	134	14.832	10.35		4900000			12000000	14000000			2400000	2600000	1800000		1.61	77.2735	4
Sulfhydryl oxidase 2 OS=Homo sapiens GN=QSOX2 PE=1 SV=3	Q6ZRP7	0	7.16834	3.4384	2	6	2	1	698	77.48	7.72				9400000					2200000	5800000	3900000	1700000	0.105	7.55952	2
Isoform 3 of Basic leucine zipper and W2 domain-containing protein 1 OS=Homo sapiens GN=BZW1	Q7L1Q6-3	0	7.09377	5.32151	2	2	2	1	451	51.249	6.62			3000000								4200000		0.155	4.68884	2
Neuronal growth regulator 1 OS=Homo sapiens GN=NEGR1 PE=1 SV=3	Q7Z3B1	0	13.4197	9.88701	2	9	2	1	354	38.694	6.21	8800000	7700000	18000000				3400000	1200000			1900000		0.54	17.8015	2
N-acetylgalactosaminyltransferase 7 OS=Homo sapiens GN=GALNT7 PE=1 SV=1	Q86SF2	0	14.0983	4.414	2	8	2	1	657	75.341	7.11			1900000	5900000		5100000					2200000		0.17	21.2981	2
Out at first protein homolog OS=Homo sapiens GN=OAF PE=2 SV=1	Q86UD1	0	8.38547	13.9194	2	19	2	1	273	30.669	6.84	26000000	24000000	25000000		25000000	38000000	29000000	26000000	24000000	22000000	25000000	20000000	0.389	47.5101	2
Protein shisa-5 OS=Homo sapiens GN=SHISA5 PE=1 SV=1	Q8N114	0	13.367	15	2	17	2	1	240	25.564	6.68	14000000	11000000		13000000	19000000	25000000	18000000	34000000	24000000	24000000	26000000	24000000	0.931	29.2474	2
Protein canopy homolog 4 OS=Homo sapiens GN=CNPY4 PE=2 SV=1	Q8N129	0	10.4943	11.2903	2	7	2	1	248	28.292	4.64			1100000				5600000	8100000	9000000		4400000	5200000	0.468	18.8026	2
Protein enabled homolog OS=Homo sapiens GN=ENAH PE=1 SV=2	Q8N8S7	0	7.5311	7.1066	2	3	2	1	591	66.47	6.93		9600000	9900000										0.202	3.03988	2
Plasminogen activator inhibitor 1 RNA-binding protein OS=Homo sapiens GN=SERBP1 PE=1 SV=2	Q8NC51	0	17.543	4.41176	2	18	2	1	408	44.938	8.65	10000000	7300000	12000000	4900000	2800000	7500000		3600000	5200000		7100000	5000000	0.334	10.2879	2
Soluble calcium-activated nucleotidase 1 OS=Homo sapiens GN=CANT1 PE=1 SV=1	Q8WVQ1	0	11.6136	13.4663	2	6	2	1	401	44.812	6.09					16000000	14000000				9200000			0.194	25.0224	2
Choline transporter-like protein 1 OS=Homo sapiens GN=SLC44A1 PE=1 SV=1	Q8WWI5	0	14.3057	3.80518	2	16	2	1	657	73.253	8.6	3200000			11000000	11000000	32000000			2500000	7300000	4300000	9700000	0.225	45.3355	2
Protein TFG OS=Homo sapiens GN=TFG PE=1 SV=2	Q92734	0	17.066	12.25	2	7	2	1	400	43.421	5.1	11000000												0.701	25.4989	2
Osteoclast-stimulating factor 1 OS=Homo sapiens GN=OSTF1 PE=1 SV=2	Q92882	0	7.71995	17.2897	2	4	2	1	214	23.772	5.68	6900000	5100000	6700000		7600000								0.389	9.0654	2
HLA class I histocompatibility antigen, Cw-17 alpha chain OS=Homo sapiens GN=HLA-C PE=1 SV=1	Q95604	0	71.6531	35.2151	8	114	2	1	372	41.213	6.8			3600000		45000000		33000000	18000000	35000000	3400000			2.728	450.486	8
Isoform 2 of Isochorismatase domain-containing protein 2 OS=Homo sapiens GN=ISOC2	Q96AB3-2	0	8.89336	26.6968	2	2	2	1	221	24.082	7.77													0.52	5.72311	2
Aldose 1-epimerase OS=Homo sapiens GN=GALM PE=1 SV=1	Q96C23	0	12.0131	8.47953	2	16	2	1	342	37.742	6.65	5000000	4800000		14000000						4600000	6400000	6900000	0.274	31.5159	2
Protein phosphatase 1 regulatory subunit 14B OS=Homo sapiens GN=PPP1R14B PE=1 SV=3	Q96C90	0	21.4956	33.3333	2	25	2	1	147	15.901	4.86	27000000	86000000	62000000		8800000	9800000	21000000	810000	16000000		6500000	9000000	1.154	84.4968	2
AP-2 complex subunit mu OS=Homo sapiens GN=AP2M1 PE=1 SV=2	Q96CW1	0	8.06828	7.12644	2	7	2	1	435	49.623	9.54			11000000		9400000					7800000			0.172	9.53154	2
Glucosamine 6-phosphate N-acetyltransferase OS=Homo sapiens GN=GNPNAT1 PE=1 SV=1	Q96EK6	0	11.9106	15.7609	2	7	2	1	184	20.736	7.99	12000000	19000000	14000000										0.585	20.3848	2
Protein S100-A16 OS=Homo sapiens GN=S100A16 PE=1 SV=1	Q96FQ6	0	11.3739	33.9806	2	3	2	1	103	11.794	6.79				8500000	5500000								1.154	10.7293	2
Pyridoxal phosphate phosphatase OS=Homo sapiens GN=PDXP PE=1 SV=2	Q96GD0	0	6.58311	9.45946	2	4	2	1	296	31.678	6.55			5600000			6400000							0.292	5.90421	2
Isoform 2 of Succinate--CoA ligase [GDP-forming] subunit beta, mitochondrial OS=Homo sapiens GN=SUCLG2	Q96I99-2	0	14.3515	5.90909	2	9	2	1	440	47.702	6.43	1700000				6300000	9100000	4500000		900000		4600000	3500000	0.241	15.8327	2
Protein ABHD14B OS=Homo sapiens GN=ABHD14B PE=1 SV=1	Q96IU4	0	12.4752	15.2381	2	15	2	1	210	22.332	6.4	25000000	25000000	30000000	9300000	25000000	23000000	11000000	6900000	9900000	6300000	13000000	14000000	0.52	51.6456	2
Hyaluronan and proteoglycan link protein 3 OS=Homo sapiens GN=HAPLN3 PE=2 SV=1	Q96S86	0	12.2648	8.33333	2	6	2	1	360	40.868	6.52		5200000		7400000									0.334	11.1287	2
Sialidase-1 OS=Homo sapiens GN=NEU1 PE=1 SV=1	Q99519	0	10.0944	6.74699	2	6	2	1	415	45.439	5.88	2700000				7600000	7900000			1700000	3700000			0.222	7.47662	2
Legumain OS=Homo sapiens GN=LGMN PE=1 SV=1	Q99538	0	8.47608	8.31409	2	5	2	1	433	49.379	6.55			2700000	8800000		3300000	10000000		8400000				0.212	7.66296	2
Matrix metalloproteinase-19 OS=Homo sapiens GN=MMP19 PE=1 SV=1	Q99542	0.00149656	4.70483	6.88976	2	3	2	1	508	57.321	7.59				4500000	6000000								0.202	2.34703	2
Protein S100-A13 OS=Homo sapiens GN=S100A13 PE=1 SV=1	Q99584	0	7.72875	29.5918	2	5	2	1	98	11.464	6.16		13000000	14000000	3000000							1800000		0.931	11.213	2
Copine-1 OS=Homo sapiens GN=CPNE1 PE=1 SV=1	Q99829	0	16.4067	6.70391	2	18	2	1	537	59.022	5.83	9100000		8300000	2900000	3300000	4500000			7900000	2600000	4200000	3900000	0.334	51.4456	2
Endophilin-A2 OS=Homo sapiens GN=SH3GL1 PE=1 SV=1	Q99961	0	9.55523	8.15217	2	3	2	1	368	41.464	5.43		7100000	11000000										0.222	8.31666	2
Actin-related protein 2/3 complex subunit 5-like protein OS=Homo sapiens GN=ARPC5L PE=1 SV=1	Q9BPX5	0	6.36948	21.5686	2	14	2	1	153	16.931	6.6	17000000	23000000	19000000	8400000		8400000	4300000	14000000	15000000	2800000	8000000		0.468	16.2975	2
Programmed cell death 1 ligand 2 OS=Homo sapiens GN=PDCD1LG2 PE=1 SV=2	Q9BQ51	0	12.9011	9.15751	2	26	2	1	273	30.937	8.03	32000000	51000000		38000000	44000000		37000000	34000000	45000000	38000000	39000000	29000000	0.359	73.4537	2
Uncharacterized protein C19orf43 OS=Homo sapiens GN=C19orf43 PE=1 SV=1	Q9BQ61	0.000925926	5.28178	15.3409	2	2	2	1	176	18.408	9.44			1100000										0.468	0	2
Methylosome protein 50 OS=Homo sapiens GN=WDR77 PE=1 SV=1	Q9BQA1	0.00256264	3.5666	8.47953	2	2	2	1	342	36.701	5.17		9700000											0.389	1.91702	2
Isoform 2 of Extended synaptotagmin-1 OS=Homo sapiens GN=ESYT1	Q9BSJ8-2	0	9.16512	2.24417	2	7	2	1	1114	123.925	5.78		5200000				5100000	2500000	3300000		6400000	5100000	4600000	0.083	18.0497	2
COP9 signalosome complex subunit 4 OS=Homo sapiens GN=COPS4 PE=1 SV=1	Q9BT78	0	10.5356	7.14286	2	5	2	1	406	46.24	5.83			940000										0.179	9.77166	2
1,2-dihydroxy-3-keto-5-methylthiopentene dioxygenase OS=Homo sapiens GN=ADI1 PE=1 SV=1	Q9BV57	0.00149656	4.3964	19.5531	2	4	2	1	179	21.485	5.68		18000000	17000000							3400000	2800000		0.425	0	2
EKC/KEOPS complex subunit GON7 OS=Homo sapiens GN=GON7 PE=1 SV=2	Q9BXV9	0	11.3317	34	2	15	2	1	100	10.852	4.27	19000000	20000000	2800000	6500000		4800000	9000000	7000000		8500000	7900000	9300000	1.512	57.8396	2
Alpha-(1,6)-fucosyltransferase OS=Homo sapiens GN=FUT8 PE=1 SV=2	Q9BYC5	0	12.3456	5.91304	2	7	2	1	575	66.474	7.66				15000000	14000000				2900000	5500000	5000000		0.141	21.2867	2
Protein dpy-30 homolog OS=Homo sapiens GN=DPY30 PE=1 SV=1	Q9C005	0	14.3896	36.3636	2	9	2	1	99	11.243	4.88			3400000		2600000	1600000	1500000	3100000					1.154	27.4895	2
PITH domain-containing protein 1 OS=Homo sapiens GN=PITHD1 PE=1 SV=1	Q9GZP4	0	6.77798	18.4834	2	2	2	1	211	24.163	5.74			5200000										0.334	5.25459	2
NIF3-like protein 1 OS=Homo sapiens GN=NIF3L1 PE=1 SV=2	Q9GZT8	0	12.7546	7.69231	2	11	2	1	377	41.942	6.65	14000000	9900000		7800000	6800000			3200000	3100000	4900000	5200000	4900000	0.369	16.8892	2
Twisted gastrulation protein homolog 1 OS=Homo sapiens GN=TWSG1 PE=1 SV=1	Q9GZX9	0	20.2735	15.6951	2	38	2	1	223	24.999	5.34	200000000	220000000	220000000	130000000	130000000	110000000	110000000	210000000	220000000	170000000	180000000	100000000	0.995	119.565	2
Nucleotide exchange factor SIL1 OS=Homo sapiens GN=SIL1 PE=1 SV=1	Q9H173	0	6.33304	5.85683	2	8	2	1	461	52.052	5.36				4800000		5600000		7800000	5600000	2500000			0.194	16.543	2
Nuclear ubiquitous casein and cyclin-dependent kinase substrate 1 OS=Homo sapiens GN=NUCKS1 PE=1 SV=1	Q9H1E3	0	17.5344	11.1111	2	9	2	1	243	27.28	5.08	11000000	2200000	37000000			15000000			3500000				0.778	18.4034	2
Peptidyl-prolyl cis-trans isomerase-like 3 OS=Homo sapiens GN=PPIL3 PE=1 SV=1	Q9H2H8	0	13.9383	20.4969	2	23	2	1	161	18.143	6.79	27000000	12000000	13000000	15000000	11000000	14000000	13000000	13000000	12000000	15000000	15000000	13000000	0.425	78.3131	2
Aminopeptidase B OS=Homo sapiens GN=RNPEP PE=1 SV=2	Q9H4A4	0	12.6747	4.76923	2	5	2	1	650	72.549	5.74	6100000	4000000				1300000							0.212	13.3604	2
Ran-binding protein 3 OS=Homo sapiens GN=RANBP3 PE=1 SV=1	Q9H6Z4	0.00234192	4.07292	7.05467	2	4	2	1	567	60.173	4.78			1100000										0.166	9.84264	2
Protocadherin-9 OS=Homo sapiens GN=PCDH9 PE=1 SV=2	Q9HC56	0	13.7725	2.34438	2	13	2	1	1237	135.981	5.47	5700000		2500000	9400000		6600000				8700000	7000000		0.114	36.8024	2
Synaptic vesicle membrane protein VAT-1 homolog-like OS=Homo sapiens GN=VAT1L PE=1 SV=2	Q9HCJ6	0	7.88655	5.72792	2	5	2	1	419	45.87	5.06		2700000	3400000			2300000							0.212	8.16611	2
Carbohydrate sulfotransferase 11 OS=Homo sapiens GN=CHST11 PE=1 SV=1	Q9NPF2	0	10.9281	12.7841	2	4	2	1	352	41.528	8.85					7900000	4500000						5400000	0.245	17.0527	2
Leucine zipper transcription factor-like protein 1 OS=Homo sapiens GN=LZTFL1 PE=1 SV=1	Q9NQ48	0	14.3501	13.0435	2	8	2	1	299	34.571	5.36	6700000	7600000				4100000	5200000	7700000	10000000				0.311	29.6535	2
Fructose-2,6-bisphosphatase TIGAR OS=Homo sapiens GN=TIGAR PE=1 SV=1	Q9NQ88	0	7.64128	10.3704	2	4	2	1	270	30.043	7.69	3100000	3600000											0.359	6.63427	2
Prefoldin subunit 4 OS=Homo sapiens GN=PFDN4 PE=1 SV=1	Q9NQP4	0	13.3343	29.1045	2	7	2	1	134	15.305	4.53	8300000		7400000				6100000	3000000	3500000				1.371	9.69988	2
PDZ and LIM domain protein 7 OS=Homo sapiens GN=PDLIM7 PE=1 SV=1	Q9NR12	0	12.7959	7.00219	2	6	2	1	457	49.813	8.41	6200000						7200000	2300000	1100000				0.172	18.9352	2
Mannosyl-oligosaccharide 1,2-alpha-mannosidase IC OS=Homo sapiens GN=MAN1C1 PE=1 SV=1	Q9NR34	0	6.47041	4.12698	2	3	2	1	630	70.866	7.46					7800000								0.141	5.412	2
Latent-transforming growth factor beta-binding protein 3 OS=Homo sapiens GN=LTBP3 PE=1 SV=4	Q9NS15	0	197.223	28.8565	25	255	2	1	1303	139.267	6.07	4500000	6200000		4100000	2000000	24000000			1900000	1700000		4200000	2.271	692.129	25
Isoform 2 of Septin-11 OS=Homo sapiens GN=SEPT11	Q9NVA2-2	0	12.3157	11.3895	3	11	2	1	439	50.791	7.01					2300000								0.304	11.9087	3
UPF0587 protein C1orf123 OS=Homo sapiens GN=C1orf123 PE=1 SV=1	Q9NWV4	0	11.8757	13.125	2	14	2	1	160	18.037	5.01	31000000	29000000	45000000			36000000	16000000		14000000	3300000	5400000		0.995	35.4093	2
Complement C1r subcomponent-like protein OS=Homo sapiens GN=C1RL PE=1 SV=2	Q9NZP8	0	25.5939	10.883	4	45	2	1	487	53.464	7.2	70000000	43000000	18000000	67000000	81000000	44000000	2100000	790000	870000		48000000	31000000	0.668	165.603	4
Cysteine-rich motor neuron 1 protein OS=Homo sapiens GN=CRIM1 PE=1 SV=1	Q9NZV1	0	11.6188	2.60618	2	13	2	1	1036	113.66	5.21		2600000	6600000		8600000	8100000					5800000	8300000	0.096	31.9637	2
Guanine nucleotide-binding protein G(I)/G(S)/G(O) subunit gamma-12 OS=Homo sapiens GN=GNG12 PE=1 SV=3	Q9UBI6	0	20.9519	45.8333	2	21	2	1	72	8.001	8.97	29000000	31000000	32000000	30000000	29000000	2400000	9600000	13000000		19000000	18000000	18000000	2.981	69.8564	2
Dickkopf-related protein 3 OS=Homo sapiens GN=DKK3 PE=1 SV=2	Q9UBP4	0	11.7195	10.5714	2	5	2	1	350	38.365	4.65													0.292	12.6752	2
Glyoxylate reductase/hydroxypyruvate reductase OS=Homo sapiens GN=GRHPR PE=1 SV=1	Q9UBQ7	0	8.08596	15.2439	2	2	2	1	328	35.646	7.39					8400000								0.292	6.93549	2
Isoform 4 of LIM domain and actin-binding protein 1 OS=Homo sapiens GN=LIMA1	Q9UHB6-4	0	10.0392	4.86842	2	5	2	1	760	85.171	6.76	6100000	4900000								3700000		1700000	0.084	8.03791	2
Enolase-phosphatase E1 OS=Homo sapiens GN=ENOPH1 PE=1 SV=1	Q9UHY7	0	9.23352	13.7931	2	4	2	1	261	28.914	4.78													0.701	9.81804	2
GTP:AMP phosphotransferase AK3, mitochondrial OS=Homo sapiens GN=AK3 PE=1 SV=4	Q9UIJ7	0.000925926	5.75053	14.5374	2	4	2	1	227	25.55	9.16		6300000	4600000				1800000						0.274	4.5958	2
Isoform 2 of N-acetyl-D-glucosamine kinase OS=Homo sapiens GN=NAGK	Q9UJ70-2	0	5.98282	4.35897	2	4	2	1	390	42.011	6.68		6100000	1700000										0.212	1.80165	2
N-acetylglucosamine-1-phosphotransferase subunit gamma OS=Homo sapiens GN=GNPTG PE=1 SV=1	Q9UJJ9	0	16.1834	13.4426	2	12	2	1	305	33.952	6.95	15000000	17000000			4100000	19000000	12000000		15000000	13000000	12000000		0.334	53.7987	2
Isoform 2 of Peptidyl-prolyl cis-trans isomerase NIMA-interacting 4 OS=Homo sapiens GN=PIN4	Q9Y237-2	0	8.66517	16.6667	2	6	2	1	156	16.598	9.96	5400000		3000000								3600000	2500000	0.585	10.1204	2
Isoform 2 of A-kinase anchor protein 2 OS=Homo sapiens GN=AKAP2	Q9Y2D5-4	0	6.71308	3.0825	2	6	2	1	1103	121.997	5.06		2000000	3400000				5000000	1700000	2900000				0.084	2.39699	2
Calcium-regulated heat-stable protein 1 OS=Homo sapiens GN=CARHSP1 PE=1 SV=2	Q9Y2V2	0	15.3245	19.0476	2	6	2	1	147	15.882	8.21	29000000	32000000	14000000		27000000								1.154	8.05705	2
Thyroid hormone receptor-associated protein 3 OS=Homo sapiens GN=THRAP3 PE=1 SV=2	Q9Y2W1	0.00149656	4.5975	2.19895	2	4	2	1	955	108.601	10.15									1400000		720000	1600000	0.083	3.62337	2
Ribosome maturation protein SBDS OS=Homo sapiens GN=SBDS PE=1 SV=4	Q9Y3A5	0	11.6614	12.4	2	5	2	1	250	28.745	8.75	4700000	3100000	9800000								2800000		0.292	12.7777	2
Oligoribonuclease, mitochondrial OS=Homo sapiens GN=REXO2 PE=1 SV=3	Q9Y3B8	0	11.7332	11.3924	2	3	2	1	237	26.816	6.87			7300000										0.389	9.35892	2
tRNA-splicing ligase RtcB homolog OS=Homo sapiens GN=RTCB PE=1 SV=1	Q9Y3I0	0	7.88898	6.93069	2	5	2	1	505	55.175	7.23	850000		2300000	4800000		4800000		3600000					0.166	11.9201	2
Protocadherin gamma-A1 OS=Homo sapiens GN=PCDHGA1 PE=2 SV=1	Q9Y5H4	0	7.77782	3.43716	2	4	2	1	931	101.163	5.03													0.166	5.03419	2
Peptidyl-prolyl cis-trans isomerase FKBP7 OS=Homo sapiens GN=FKBP7 PE=1 SV=1	Q9Y680	0	12.0567	11.1969	2	6	2	1	259	29.99	6.54							16000000	3000000	3400000	4900000			0.438	7.30817	2
Small ubiquitin-related modifier 1 OS=Homo sapiens GN=SUMO1 PE=1 SV=1	sp-P63165	0.000925926	5.51198	18.8119	2	7	2	1	101	11.55	5.52	7300000	2800000	7400000					5300000	3200000	2600000			0.668	2.06893	2
Ubiquitin-40S ribosomal protein S27a OS=Homo sapiens GN=RPS27A PE=1 SV=2	sp-P62979	0	14.3932	11.5385	2	26	2	1	156	17.953	9.64	41000000	30000000	42000000		18000000	15000000	2400000	3900000	4400000		8000000	11000000	0.874	51.9634	2
