# Supplementary material for: Epigenetic Mechanisms Histone Deacetylase–Dependent Regulate the Glioblastoma Angiogenic Matrisome and Disrupt Endothelial Cell Behavior In Vitro
Source: Mol Cell Proteomics. 2024 Jan 23;23(3):100722. doi: 10.1016/j.mcpro.2024.100722 (PMC10883839; doi:10.1016/j.mcpro.2024.100722)
Supplement: Supplemental Table S3 — List of proteins analyzed from Kim et al. 2022. [file mmc4.xlsx]

## Sheet: Kim et al 2022_Astrocyte
From	Entry	Entry Name	Protein names	Gene Names	Organism	Length
A0A024R462	A0A024R462	A0A024R462_HUMAN	Fibronectin	FN1 hCG_1813428	Homo sapiens (Human)	2355
P35555	P35555	FBN1_HUMAN	Fibrillin-1 [Cleaved into: Asprosin]	FBN1 FBN	Homo sapiens (Human)	2871
A0A024RAB6	A0A024RAB6	A0A024RAB6_HUMAN	Heparan sulfate proteoglycan 2 (Perlecan), isoform CRA_b	HSPG2 hCG_1981506	Homo sapiens (Human)	4346
P21333	P21333	FLNA_HUMAN	Filamin-A (FLN-A) (Actin-binding protein 280) (ABP-280) (Alpha-filamin) (Endothelial actin-binding protein) (Filamin-1) (Non-muscle filamin)	FLNA FLN FLN1	Homo sapiens (Human)	2647
B7ZLY3	B7ZLY3	B7ZLY3_HUMAN	LTBP1 protein	LTBP1	Homo sapiens (Human)	1353
P07996	P07996	TSP1_HUMAN	Thrombospondin-1 (Glycoprotein G)	THBS1 TSP TSP1	Homo sapiens (Human)	1170
O00468	O00468	AGRIN_HUMAN	Agrin [Cleaved into: Agrin N-terminal 110 kDa subunit; Agrin C-terminal 110 kDa subunit; Agrin C-terminal 90 kDa fragment (C90); Agrin C-terminal 22 kDa fragment (C22)]	AGRN AGRIN	Homo sapiens (Human)	2068
V9HWA9	V9HWA9	V9HWA9_HUMAN	Complement C3	HEL-S-62p	Homo sapiens (Human)	1663
P02452	P02452	CO1A1_HUMAN	Collagen alpha-1(I) chain (Alpha-1 type I collagen)	COL1A1	Homo sapiens (Human)	1464
P08123	P08123	CO1A2_HUMAN	Collagen alpha-2(I) chain (Alpha-2 type I collagen)	COL1A2	Homo sapiens (Human)	1366
P08603	P08603	CFAH_HUMAN	Complement factor H (H factor 1)	CFH HF HF1 HF2	Homo sapiens (Human)	1231
Q15149	Q15149	PLEC_HUMAN	Plectin (PCN) (PLTN) (Hemidesmosomal protein 1) (HD1) (Plectin-1)	PLEC PLEC1	Homo sapiens (Human)	4684
D3DTX7	D3DTX7	D3DTX7_HUMAN	Collagen, type I, alpha 1, isoform CRA_a	COL1A1 hCG_29609	Homo sapiens (Human)	885
B4DTH2	B4DTH2	B4DTH2_HUMAN	Fibronectin		Homo sapiens (Human)	337
P11047	P11047	LAMC1_HUMAN	Laminin subunit gamma-1 (Laminin B2 chain) (Laminin-1 subunit gamma) (Laminin-10 subunit gamma) (Laminin-11 subunit gamma) (Laminin-2 subunit gamma) (Laminin-3 subunit gamma) (Laminin-4 subunit gamma) (Laminin-6 subunit gamma) (Laminin-7 subunit gamma) (Laminin-8 subunit gamma) (Laminin-9 subunit gamma) (S-laminin subunit gamma) (S-LAM gamma)	LAMC1 LAMB2	Homo sapiens (Human)	1609
P35579	P35579	MYH9_HUMAN	Myosin-9 (Cellular myosin heavy chain, type A) (Myosin heavy chain 9) (Myosin heavy chain, non-muscle IIa) (Non-muscle myosin heavy chain A) (NMMHC-A) (Non-muscle myosin heavy chain IIa) (NMMHC II-a) (NMMHC-IIA)	MYH9	Homo sapiens (Human)	1960
Q99715	Q99715	COCA1_HUMAN	Collagen alpha-1(XII) chain	COL12A1 COL12A1L	Homo sapiens (Human)	3063
P12111	P12111	CO6A3_HUMAN	Collagen alpha-3(VI) chain	COL6A3	Homo sapiens (Human)	3177
P12109	P12109	CO6A1_HUMAN	Collagen alpha-1(VI) chain	COL6A1	Homo sapiens (Human)	1028
P13645	P13645	K1C10_HUMAN	Keratin, type I cytoskeletal 10 (Cytokeratin-10) (CK-10) (Keratin-10) (K10)	KRT10 KPP	Homo sapiens (Human)	584
Q4LE33	Q4LE33	Q4LE33_HUMAN	TNC variant protein	TNC variant protein	Homo sapiens (Human)	2233
Q8N2S1	Q8N2S1	LTBP4_HUMAN	Latent-transforming growth factor beta-binding protein 4 (LTBP-4)	LTBP4	Homo sapiens (Human)	1624
O15230	O15230	LAMA5_HUMAN	Laminin subunit alpha-5 (Laminin-10 subunit alpha) (Laminin-11 subunit alpha) (Laminin-15 subunit alpha)	LAMA5 KIAA0533 KIAA1907	Homo sapiens (Human)	3695
P08253	P08253	MMP2_HUMAN	72 kDa type IV collagenase (EC 3.4.24.24) (72 kDa gelatinase) (Gelatinase A) (Matrix metalloproteinase-2) (MMP-2) (TBE-1) [Cleaved into: PEX]	MMP2 CLG4A	Homo sapiens (Human)	660
Q92626	Q92626	PXDN_HUMAN	Peroxidasin homolog (EC 1.11.2.-) (Melanoma-associated antigen MG50) (Peroxidasin 1) (hsPxd01) (Vascular peroxidase 1) (p53-responsive gene 2 protein) [Cleaved into: PXDN active fragment]	PXDN KIAA0230 MG50 PRG2 PXD01 VPO VPO1	Homo sapiens (Human)	1479
P35908	P35908	K22E_HUMAN	Keratin, type II cytoskeletal 2 epidermal (Cytokeratin-2e) (CK-2e) (Epithelial keratin-2e) (Keratin-2 epidermis) (Keratin-2e) (K2e) (Type-II keratin Kb2)	KRT2 KRT2A KRT2E	Homo sapiens (Human)	639
H6VRG1	H6VRG1	H6VRG1_HUMAN	Keratin, type II cytoskeletal 1 (Cytokeratin-1) (Keratin-1) (Type-II keratin Kb1)	KRT1	Homo sapiens (Human)	645
Q9NR99	Q9NR99	MXRA5_HUMAN	Matrix-remodeling-associated protein 5 (Adhesion protein with leucine-rich repeats and immunoglobulin domains related to perlecan) (Adlican)	MXRA5	Homo sapiens (Human)	2828
J3QSU6	J3QSU6	J3QSU6_HUMAN	Tenascin C	TNC	Homo sapiens (Human)	2019
D3DQH8	D3DQH8	D3DQH8_HUMAN	SPARC (Osteonectin) (Secreted protein acidic and rich in cysteine)	SPARC hCG_39149	Homo sapiens (Human)	315
A0A0S2Z3Y1	A0A0S2Z3Y1	A0A0S2Z3Y1_HUMAN	Galectin-3-binding protein (Lectin galactoside-binding soluble 3-binding protein)	LGALS3BP hCG_1776358	Homo sapiens (Human)	585
B4DUV1	B4DUV1	B4DUV1_HUMAN	Fibulin-1		Homo sapiens (Human)	641
Q12841	Q12841	FSTL1_HUMAN	Follistatin-related protein 1 (Follistatin-like protein 1)	FSTL1 FRP	Homo sapiens (Human)	308
O43707	O43707	ACTN4_HUMAN	Alpha-actinin-4 (Non-muscle alpha-actinin 4)	ACTN4	Homo sapiens (Human)	911
P23142	P23142	FBLN1_HUMAN	Fibulin-1 (FIBL-1)	FBLN1 PP213	Homo sapiens (Human)	703
Q59FG9	Q59FG9	Q59FG9_HUMAN	Chondroitin sulfate proteoglycan 2 (Versican) variant		Homo sapiens (Human)	3410
Q16270	Q16270	IBP7_HUMAN	Insulin-like growth factor-binding protein 7 (IBP-7) (IGF-binding protein 7) (IGFBP-7) (IGFBP-rP1) (MAC25 protein) (PGI2-stimulating factor) (Prostacyclin-stimulating factor) (Tumor-derived adhesion factor) (TAF)	IGFBP7 MAC25 PSF	Homo sapiens (Human)	282
G3XAI2	G3XAI2	G3XAI2_HUMAN	Laminin subunit beta 1	LAMB1	Homo sapiens (Human)	1649
Q14767	Q14767	LTBP2_HUMAN	Latent-transforming growth factor beta-binding protein 2 (LTBP-2)	LTBP2 C14orf141 LTBP3	Homo sapiens (Human)	1821
A0A024RAL1	A0A024RAL1	A0A024RAL1_HUMAN	Chondroitin sulfate proteoglycan 2 (Versican), isoform CRA_c	CSPG2 hCG_2015974	Homo sapiens (Human)	2409
Q15582	Q15582	BGH3_HUMAN	Transforming growth factor-beta-induced protein ig-h3 (Beta ig-h3) (Kerato-epithelin) (RGD-containing collagen-associated protein) (RGD-CAP)	TGFBI BIGH3	Homo sapiens (Human)	683
V9HWB8	V9HWB8	V9HWB8_HUMAN	Pyruvate kinase (EC 2.7.1.40)	HEL-S-30	Homo sapiens (Human)	531
B4DID6	B4DID6	B4DID6_HUMAN	cDNA FLJ52545, highly similar to Dickkopf-related protein 3		Homo sapiens (Human)	364
P35556	P35556	FBN2_HUMAN	Fibrillin-2 [Cleaved into: Placensin]	FBN2	Homo sapiens (Human)	2912
B4DPQ0	B4DPQ0	B4DPQ0_HUMAN	Complement C1r (cDNA FLJ54471, highly similar to Complement C1r subcomponent)	C1R	Homo sapiens (Human)	719
P12814	P12814	ACTN1_HUMAN	Alpha-actinin-1 (Alpha-actinin cytoskeletal isoform) (F-actin cross-linking protein) (Non-muscle alpha-actinin-1)	ACTN1	Homo sapiens (Human)	892
Q14315	Q14315	FLNC_HUMAN	Filamin-C (FLN-C) (FLNc) (ABP-280-like protein) (ABP-L) (Actin-binding-like protein) (Filamin-2) (Gamma-filamin)	FLNC ABPL FLN2	Homo sapiens (Human)	2725
A0A1S5UZ07	Q9Y490	TLN1_HUMAN	Talin-1	TLN1 KIAA1027 TLN	Homo sapiens (Human)	2541
Q8IUX7	Q8IUX7	AEBP1_HUMAN	Adipocyte enhancer-binding protein 1 (AE-binding protein 1) (Aortic carboxypeptidase-like protein)	AEBP1 ACLP	Homo sapiens (Human)	1158
A0A024R5Z9	A0A024R5Z9	A0A024R5Z9_HUMAN	Pyruvate kinase (EC 2.7.1.40)	PKM2 hCG_2005199	Homo sapiens (Human)	531
A8K7E0	A8K7E0	A8K7E0_HUMAN	Biglycan		Homo sapiens (Human)	368
A0A0C4DFX3	Q9Y6C2	EMIL1_HUMAN	EMILIN-1 (Elastin microfibril interface-located protein 1) (Elastin microfibril interfacer 1)	EMILIN1 EMI	Homo sapiens (Human)	1016
A0A024QYT5	A0A024QYT5	A0A024QYT5_HUMAN	Serpin peptidase inhibitor, clade E (Nexin, plasminogen activator inhibitor type 1), member 1, isoform CRA_b	SERPINE1 hCG_17353	Homo sapiens (Human)	402
P02545	P02545	LMNA_HUMAN	Prelamin-A/C [Cleaved into: Lamin-A/C (70 kDa lamin) (Renal carcinoma antigen NY-REN-32)]	LMNA LMN1	Homo sapiens (Human)	664
P00558	P00558	PGK1_HUMAN	Phosphoglycerate kinase 1 (EC 2.7.2.3) (Cell migration-inducing gene 10 protein) (Primer recognition protein 2) (PRP 2)	PGK1 PGKA MIG10 OK/SW-cl.110	Homo sapiens (Human)	417
A4D2D2	A4D2D2	A4D2D2_HUMAN	Procollagen C-endopeptidase enhancer	PCOLCE tcag7.602	Homo sapiens (Human)	449
A0A024RAM4	A0A024RAM4	A0A024RAM4_HUMAN	Microtubule-associated protein 1B, isoform CRA_b	MAP1B hCG_37848	Homo sapiens (Human)	2468
P06396	P06396	GELS_HUMAN	Gelsolin (AGEL) (Actin-depolymerizing factor) (ADF) (Brevin)	GSN	Homo sapiens (Human)	782
A0A024R374	A0A024R374	A0A024R374_HUMAN	Cathepsin B (EC 3.4.22.1)	CTSB hCG_1990887	Homo sapiens (Human)	339
Q59EN5	Q59EN5	Q59EN5_HUMAN	Prosaposin variant		Homo sapiens (Human)	530
Q9NS15	Q9NS15	LTBP3_HUMAN	Latent-transforming growth factor beta-binding protein 3 (LTBP-3)	LTBP3	Homo sapiens (Human)	1303
P06733	P06733	ENOA_HUMAN	Alpha-enolase (EC 4.2.1.11) (2-phospho-D-glycerate hydro-lyase) (C-myc promoter-binding protein) (Enolase 1) (MBP-1) (MPB-1) (Non-neural enolase) (NNE) (Phosphopyruvate hydratase) (Plasminogen-binding protein)	ENO1 ENO1L1 MBPB1 MPB1	Homo sapiens (Human)	434
B3KUE5	B3KUE5	B3KUE5_HUMAN	Phospholipid transfer protein, isoform CRA_c (cDNA FLJ39690 fis, clone SMINT2010639, highly similar to PHOSPHOLIPID TRANSFER PROTEIN)	PLTP hCG_37180	Homo sapiens (Human)	513
P10909	P10909	CLUS_HUMAN	Clusterin (Aging-associated gene 4 protein) (Apolipoprotein J) (Apo-J) (Complement cytolysis inhibitor) (CLI) (Complement-associated protein SP-40,40) (Ku70-binding protein 1) (NA1/NA2) (Sulfated glycoprotein 2) (SGP-2) (Testosterone-repressed prostate message 2) (TRPM-2) [Cleaved into: Clusterin beta chain (ApoJalpha) (Complement cytolysis inhibitor a chain) (SP-40,40 beta-chain); Clusterin alph…	CLU APOJ CLI KUB1 AAG4	Homo sapiens (Human)	449
P35442	P35442	TSP2_HUMAN	Thrombospondin-2	THBS2 TSP2	Homo sapiens (Human)	1172
Q8N475	Q8N475	FSTL5_HUMAN	Follistatin-related protein 5 (Follistatin-like protein 5)	FSTL5 KIAA1263	Homo sapiens (Human)	847
P04406	P04406	G3P_HUMAN	Glyceraldehyde-3-phosphate dehydrogenase (GAPDH) (EC 1.2.1.12) (Peptidyl-cysteine S-nitrosylase GAPDH) (EC 2.6.99.-)	GAPDH GAPD CDABP0047 OK/SW-cl.12	Homo sapiens (Human)	335
O94985	O94985	CSTN1_HUMAN	Calsyntenin-1 (Alcadein-alpha) (Alc-alpha) (Alzheimer-related cadherin-like protein) (Non-classical cadherin XB31alpha) [Cleaved into: Soluble Alc-alpha (SAlc-alpha); CTF1-alpha (C-terminal fragment 1-alpha)]	CLSTN1 CS1 KIAA0911	Homo sapiens (Human)	981
P08238	P08238	HS90B_HUMAN	Heat shock protein HSP 90-beta (HSP 90) (Heat shock 84 kDa) (HSP 84) (HSP84)	HSP90AB1 HSP90B HSPC2 HSPCB	Homo sapiens (Human)	724
B4E1Z4	B4E1Z4	B4E1Z4_HUMAN	Complement C2 (EC 3.4.21.43) (C3/C5 convertase)		Homo sapiens (Human)	1266
A0A024R1A3	A0A024R1A3	A0A024R1A3_HUMAN	E1 ubiquitin-activating enzyme (EC 6.2.1.45) (Ubiquitin-activating enzyme E1)	UBE1 hCG_17406	Homo sapiens (Human)	1058
P35527	P35527	K1C9_HUMAN	Keratin, type I cytoskeletal 9 (Cytokeratin-9) (CK-9) (Keratin-9) (K9)	KRT9	Homo sapiens (Human)	623
P21291	P21291	CSRP1_HUMAN	Cysteine and glycine-rich protein 1 (Cysteine-rich protein 1) (CRP) (CRP1) (Epididymis luminal protein 141) (HEL-141)	CSRP1 CSRP CYRP	Homo sapiens (Human)	193
V9HW22	V9HW22	V9HW22_HUMAN	Epididymis luminal protein 33 (Epididymis secretory sperm binding protein) (Epididymis secretory sperm binding protein Li 72p) (Heat shock 70kDa protein 8, isoform CRA_a)	HEL-S-72p HEL-33 HSPA8 hCG_2032950	Homo sapiens (Human)	646
A7BI36	A7BI36	A7BI36_HUMAN	p180/ribosome receptor	RRBP1	Homo sapiens (Human)	1540
B3KQF4	B3KQF4	B3KQF4_HUMAN	cDNA FLJ90373 fis, clone NT2RP2004606, highly similar to Metalloproteinase inhibitor 1		Homo sapiens (Human)	207
P07900	P07900	HS90A_HUMAN	Heat shock protein HSP 90-alpha (EC 3.6.4.10) (Heat shock 86 kDa) (HSP 86) (HSP86) (Lipopolysaccharide-associated protein 2) (LAP-2) (LPS-associated protein 2) (Renal carcinoma antigen NY-REN-38)	HSP90AA1 HSP90A HSPC1 HSPCA	Homo sapiens (Human)	732
Q4ZHG4	Q4ZHG4	FNDC1_HUMAN	Fibronectin type III domain-containing protein 1 (Activation-associated cDNA protein) (Expressed in synovial lining protein)	FNDC1 FNDC2 KIAA1866 MEL4B3	Homo sapiens (Human)	1894
P14543	P14543	NID1_HUMAN	Nidogen-1 (NID-1) (Entactin)	NID1 NID	Homo sapiens (Human)	1247
A3KC71	A3KC71	A3KC71_HUMAN	Nuclear envelope protein okuribin	okuribin	Homo sapiens (Human)	950
P02461	P02461	CO3A1_HUMAN	Collagen alpha-1(III) chain	COL3A1	Homo sapiens (Human)	1466
G5E971	G5E971	G5E971_HUMAN	Matrix metallopeptidase 13 (Matrix metallopeptidase 13 (Collagenase 3), isoform CRA_a)	MMP13 hCG_39650	Homo sapiens (Human)	489
P05997	P05997	CO5A2_HUMAN	Collagen alpha-2(V) chain	COL5A2	Homo sapiens (Human)	1499
P13639	P13639	EF2_HUMAN	Elongation factor 2 (EF-2) (EC 3.6.5.-)	EEF2 EF2	Homo sapiens (Human)	858
P51884	P51884	LUM_HUMAN	Lumican (Keratan sulfate proteoglycan lumican) (KSPG lumican)	LUM LDC SLRR2D	Homo sapiens (Human)	338
Q8NBJ4	Q8NBJ4	GOLM1_HUMAN	Golgi membrane protein 1 (Golgi membrane protein GP73) (Golgi phosphoprotein 2)	GOLM1 C9orf155 GOLPH2 PSEC0242 UNQ686/PRO1326	Homo sapiens (Human)	401
P12110	P12110	CO6A2_HUMAN	Collagen alpha-2(VI) chain	COL6A2	Homo sapiens (Human)	1019
V9HWK2	V9HWK2	V9HWK2_HUMAN	Vinculin (Metavinculin)	HEL114 VCL hCG_2024635	Homo sapiens (Human)	1134
P20908	P20908	CO5A1_HUMAN	Collagen alpha-1(V) chain	COL5A1	Homo sapiens (Human)	1838
E7EVA0	E7EVA0	E7EVA0_HUMAN	Microtubule-associated protein	MAP4	Homo sapiens (Human)	2297
A0A024R451	A0A024R451	A0A024R451_HUMAN	Serpin peptidase inhibitor, clade E (Nexin, plasminogen activator inhibitor type 1), member 2, isoform CRA_a	SERPINE2 hCG_21438	Homo sapiens (Human)	398
Q8N6G6	Q8N6G6	ATL1_HUMAN	ADAMTS-like protein 1 (ADAMTSL-1) (Punctin-1)	ADAMTSL1 ADAMTSR1 C9orf94 UNQ528/PRO1071	Homo sapiens (Human)	1762
A0A0G2JPR0	A0A0G2JPR0	A0A0G2JPR0_HUMAN	Complement C4-A	C4A	Homo sapiens (Human)	1744
P60174	P60174	TPIS_HUMAN	Triosephosphate isomerase (TIM) (EC 5.3.1.1) (Methylglyoxal synthase) (EC 4.2.3.3) (Triose-phosphate isomerase)	TPI1 TPI	Homo sapiens (Human)	249
A8KAJ3	A8KAJ3	A8KAJ3_HUMAN	cDNA FLJ77823, highly similar to Homo sapiens EGF-containing fibulin-like extracellular matrix protein 1, transcript variant 3, mRNA		Homo sapiens (Human)	493
A0A087WVQ6	A0A087WVQ6	A0A087WVQ6_HUMAN	Clathrin heavy chain	CLTC hCG_1818599	Homo sapiens (Human)	1679
D3DT72	D3DT72	D3DT72_HUMAN	Collagen, type XI, alpha 1, isoform CRA_c	COL11A1 hCG_32386	Homo sapiens (Human)	1818
A0A024R4H0	A0A024R4H0	A0A024R4H0_HUMAN	deleted
A8K3K1	A8K3K1	A8K3K1_HUMAN	cDNA FLJ78096, highly similar to Homo sapiens actin, alpha, cardiac muscle (ACTC), mRNA		Homo sapiens (Human)	377
A0A1B0GU03	A0A1B0GU03	A0A1B0GU03_HUMAN	Peptidase A1 domain-containing protein		Homo sapiens (Human)	582
Q9NRN5	Q9NRN5	OLFL3_HUMAN	Olfactomedin-like protein 3 (HNOEL-iso) (hOLF44)	OLFML3 PSEC0035 PSEC0173 PSEC0244 UNQ663/PRO1294	Homo sapiens (Human)	406
A0A024R0A1	A0A024R0A1	A0A024R0A1_HUMAN	Macrophage colony-stimulating factor 1 (CSF-1) (MCSF)	CSF1 hCG_40247	Homo sapiens (Human)	554
B2RCM5	B2RCM5	B2RCM5_HUMAN	cDNA, FLJ96160, highly similar to Homo sapiens EGF-containing fibulin-like extracellular matrix protein 2 (EFEMP2), mRNA		Homo sapiens (Human)	443
V9HW80	P55072	TERA_HUMAN	Transitional endoplasmic reticulum ATPase (TER ATPase) (EC 3.6.4.6) (15S Mg(2+)-ATPase p97 subunit) (Valosin-containing protein) (VCP)	VCP HEL-220 HEL-S-70	Homo sapiens (Human)	806
Q9Y4K0	Q9Y4K0	LOXL2_HUMAN	Lysyl oxidase homolog 2 (EC 1.4.3.13) (Lysyl oxidase-like protein 2) (Lysyl oxidase-related protein 2) (Lysyl oxidase-related protein WS9-14)	LOXL2	Homo sapiens (Human)	774
Q05707	Q05707	COEA1_HUMAN	Collagen alpha-1(XIV) chain (Undulin)	COL14A1 UND	Homo sapiens (Human)	1796
V9HWE9	V9HWE9	V9HWE9_HUMAN	Glutathione S-transferase (EC 2.5.1.18) (GST class-pi)	HEL-S-22 GSTP1 hCG_21055	Homo sapiens (Human)	210
Q71U36	Q71U36	TBA1A_HUMAN	Tubulin alpha-1A chain (EC 3.6.5.-) (Alpha-tubulin 3) (Tubulin B-alpha-1) (Tubulin alpha-3 chain) [Cleaved into: Detyrosinated tubulin alpha-1A chain]	TUBA1A TUBA3	Homo sapiens (Human)	451
V9HW88	V9HW88	V9HW88_HUMAN	Calreticulin	HEL-S-99n CALR hCG_172487	Homo sapiens (Human)	417
V9HWB4	V9HWB4	V9HWB4_HUMAN	78 kDa glucose-regulated protein (Binding-immunoglobulin protein) (Heat shock protein 70 family protein 5) (Heat shock protein family A member 5) (Immunoglobulin heavy chain-binding protein)	HEL-S-89n	Homo sapiens (Human)	654
B2RDY9	B2RDY9	B2RDY9_HUMAN	Adenylyl cyclase-associated protein		Homo sapiens (Human)	475
P26022	P26022	PTX3_HUMAN	Pentraxin-related protein PTX3 (Pentaxin-related protein PTX3) (Tumor necrosis factor alpha-induced protein 5) (TNF alpha-induced protein 5) (Tumor necrosis factor-inducible gene 14 protein) (TSG-14)	PTX3 TNFAIP5 TSG14	Homo sapiens (Human)	381
P19883	P19883	FST_HUMAN	Follistatin (FS) (Activin-binding protein)	FST	Homo sapiens (Human)	344
P22692	P22692	IBP4_HUMAN	Insulin-like growth factor-binding protein 4 (IBP-4) (IGF-binding protein 4) (IGFBP-4)	IGFBP4 IBP4	Homo sapiens (Human)	258
P35052	P35052	GPC1_HUMAN	Glypican-1 [Cleaved into: Secreted glypican-1]	GPC1	Homo sapiens (Human)	558
P18065	P18065	IBP2_HUMAN	Insulin-like growth factor-binding protein 2 (IBP-2) (IGF-binding protein 2) (IGFBP-2)	IGFBP2 BP2 IBP2	Homo sapiens (Human)	325
Q96RW7	Q96RW7	HMCN1_HUMAN	Hemicentin-1 (Fibulin-6) (FIBL-6)	HMCN1 FIBL6	Homo sapiens (Human)	5635
Q13219	Q13219	PAPP1_HUMAN	Pappalysin-1 (EC 3.4.24.79) (Insulin-like growth factor-dependent IGF-binding protein 4 protease) (IGF-dependent IGFBP-4 protease) (IGFBP-4ase) (Pregnancy-associated plasma protein A) (PAPP-A)	PAPPA	Homo sapiens (Human)	1627
A0A024R319	A0A024R319	A0A024R319_HUMAN	deleted
A0A024RC42	A0A024RC42	A0A024RC42_HUMAN	Cadherin 2, type 1, N-cadherin (Neuronal), isoform CRA_b	CDH2 hCG_22518	Homo sapiens (Human)	906
Q59ER5	Q59ER5	Q59ER5_HUMAN	WD repeat-containing protein 1 isoform 1 variant		Homo sapiens (Human)	624
B4DY90	B4DY90	B4DY90_HUMAN	Tubulin beta chain		Homo sapiens (Human)	464
Q16658	Q16658	FSCN1_HUMAN	Fascin (55 kDa actin-bundling protein) (Singed-like protein) (p55)	FSCN1 FAN1 HSN SNL	Homo sapiens (Human)	493
A0A1C7CYX9	A0A1C7CYX9	A0A1C7CYX9_HUMAN	Dihydropyrimidinase like 2	DPYSL2	Homo sapiens (Human)	677
B4E2I9	B4E2I9	B4E2I9_HUMAN	Semaphorin-3C		Homo sapiens (Human)	769
P30101	P30101	PDIA3_HUMAN	Protein disulfide-isomerase A3 (EC 5.3.4.1) (58 kDa glucose-regulated protein) (58 kDa microsomal protein) (p58) (Disulfide isomerase ER-60) (Endoplasmic reticulum resident protein 57) (ER protein 57) (ERp57) (Endoplasmic reticulum resident protein 60) (ER protein 60) (ERp60)	PDIA3 ERP57 ERP60 GRP58	Homo sapiens (Human)	505
Q53EM5	Q53EM5	Q53EM5_HUMAN	Transketolase variant		Homo sapiens (Human)	623
P07737	P07737	PROF1_HUMAN	Profilin-1 (Epididymis tissue protein Li 184a) (Profilin I)	PFN1	Homo sapiens (Human)	140
B3KS79	B3KS79	B3KS79_HUMAN	cDNA FLJ35730 fis, clone TESTI2003131, highly similar to ALPHA-1-ANTICHYMOTRYPSIN		Homo sapiens (Human)	448
Q5U077	Q5U077	Q5U077_HUMAN	L-lactate dehydrogenase (EC 1.1.1.27)	HEL-S-281 LDHB hCG_24788	Homo sapiens (Human)	334
Q6YHK3	Q6YHK3	CD109_HUMAN	CD109 antigen (150 kDa TGF-beta-1-binding protein) (C3 and PZP-like alpha-2-macroglobulin domain-containing protein 7) (Platelet-specific Gov antigen) (p180) (r150) (CD antigen CD109)	CD109 CPAMD7	Homo sapiens (Human)	1445
Q16610	Q16610	ECM1_HUMAN	Extracellular matrix protein 1 (Secretory component p85)	ECM1	Homo sapiens (Human)	540
A0A024QZM9	A0A024QZM9	A0A024QZM9_HUMAN	Plasminogen activator, urokinase, isoform CRA_a	PLAU hCG_20537	Homo sapiens (Human)	431
P09382	P09382	LEG1_HUMAN	Galectin-1 (Gal-1) (14 kDa laminin-binding protein) (HLBP14) (14 kDa lectin) (Beta-galactoside-binding lectin L-14-I) (Galaptin) (HBL) (HPL) (Lactose-binding lectin 1) (Lectin galactoside-binding soluble 1) (Putative MAPK-activating protein PM12) (S-Lac lectin 1)	LGALS1	Homo sapiens (Human)	135
B2RCP7	B2RCP7	B2RCP7_HUMAN	cDNA, FLJ96197, highly similar to Homo sapiens connective tissue growth factor (CTGF), mRNA		Homo sapiens (Human)	349
E9PKP4	E9PKP4	E9PKP4_HUMAN	Colony stimulating factor 1	CSF1	Homo sapiens (Human)	113
A0A140VK07	A0A140VK07	A0A140VK07_HUMAN	Testicular secretory protein Li 7		Homo sapiens (Human)	684
P67936	P67936	TPM4_HUMAN	Tropomyosin alpha-4 chain (TM30p1) (Tropomyosin-4)	TPM4	Homo sapiens (Human)	248
D9IAI1	D9IAI1	D9IAI1_HUMAN	Epididymis secretory protein Li 34 (Phosphatidylethanolamine binding protein 1, isoform CRA_a) (Phosphatidylethanolamine-binding protein 1)	PEBP1 HEL-S-34 hCG_2016249	Homo sapiens (Human)	187
O00391	O00391	QSOX1_HUMAN	Sulfhydryl oxidase 1 (hQSOX) (EC 1.8.3.2) (Quiescin Q6)	QSOX1 QSCN6 UNQ2520/PRO6013	Homo sapiens (Human)	747
Q8N474	Q8N474	SFRP1_HUMAN	Secreted frizzled-related protein 1 (FRP-1) (sFRP-1) (Secreted apoptosis-related protein 2) (SARP-2)	SFRP1 FRP FRP1 SARP2	Homo sapiens (Human)	314
D0PNI2	D0PNI2	D0PNI2_HUMAN	Lysyl oxidase homolog (EC 1.4.3.13)	LOX hCG_37363	Homo sapiens (Human)	417
E9PLM6	E9PLM6	E9PLM6_HUMAN	Midkine	MDK	Homo sapiens (Human)	156
P19338	P19338	NUCL_HUMAN	Nucleolin (Protein C23)	NCL	Homo sapiens (Human)	710
Q8TER0	Q8TER0	SNED1_HUMAN	Sushi, nidogen and EGF-like domain-containing protein 1 (Insulin-responsive sequence DNA-binding protein 1) (IRE-BP1)	SNED1	Homo sapiens (Human)	1413
A0A140VJC8	A0A140VJC8	A0A140VJC8_HUMAN	Amyloid-beta A4 protein		Homo sapiens (Human)	770
P14625	P14625	ENPL_HUMAN	Endoplasmin (94 kDa glucose-regulated protein) (GRP-94) (Heat shock protein 90 kDa beta member 1) (Tumor rejection antigen 1) (gp96 homolog)	HSP90B1 GRP94 TRA1	Homo sapiens (Human)	803
Q15389	Q15389	ANGP1_HUMAN	Angiopoietin-1 (ANG-1)	ANGPT1 KIAA0003	Homo sapiens (Human)	498
Q7Z7M9	Q7Z7M9	GALT5_HUMAN	Polypeptide N-acetylgalactosaminyltransferase 5 (EC 2.4.1.41) (Polypeptide GalNAc transferase 5) (GalNAc-T5) (pp-GaNTase 5) (Protein-UDP acetylgalactosaminyltransferase 5) (UDP-GalNAc:polypeptide N-acetylgalactosaminyltransferase 5)	GALNT5	Homo sapiens (Human)	940
O60687	O60687	SRPX2_HUMAN	Sushi repeat-containing protein SRPX2 (Sushi-repeat protein upregulated in leukemia)	SRPX2 SRPUL	Homo sapiens (Human)	465
P16870	P16870	CBPE_HUMAN	Carboxypeptidase E (CPE) (EC 3.4.17.10) (Carboxypeptidase H) (CPH) (Enkephalin convertase) (Prohormone-processing carboxypeptidase)	CPE	Homo sapiens (Human)	476
Q6UXH9	Q6UXH9	PAMR1_HUMAN	Inactive serine protease PAMR1 (Peptidase domain-containing protein associated with muscle regeneration 1) (Regeneration-associated muscle protease homolog)	PAMR1 RAMP FP938 UNQ699/PRO1344	Homo sapiens (Human)	720
A8K2N0	A8K2N0	A8K2N0_HUMAN	cDNA FLJ77835, highly similar to Homo sapiens complement component 1, s subcomponent (C1S), transcript variant 2, mRNA		Homo sapiens (Human)	688
Q08629	Q08629	TICN1_HUMAN	Testican-1 (Protein SPOCK)	SPOCK1 SPOCK TIC1 TICN1	Homo sapiens (Human)	439
P39060	P39060	COIA1_HUMAN	Collagen alpha-1(XVIII) chain [Cleaved into: Endostatin; Non-collagenous domain 1 (NC1)]	COL18A1	Homo sapiens (Human)	1754
P29966	P29966	MARCS_HUMAN	Myristoylated alanine-rich C-kinase substrate (MARCKS) (Protein kinase C substrate, 80 kDa protein, light chain) (80K-L protein) (PKCSL)	MARCKS MACS PRKCSL	Homo sapiens (Human)	332
Q14112	Q14112	NID2_HUMAN	Nidogen-2 (NID-2) (Osteonidogen)	NID2	Homo sapiens (Human)	1375
E9PK25	E9PK25	E9PK25_HUMAN	Cofilin 1	CFL1	Homo sapiens (Human)	204
P78539	P78539	SRPX_HUMAN	Sushi repeat-containing protein SRPX	SRPX ETX1	Homo sapiens (Human)	464
Q14103	Q14103	HNRPD_HUMAN	Heterogeneous nuclear ribonucleoprotein D0 (hnRNP D0) (AU-rich element RNA-binding protein 1)	HNRNPD AUF1 HNRPD	Homo sapiens (Human)	355
Q4LE36	Q4LE36	Q4LE36_HUMAN	ATP-citrate synthase (EC 2.3.3.8) (ATP-citrate (pro-S-)-lyase) (Citrate cleavage enzyme)	ACLY variant protein	Homo sapiens (Human)	1137
Q08431	Q08431	MFGM_HUMAN	Lactadherin (Breast epithelial antigen BA46) (HMFG) (MFGM) (Milk fat globule-EGF factor 8) (MFG-E8) (SED1) [Cleaved into: Lactadherin short form; Medin]	MFGE8	Homo sapiens (Human)	387
H0Y449	H0Y449	H0Y449_HUMAN	Y-box binding protein 1	YBX1	Homo sapiens (Human)	374
B4DLV7	B4DLV7	B4DLV7_HUMAN	Rab GDP dissociation inhibitor		Homo sapiens (Human)	449
Q92896	Q92896	GSLG1_HUMAN	Golgi apparatus protein 1 (CFR-1) (Cysteine-rich fibroblast growth factor receptor) (E-selectin ligand 1) (ESL-1) (Golgi sialoglycoprotein MG-160)	GLG1 CFR1 ESL1 MG160	Homo sapiens (Human)	1179
B7Z6Z4	B7Z6Z4	B7Z6Z4_HUMAN	Myosin light chain 6 (cDNA FLJ56329, highly similar to Myosin light polypeptide 6)	MYL6	Homo sapiens (Human)	238
B7Z6K2	B7Z6K2	B7Z6K2_HUMAN	Polypeptide N-acetylgalactosaminyltransferase (EC 2.4.1.-) (Protein-UDP acetylgalactosaminyltransferase)		Homo sapiens (Human)	533
P31150	P31150	GDIA_HUMAN	Rab GDP dissociation inhibitor alpha (Rab GDI alpha) (Guanosine diphosphate dissociation inhibitor 1) (GDI-1) (Oligophrenin-2) (Protein XAP-4)	GDI1 GDIL OPHN2 RABGDIA XAP4	Homo sapiens (Human)	447
Q9UBG0	Q9UBG0	MRC2_HUMAN	C-type mannose receptor 2 (C-type lectin domain family 13 member E) (Endocytic receptor 180) (Macrophage mannose receptor 2) (Urokinase-type plasminogen activator receptor-associated protein) (UPAR-associated protein) (Urokinase receptor-associated protein) (CD antigen CD280)	MRC2 CLEC13E ENDO180 KIAA0709 UPARAP	Homo sapiens (Human)	1479
A0A024R4K3	A0A024R4K3	A0A024R4K3_HUMAN	Malate dehydrogenase (EC 1.1.1.37)	MDH2 hCG_1818102	Homo sapiens (Human)	338
Q5EC54	Q5EC54	Q5EC54_HUMAN	Heterogeneous nuclear ribonucleoprotein K	HNRPK	Homo sapiens (Human)	464
P08572	P08572	CO4A2_HUMAN	Collagen alpha-2(IV) chain [Cleaved into: Canstatin]	COL4A2	Homo sapiens (Human)	1712
P00338	P00338	LDHA_HUMAN	L-lactate dehydrogenase A chain (LDH-A) (EC 1.1.1.27) (Cell proliferation-inducing gene 19 protein) (LDH muscle subunit) (LDH-M) (Renal carcinoma antigen NY-REN-59)	LDHA PIG19	Homo sapiens (Human)	332
P17096	P17096	HMGA1_HUMAN	High mobility group protein HMG-I/HMG-Y (HMG-I(Y)) (High mobility group AT-hook protein 1) (High mobility group protein A1) (High mobility group protein R)	HMGA1 HMGIY	Homo sapiens (Human)	107
Q6DK41	Q6DK41	Q6DK41_HUMAN	Protein Wnt	WNT5A	Homo sapiens (Human)	381
P26038	P26038	MOES_HUMAN	Moesin (Membrane-organizing extension spike protein)	MSN	Homo sapiens (Human)	577
B4E320	B4E320	B4E320_HUMAN	cDNA FLJ50065, highly similar to MAM domain-containing protein 2		Homo sapiens (Human)	686
Q96CG8	Q96CG8	CTHR1_HUMAN	Collagen triple helix repeat-containing protein 1	CTHRC1 UNQ762/PRO1550	Homo sapiens (Human)	243
D6R956	D6R956	D6R956_HUMAN	Ubiquitin carboxyl-terminal hydrolase (EC 3.4.19.12)	UCHL1	Homo sapiens (Human)	241
P37802	P37802	TAGL2_HUMAN	Transgelin-2 (Epididymis tissue protein Li 7e) (SM22-alpha homolog)	TAGLN2 KIAA0120 CDABP0035	Homo sapiens (Human)	199
Q06481	Q06481	APLP2_HUMAN	Amyloid beta precursor like protein 2 (APPH) (Amyloid beta (A4) precursor-like protein 2) (Amyloid protein homolog) (Amyloid-like protein 2) (APLP-2) (CDEI box-binding protein) (CDEBP) (Sperm membrane protein YWK-II)	APLP2 APPL2	Homo sapiens (Human)	763
P24592	P24592	IBP6_HUMAN	Insulin-like growth factor-binding protein 6 (IBP-6) (IGF-binding protein 6) (IGFBP-6)	IGFBP6 IBP6	Homo sapiens (Human)	240
Q06830	Q06830	PRDX1_HUMAN	Peroxiredoxin-1 (EC 1.11.1.24) (Natural killer cell-enhancing factor A) (NKEF-A) (Proliferation-associated gene protein) (PAG) (Thioredoxin peroxidase 2) (Thioredoxin-dependent peroxide reductase 2) (Thioredoxin-dependent peroxiredoxin 1)	PRDX1 PAGA PAGB TDPX2	Homo sapiens (Human)	199
Q9P273	Q9P273	TEN3_HUMAN	Teneurin-3 (Ten-3) (Protein Odd Oz/ten-m homolog 3) (Tenascin-M3) (Ten-m3) (Teneurin transmembrane protein 3)	TENM3 KIAA1455 ODZ3 TNM3	Homo sapiens (Human)	2699
B4DJQ8	B4DJQ8	B4DJQ8_HUMAN	Dipeptidyl peptidase 1 (EC 3.4.14.1) (Cathepsin C) (Cathepsin J) (Dipeptidyl peptidase I) (Dipeptidyl transferase)		Homo sapiens (Human)	446
P34932	P34932	HSP74_HUMAN	Heat shock 70 kDa protein 4 (HSP70RY) (Heat shock 70-related protein APG-2)	HSPA4 APG2	Homo sapiens (Human)	840
P22626	P22626	ROA2_HUMAN	Heterogeneous nuclear ribonucleoproteins A2/B1 (hnRNP A2/B1)	HNRNPA2B1 HNRPA2B1	Homo sapiens (Human)	353
B2R8Y9	B2R8Y9	B2R8Y9_HUMAN	Tissue factor pathway inhibitor		Homo sapiens (Human)	304
Q5U0D2	Q5U0D2	Q5U0D2_HUMAN	Transgelin	TAGLN DKFZp686P11128 hCG_2032895	Homo sapiens (Human)	201
A6XAA7	A6XAA7	A6XAA7_HUMAN	Gremlin	GREM1 hCG_1811964	Homo sapiens (Human)	184
B8ZX62	B8ZX62	B8ZX62_HUMAN	Plasminogen activator (EC 3.4.21.68)	PLAT	Homo sapiens (Human)	562
A0A024R8S5	A0A024R8S5	A0A024R8S5_HUMAN	Protein disulfide-isomerase (EC 5.3.4.1)	P4HB hCG_95895	Homo sapiens (Human)	508
V9HWC7	V9HWC7	V9HWC7_HUMAN	Peroxiredoxin-6 (EC 1.11.1.27) (EC 2.3.1.23) (EC 3.1.1.4) (1-Cys peroxiredoxin) (Acidic calcium-independent phospholipase A2) (Glutathione-dependent peroxiredoxin) (Lysophosphatidylcholine acyltransferase 5) (Non-selenium glutathione peroxidase)	HEL-S-128m PRDX6 hCG_22109	Homo sapiens (Human)	224
M1VKI3	M1VKI3	M1VKI3_HUMAN	Tyrosine-protein kinase receptor (EC 2.7.10.1)	SDC4-ROS1_S4;R32	Homo sapiens (Human)	746
A1L4H1	A1L4H1	SRCRL_HUMAN	Soluble scavenger receptor cysteine-rich domain-containing protein SSC5D (Soluble scavenger protein with 5 SRCR domains) (SSc5D)	SSC5D	Homo sapiens (Human)	1573
P16035	P16035	TIMP2_HUMAN	Metalloproteinase inhibitor 2 (CSC-21K) (Tissue inhibitor of metalloproteinases 2) (TIMP-2)	TIMP2	Homo sapiens (Human)	220
O00622	O00622	CCN1_HUMAN	CCN family member 1 (Cellular communication network factor 1) (Cysteine-rich angiogenic inducer 61) (Insulin-like growth factor-binding protein 10) (IBP-10) (IGF-binding protein 10) (IGFBP-10) (Protein CYR61) (Protein GIG1)	CCN1 CYR61 GIG1 IGFBP10	Homo sapiens (Human)	381
P07585	P07585	PGS2_HUMAN	Decorin (Bone proteoglycan II) (PG-S2) (PG40)	DCN SLRR1B	Homo sapiens (Human)	359
P13667	P13667	PDIA4_HUMAN	Protein disulfide-isomerase A4 (EC 5.3.4.1) (Endoplasmic reticulum resident protein 70) (ER protein 70) (ERp70) (Endoplasmic reticulum resident protein 72) (ER protein 72) (ERp-72) (ERp72)	PDIA4 ERP70 ERP72	Homo sapiens (Human)	645
A0A140VKF3	A0A140VKF3	A0A140VKF3_HUMAN	Testis tissue sperm-binding protein Li 70n		Homo sapiens (Human)	418
P28799	P28799	GRN_HUMAN	Progranulin (PGRN) (Acrogranin) (Epithelin precursor) (Glycoprotein of 88 Kda) (GP88) (Glycoprotein 88) (Granulin precursor) (PC cell-derived growth factor) (PCDGF) (Proepithelin) (PEPI) [Cleaved into: Paragranulin; Granulin-1 (Granulin G); Granulin-2 (Granulin F); Granulin-3 (Epithelin-2) (Granulin B); Granulin-4 (Epithelin-1) (Granulin A); Granulin-5 (Granulin C); Granulin-6 (Granulin D); Granu…	GRN	Homo sapiens (Human)	593
B3KQQ9	B3KQQ9	B3KQQ9_HUMAN	cDNA PSEC0048 fis, clone NT2RP2000028, highly similar to Serine protease 23 (EC 3.4.21.-)		Homo sapiens (Human)	383
P52209	P52209	6PGD_HUMAN	6-phosphogluconate dehydrogenase, decarboxylating (EC 1.1.1.44)	PGD PGDH	Homo sapiens (Human)	483
A0A024RDW7	A0A024RDW7	A0A024RDW7_HUMAN	Integrin, beta-like 1 (With EGF-like repeat domains), isoform CRA_a	ITGBL1 hCG_29594	Homo sapiens (Human)	494
Q14393	Q14393	GAS6_HUMAN	Growth arrest-specific protein 6 (GAS-6) (AXL receptor tyrosine kinase ligand)	GAS6 AXLLG	Homo sapiens (Human)	678
P62633	P62633	CNBP_HUMAN	CCHC-type zinc finger nucleic acid binding protein (Cellular nucleic acid-binding protein) (CNBP) (Zinc finger protein 9)	CNBP RNF163 ZNF9	Homo sapiens (Human)	177
A8K0T9	A8K0T9	A8K0T9_HUMAN	F-actin-capping protein subunit alpha		Homo sapiens (Human)	286
P15291	P15291	B4GT1_HUMAN	Beta-1,4-galactosyltransferase 1 (Beta-1,4-GalTase 1) (Beta4Gal-T1) (b4Gal-T1) (EC 2.4.1.-) (Beta-N-acetylglucosaminyl-glycolipid beta-1,4-galactosyltransferase) (Beta-N-acetylglucosaminylglycopeptide beta-1,4-galactosyltransferase) (EC 2.4.1.38) (Lactose synthase A protein) (EC 2.4.1.22) (N-acetyllactosamine synthase) (EC 2.4.1.90) (Nal synthase) (Neolactotriaosylceramide beta-1,4-galactosyltran…	B4GALT1 GGTB2	Homo sapiens (Human)	398
A0A0B4J2C3	A0A0B4J2C3	A0A0B4J2C3_HUMAN	Tumor protein, translationally-controlled 1 (Tumor protein, translationally-controlled 1, isoform CRA_d)	TPT1 hCG_32792	Homo sapiens (Human)	197
P05556	P05556	ITB1_HUMAN	Integrin beta-1 (Fibronectin receptor subunit beta) (Glycoprotein IIa) (GPIIA) (VLA-4 subunit beta) (CD antigen CD29)	ITGB1 FNRB MDF2 MSK12	Homo sapiens (Human)	798
A0A024R6W0	A0A024R6W0	A0A024R6W0_HUMAN	Aspartate aminotransferase (EC 2.6.1.1)	GOT2 hCG_15092	Homo sapiens (Human)	430
P80723	P80723	BASP1_HUMAN	Brain acid soluble protein 1 (22 kDa neuronal tissue-enriched acidic protein) (Neuronal axonal membrane protein NAP-22)	BASP1 NAP22	Homo sapiens (Human)	227
Q6FIC5	Q6FIC5	Q6FIC5_HUMAN	Chloride intracellular channel protein	CLIC4 hCG_24047	Homo sapiens (Human)	253
O00299	O00299	CLIC1_HUMAN	Chloride intracellular channel protein 1 (Chloride channel ABP) (Nuclear chloride ion channel 27) (NCC27) (Regulatory nuclear chloride ion channel protein) (hRNCC)	CLIC1 G6 NCC27	Homo sapiens (Human)	241
P19320	P19320	VCAM1_HUMAN	Vascular cell adhesion protein 1 (V-CAM 1) (VCAM-1) (INCAM-100) (CD antigen CD106) [Cleaved into: Soluble Vascular Cell Adhesion Molecule-1]	VCAM1	Homo sapiens (Human)	739
P23381	P23381	SYWC_HUMAN	Tryptophan--tRNA ligase, cytoplasmic (EC 6.1.1.2) (Interferon-induced protein 53) (IFP53) (Tryptophanyl-tRNA synthetase) (TrpRS) (hWRS) [Cleaved into: T1-TrpRS; T2-TrpRS]	WARS1 IFI53 WARS WRS	Homo sapiens (Human)	471
Q09666	Q09666	AHNK_HUMAN	Neuroblast differentiation-associated protein AHNAK (Desmoyokin)	AHNAK PM227	Homo sapiens (Human)	5890
A0A024R5Z7	A0A024R5Z7	A0A024R5Z7_HUMAN	Annexin	ANXA2 hCG_2004404	Homo sapiens (Human)	339
Q9NZ23	Q9NZ23	Q9NZ23_HUMAN	Drug-sensitive protein 1 (Gastric-associated differentially-expressed protein YA61P)	YA61	Homo sapiens (Human)	136
A8K486	A8K486	A8K486_HUMAN	Peptidyl-prolyl cis-trans isomerase (PPIase) (EC 5.2.1.8)		Homo sapiens (Human)	165
Q53F64	Q53F64	Q53F64_HUMAN	Heterogeneous nuclear ribonucleoprotein AB isoform a variant		Homo sapiens (Human)	332
Q92804	Q92804	RBP56_HUMAN	TATA-binding protein-associated factor 2N (68 kDa TATA-binding protein-associated factor) (TAF(II)68) (TAFII68) (RNA-binding protein 56)	TAF15 RBP56 TAF2N	Homo sapiens (Human)	592
Q59EQ1	Q59EQ1	Q59EQ1_HUMAN	Cadherin 11, type 2 isoform 1 preproprotein variant		Homo sapiens (Human)	798
Q92823	Q92823	NRCAM_HUMAN	Neuronal cell adhesion molecule (Nr-CAM) (Neuronal surface protein Bravo) (hBravo) (NgCAM-related cell adhesion molecule) (Ng-CAM-related)	NRCAM KIAA0343	Homo sapiens (Human)	1304
P78371	P78371	TCPB_HUMAN	T-complex protein 1 subunit beta (TCP-1-beta) (CCT-beta)	CCT2 99D8.1 CCTB	Homo sapiens (Human)	535
A8K690	A8K690	A8K690_HUMAN	cDNA FLJ76863, highly similar to Homo sapiens stress-induced-phosphoprotein 1 (Hsp70/Hsp90-organizing protein) (STIP1), mRNA		Homo sapiens (Human)	543
Q9H4D0	Q9H4D0	CSTN2_HUMAN	Calsyntenin-2 (Alcadein-gamma) (Alc-gamma)	CLSTN2 CS2	Homo sapiens (Human)	955
A4D0V4	A4D0V4	A4D0V4_HUMAN	F-actin-capping protein subunit alpha	CAPZA2 hCG_37884 tcag7.31	Homo sapiens (Human)	286
P35625	P35625	TIMP3_HUMAN	Metalloproteinase inhibitor 3 (Protein MIG-5) (Tissue inhibitor of metalloproteinases 3) (TIMP-3)	TIMP3	Homo sapiens (Human)	211
P05362	P05362	ICAM1_HUMAN	Intercellular adhesion molecule 1 (ICAM-1) (Major group rhinovirus receptor) (CD antigen CD54)	ICAM1	Homo sapiens (Human)	532
A0A024R1S8	A0A024R1S8	A0A024R1S8_HUMAN	LIM and SH3 domain protein 1	LASP1 hCG_31400	Homo sapiens (Human)	261
Q07954	Q07954	LRP1_HUMAN	Prolow-density lipoprotein receptor-related protein 1 (LRP-1) (Alpha-2-macroglobulin receptor) (A2MR) (Apolipoprotein E receptor) (APOER) (CD antigen CD91) [Cleaved into: Low-density lipoprotein receptor-related protein 1 85 kDa subunit (LRP-85); Low-density lipoprotein receptor-related protein 1 515 kDa subunit (LRP-515); Low-density lipoprotein receptor-related protein 1 intracellular domain (L…	LRP1 A2MR APR	Homo sapiens (Human)	4544
P49908	P49908	SEPP1_HUMAN	Selenoprotein P (SeP)	SELENOP SELP SEPP1	Homo sapiens (Human)	381
B4DRB1	B4DRB1	B4DRB1_HUMAN	cDNA FLJ50735, highly similar to Calsyntenin-3		Homo sapiens (Human)	956
P01023	P01023	A2MG_HUMAN	Alpha-2-macroglobulin (Alpha-2-M) (C3 and PZP-like alpha-2-macroglobulin domain-containing protein 5)	A2M CPAMD5 FWP007	Homo sapiens (Human)	1474
O95428	O95428	PPN_HUMAN	Papilin	PAPLN UNQ2420/PRO4977	Homo sapiens (Human)	1278
Q6EMK4	Q6EMK4	VASN_HUMAN	Vasorin (Protein slit-like 2)	VASN SLITL2 UNQ314/PRO357/PRO1282	Homo sapiens (Human)	673
V9HWC9	V9HWC9	V9HWC9_HUMAN	Superoxide dismutase [Cu-Zn] (EC 1.15.1.1)	HEL-S-44	Homo sapiens (Human)	154
A0A024R8G3	A0A024R8G3	A0A024R8G3_HUMAN	Prostaglandin D2 synthase 21kDa (Brain), isoform CRA_a (Testis tissue sperm-binding protein Li 63n)	PTGDS hCG_1780827	Homo sapiens (Human)	190
F4ZW66	F4ZW66	F4ZW66_HUMAN	NF110b		Homo sapiens (Human)	898
B4DJ30	B4DJ30	B4DJ30_HUMAN	cDNA FLJ61290, highly similar to Neutral alpha-glucosidase AB		Homo sapiens (Human)	995
A0A0A0MQT0	A0A0A0MQT0	A0A0A0MQT0_HUMAN	Retinol binding protein 1 (Retinol binding protein 1, cellular)	RBP1 hCG_16055	Homo sapiens (Human)	197
Q99497	Q99497	PARK7_HUMAN	Parkinson disease protein 7 (Maillard deglycase) (Oncogene DJ1) (Parkinsonism-associated deglycase) (Protein DJ-1) (DJ-1) (Protein/nucleic acid deglycase DJ-1) (EC 3.1.2.-, EC 3.5.1.-, EC 3.5.1.124)	PARK7	Homo sapiens (Human)	189
Q9BRK5	Q9BRK5	CAB45_HUMAN	45 kDa calcium-binding protein (Cab45) (Stromal cell-derived factor 4) (SDF-4)	SDF4 CAB45 PSEC0034	Homo sapiens (Human)	362
P16402	P16402	H13_HUMAN	Histone H1.3 (Histone H1c) (Histone H1s-2)	H1-3 H1F3 HIST1H1D	Homo sapiens (Human)	221
B4DPP6	B4DPP6	B4DPP6_HUMAN	cDNA FLJ54371, highly similar to Serum albumin		Homo sapiens (Human)	618
X6R8A1	X6R8A1	X6R8A1_HUMAN	Carboxypeptidase (EC 3.4.16.-)	CTSA	Homo sapiens (Human)	498
A8K3C3	A8K3C3	A8K3C3_HUMAN	T-complex protein 1 subunit delta		Homo sapiens (Human)	539
A7MBN3	A7MBN3	A7MBN3_HUMAN	Collagen, type IV, alpha 5	COL4A5	Homo sapiens (Human)	1691
O75882	O75882	ATRN_HUMAN	Attractin (DPPT-L) (Mahogany homolog)	ATRN KIAA0548 MGCA	Homo sapiens (Human)	1429
A8K9A4	A8K9A4	A8K9A4_HUMAN	cDNA FLJ75154, highly similar to Homo sapiens heterogeneous nuclear ribonucleoprotein C (C1/C2), mRNA		Homo sapiens (Human)	306
O00151	O00151	PDLI1_HUMAN	PDZ and LIM domain protein 1 (C-terminal LIM domain protein 1) (Elfin) (LIM domain protein CLP-36)	PDLIM1 CLIM1 CLP36	Homo sapiens (Human)	329
A0A024RDF6	A0A024RDF6	A0A024RDF6_HUMAN	deleted
Q9H1E3	Q9H1E3	NUCKS_HUMAN	Nuclear ubiquitous casein and cyclin-dependent kinase substrate 1 (P1)	NUCKS1 NUCKS JC7	Homo sapiens (Human)	243
Q6FHJ7	Q6FHJ7	SFRP4_HUMAN	Secreted frizzled-related protein 4 (sFRP-4) (Frizzled protein, human endometrium) (FrpHE)	SFRP4 FRPHE	Homo sapiens (Human)	346
P49006	P49006	MRP_HUMAN	MARCKS-related protein (MARCKS-like protein 1) (Macrophage myristoylated alanine-rich C kinase substrate) (Mac-MARCKS) (MacMARCKS)	MARCKSL1 MLP MRP	Homo sapiens (Human)	195
O60462	O60462	NRP2_HUMAN	Neuropilin-2 (Vascular endothelial cell growth factor 165 receptor 2)	NRP2 VEGF165R2	Homo sapiens (Human)	931
B5BUB5	B5BUB5	B5BUB5_HUMAN	Autoantigen La	SSB	Homo sapiens (Human)	408
D3DRR6	D3DRR6	D3DRR6_HUMAN	Inter-alpha (Globulin) inhibitor H2, isoform CRA_a	ITIH2 hCG_25115	Homo sapiens (Human)	947
A8K7Q1	A8K7Q1	A8K7Q1_HUMAN	cDNA FLJ77770, highly similar to Homo sapiens nucleobindin 1 (NUCB1), mRNA		Homo sapiens (Human)	461
P23284	P23284	PPIB_HUMAN	Peptidyl-prolyl cis-trans isomerase B (PPIase B) (EC 5.2.1.8) (CYP-S1) (Cyclophilin B) (Rotamase B) (S-cyclophilin) (SCYLP)	PPIB CYPB	Homo sapiens (Human)	216
F4ZW62	F4ZW62	F4ZW62_HUMAN	NF45		Homo sapiens (Human)	390
P26641	P26641	EF1G_HUMAN	Elongation factor 1-gamma (EF-1-gamma) (eEF-1B gamma)	EEF1G EF1G PRO1608	Homo sapiens (Human)	437
B2R7T2	B2R7T2	B2R7T2_HUMAN	Transforming growth factor beta		Homo sapiens (Human)	414
P50990	P50990	TCPQ_HUMAN	T-complex protein 1 subunit theta (TCP-1-theta) (CCT-theta) (Chaperonin containing T-complex polypeptide 1 subunit 8) (Renal carcinoma antigen NY-REN-15)	CCT8 C21orf112 CCTQ KIAA0002	Homo sapiens (Human)	548
P30530	P30530	UFO_HUMAN	Tyrosine-protein kinase receptor UFO (EC 2.7.10.1) (AXL oncogene)	AXL UFO	Homo sapiens (Human)	894
H7BZJ3	H7BZJ3	H7BZJ3_HUMAN	Protein disulfide-isomerase A6 (EC 5.3.4.1)	PDIA3	Homo sapiens (Human)	147
Q6UVK1	Q6UVK1	CSPG4_HUMAN	Chondroitin sulfate proteoglycan 4 (Chondroitin sulfate proteoglycan NG2) (Melanoma chondroitin sulfate proteoglycan) (Melanoma-associated chondroitin sulfate proteoglycan)	CSPG4 MCSP	Homo sapiens (Human)	2322
V9HW48	V9HW48	V9HW48_HUMAN	SH3 domain-binding glutamic acid-rich-like protein	HEL-S-115 SH3BGRL hCG_14922	Homo sapiens (Human)	114
Q6PCB0	Q6PCB0	VWA1_HUMAN	von Willebrand factor A domain-containing protein 1	VWA1	Homo sapiens (Human)	445
A8K6C9	A8K6C9	A8K6C9_HUMAN	Insulin-like growth factor II		Homo sapiens (Human)	180
Q16881	Q16881	TRXR1_HUMAN	Thioredoxin reductase 1, cytoplasmic (TR) (EC 1.8.1.9) (Gene associated with retinoic and interferon-induced mortality 12 protein) (GRIM-12) (Gene associated with retinoic and IFN-induced mortality 12 protein) (KM-102-derived reductase-like factor) (Peroxidase TXNRD1) (EC 1.11.1.2) (Thioredoxin reductase TR1)	TXNRD1 GRIM12 KDRF	Homo sapiens (Human)	649
Q96TA1	Q96TA1	NIBA2_HUMAN	Protein Niban 2 (Meg-3) (Melanoma invasion by ERK) (MINERVA) (Niban-like protein 1) (Protein FAM129B)	NIBAN2 C9orf88 FAM129B	Homo sapiens (Human)	746
Q02952	Q02952	AKA12_HUMAN	A-kinase anchor protein 12 (AKAP-12) (A-kinase anchor protein 250 kDa) (AKAP 250) (Gravin) (Myasthenia gravis autoantigen)	AKAP12 AKAP250	Homo sapiens (Human)	1782
Q15417	Q15417	CNN3_HUMAN	Calponin-3 (Calponin, acidic isoform)	CNN3	Homo sapiens (Human)	329
P61160	P61160	ARP2_HUMAN	Actin-related protein 2 (Actin-like protein 2)	ACTR2 ARP2	Homo sapiens (Human)	394
Q00839	Q00839	HNRPU_HUMAN	Heterogeneous nuclear ribonucleoprotein U (hnRNP U) (GRIP120) (Nuclear p120 ribonucleoprotein) (Scaffold-attachment factor A) (SAF-A) (p120) (pp120)	HNRNPU C1orf199 HNRPU SAFA U21.1	Homo sapiens (Human)	825
V9HWG3	V9HWG3	V9HWG3_HUMAN	Epididymis secretory protein Li 45	HEL-S-45	Homo sapiens (Human)	687
Q99536	Q99536	VAT1_HUMAN	Synaptic vesicle membrane protein VAT-1 homolog (EC 1.-.-.-)	VAT1	Homo sapiens (Human)	393
P34741	P34741	SDC2_HUMAN	Syndecan-2 (SYND2) (Fibroglycan) (Heparan sulfate proteoglycan core protein) (HSPG) (CD antigen CD362)	SDC2 HSPG1	Homo sapiens (Human)	201
A0A087X1N8	A0A087X1N8	A0A087X1N8_HUMAN	Serpin family B member 6 (Serpin peptidase inhibitor, clade B (Ovalbumin), member 6, isoform CRA_e)	SERPINB6 hCG_22875	Homo sapiens (Human)	395
A0A087WUZ3	A0A087WUZ3	A0A087WUZ3_HUMAN	Spectrin beta chain	SPTBN1	Homo sapiens (Human)	2366
Q9HBR0	Q9HBR0	S38AA_HUMAN	Putative sodium-coupled neutral amino acid transporter 10 (Solute carrier family 38 member 10)	SLC38A10 PP1744	Homo sapiens (Human)	1119
A0A024R2W4	A0A024R2W4	A0A024R2W4_HUMAN	Dystroglycan 1 (Dystroglycan) (Dystrophin-associated glycoprotein 1)	DAG1 hCG_20125	Homo sapiens (Human)	895
B2R5M8	B2R5M8	B2R5M8_HUMAN	Isocitrate dehydrogenase [NADP] (EC 1.1.1.42)		Homo sapiens (Human)	414
B2R9S4	B2R9S4	B2R9S4_HUMAN	cDNA, FLJ94534, highly similar to Homo sapiens capping protein (actin filament), gelsolin-like(CAPG), mRNA		Homo sapiens (Human)	348
O43854	O43854	EDIL3_HUMAN	EGF-like repeat and discoidin I-like domain-containing protein 3 (Developmentally-regulated endothelial cell locus 1 protein) (Integrin-binding protein DEL1)	EDIL3 DEL1	Homo sapiens (Human)	480
Q9HCU0	Q9HCU0	CD248_HUMAN	Endosialin (Tumor endothelial marker 1) (CD antigen CD248)	CD248 CD164L1 TEM1	Homo sapiens (Human)	757
J3QQX2	J3QQX2	J3QQX2_HUMAN	Rho GDP dissociation inhibitor alpha	ARHGDIA	Homo sapiens (Human)	235
A0A1B0RPQ4	A0A1B0RPQ4	A0A1B0RPQ4_HUMAN	Fibroblast growth factor receptor (EC 2.7.10.1)	FGFR1	Homo sapiens (Human)	822
P13797	P13797	PLST_HUMAN	Plastin-3 (T-plastin)	PLS3	Homo sapiens (Human)	630
Q96KG7	Q96KG7	MEG10_HUMAN	Multiple epidermal growth factor-like domains protein 10 (Multiple EGF-like domains protein 10)	MEGF10 KIAA1780	Homo sapiens (Human)	1140
Q13308	Q13308	PTK7_HUMAN	Inactive tyrosine-protein kinase 7 (Colon carcinoma kinase 4) (CCK-4) (Protein-tyrosine kinase 7) (Pseudo tyrosine kinase receptor 7) (Tyrosine-protein kinase-like 7)	PTK7 CCK4	Homo sapiens (Human)	1070
Q8IXL6	Q8IXL6	FA20C_HUMAN	Extracellular serine/threonine protein kinase FAM20C (EC 2.7.11.1) (Dentin matrix protein 4) (DMP-4) (Golgi casein kinase) (Golgi-enriched fraction casein kinase) (GEF-CK)	FAM20C DMP4	Homo sapiens (Human)	584
Q8WX93	Q8WX93	PALLD_HUMAN	Palladin (SIH002) (Sarcoma antigen NY-SAR-77)	PALLD KIAA0992 CGI-151	Homo sapiens (Human)	1383
A0A024RAZ7	A0A024RAZ7	A0A024RAZ7_HUMAN	Heterogeneous nuclear ribonucleoprotein A1, isoform CRA_b	HNRPA1 hCG_2017591	Homo sapiens (Human)	372
P19021	P19021	AMD_HUMAN	Peptidyl-glycine alpha-amidating monooxygenase (PAM) [Includes: Peptidylglycine alpha-hydroxylating monooxygenase (PHM) (EC 1.14.17.3); Peptidyl-alpha-hydroxyglycine alpha-amidating lyase (EC 4.3.2.5) (Peptidylamidoglycolate lyase) (PAL)]	PAM	Homo sapiens (Human)	973
P49746	P49746	TSP3_HUMAN	Thrombospondin-3	THBS3 TSP3	Homo sapiens (Human)	956
O95631	O95631	NET1_HUMAN	Netrin-1 (Epididymis tissue protein Li 131P)	NTN1 NTN1L	Homo sapiens (Human)	604
P15531	P15531	NDKA_HUMAN	Nucleoside diphosphate kinase A (NDK A) (NDP kinase A) (EC 2.7.4.6) (Granzyme A-activated DNase) (GAAD) (Metastasis inhibition factor nm23) (NM23-H1) (Tumor metastatic process-associated protein)	NME1 NDPKA NM23	Homo sapiens (Human)	152
B2RD22	B2RD22	B2RD22_HUMAN	cDNA, FLJ96422, highly similar to Homo sapiens transmembrane protein with EGF-like and two follistatin-like domains 2 (TMEFF2), mRNA		Homo sapiens (Human)	374
P40261	P40261	NNMT_HUMAN	Nicotinamide N-methyltransferase (EC 2.1.1.1)	NNMT	Homo sapiens (Human)	264
B4DVA7	B4DVA7	B4DVA7_HUMAN	Beta-hexosaminidase (EC 3.2.1.52)		Homo sapiens (Human)	540
P13473	P13473	LAMP2_HUMAN	Lysosome-associated membrane glycoprotein 2 (LAMP-2) (Lysosome-associated membrane protein 2) (CD107 antigen-like family member B) (LGP-96) (CD antigen CD107b)	LAMP2	Homo sapiens (Human)	410
Q03252	Q03252	LMNB2_HUMAN	Lamin-B2	LMNB2 LMN2	Homo sapiens (Human)	620
P55001	P55001	MFAP2_HUMAN	Microfibrillar-associated protein 2 (MFAP-2) (Microfibril-associated glycoprotein 1) (MAGP) (MAGP-1)	MFAP2 MAGP1	Homo sapiens (Human)	183
P01137	P01137	TGFB1_HUMAN	Transforming growth factor beta-1 proprotein [Cleaved into: Latency-associated peptide (LAP); Transforming growth factor beta-1 (TGF-beta-1)]	TGFB1 TGFB	Homo sapiens (Human)	390
P62979	P62979	RS27A_HUMAN	Ubiquitin-ribosomal protein eS31 fusion protein (Ubiquitin carboxyl extension protein 80) [Cleaved into: Ubiquitin; Small ribosomal subunit protein eS31 (40S ribosomal protein S27a)]	RPS27A UBA80 UBCEP1	Homo sapiens (Human)	156
Q53R19	Q53R19	Q53R19_HUMAN	Arp2/3 complex 34 kDa subunit	ARPC2 hCG_16304	Homo sapiens (Human)	300
B7Z9B8	B7Z9B8	B7Z9B8_HUMAN	cDNA FLJ56912, highly similar to Fibulin-2		Homo sapiens (Human)	1210
A0A140VJT8	A0A140VJT8	A0A140VJT8_HUMAN	Ribonuclease inhibitor (Ribonuclease/angiogenin inhibitor 1)		Homo sapiens (Human)	461
A0A024RAI1	A0A024RAI1	A0A024RAI1_HUMAN	ARP3 actin-related protein 3 homolog (Yeast), isoform CRA_a	ACTR3 hCG_26669	Homo sapiens (Human)	418
H9ZYJ2	H9ZYJ2	H9ZYJ2_HUMAN	Thioredoxin	TXN	Homo sapiens (Human)	105
Q549N0	Q549N0	Q549N0_HUMAN	Cofilin 2 (Muscle), isoform CRA_a (Cofilin 2 (Muscle), isoform CRA_c) (Cofilin isoform) (cDNA, FLJ94864, Homo sapiens cofilin 2 (muscle) (CFL2), mRNA)	CFL2 hCG_21174	Homo sapiens (Human)	166
Q9Y3E1	Q9Y3E1	HDGR3_HUMAN	Hepatoma-derived growth factor-related protein 3 (HRP-3) (Hepatoma-derived growth factor 2) (HDGF-2)	HDGFL3 HDGF2 HDGFRP3 CGI-142	Homo sapiens (Human)	203
Q14247	Q14247	SRC8_HUMAN	Src substrate cortactin (Amplaxin) (Oncogene EMS1)	CTTN EMS1	Homo sapiens (Human)	550
Q0VDC6	Q0VDC6	Q0VDC6_HUMAN	peptidylprolyl isomerase (EC 5.2.1.8)	FKBP1A	Homo sapiens (Human)	145
B2R8Z8	B2R8Z8	B2R8Z8_HUMAN	cDNA, FLJ94136, highly similar to Homo sapiens synaptotagmin binding, cytoplasmic RNA interacting protein (SYNCRIP), mRNA		Homo sapiens (Human)	623
B7Z3K9	B7Z3K9	B7Z3K9_HUMAN	Fructose-bisphosphate aldolase (EC 4.1.2.13)		Homo sapiens (Human)	451
Q15084	Q15084	PDIA6_HUMAN	Protein disulfide-isomerase A6 (EC 5.3.4.1) (Endoplasmic reticulum protein 5) (ER protein 5) (ERp5) (Protein disulfide isomerase P5) (Thioredoxin domain-containing protein 7)	PDIA6 ERP5 P5 TXNDC7	Homo sapiens (Human)	440
Q99988	Q99988	GDF15_HUMAN	Growth/differentiation factor 15 (GDF-15) (Macrophage inhibitory cytokine 1) (MIC-1) (NSAID-activated gene 1 protein) (NAG-1) (NSAID-regulated gene 1 protein) (NRG-1) (Placental TGF-beta) (Placental bone morphogenetic protein) (Prostate differentiation factor)	GDF15 MIC1 PDF PLAB PTGFB	Homo sapiens (Human)	308
Q96HF1	Q96HF1	SFRP2_HUMAN	Secreted frizzled-related protein 2 (FRP-2) (sFRP-2) (Secreted apoptosis-related protein 1) (SARP-1)	SFRP2 FRP2 SARP1 FKSG12 UNQ361/PRO697	Homo sapiens (Human)	295
B4DUT8	B4DUT8	B4DUT8_HUMAN	Calponin	CNN2	Homo sapiens (Human)	330
B4DR52	B4DR52	B4DR52_HUMAN	Histone H2B		Homo sapiens (Human)	166
A0A024QZL1	A0A024QZL1	A0A024QZL1_HUMAN	Proteoglycan 1, secretory granule, isoform CRA_a	PRG1 hCG_96142	Homo sapiens (Human)	158
B0YIW6	B0YIW6	B0YIW6_HUMAN	Coatomer subunit delta	ARCN1 hCG_40220	Homo sapiens (Human)	552
Q15366	Q15366	PCBP2_HUMAN	Poly(rC)-binding protein 2 (Alpha-CP2) (Heterogeneous nuclear ribonucleoprotein E2) (hnRNP E2)	PCBP2	Homo sapiens (Human)	365
A8K8U1	A8K8U1	A8K8U1_HUMAN	cDNA FLJ77762, highly similar to Homo sapiens cullin-associated and neddylation-dissociated 1 (CAND1), mRNA		Homo sapiens (Human)	1230
A0A161I202	A0A161I202	A0A161I202_HUMAN	Lactotransferrin	LTF	Homo sapiens (Human)	711
P02686	P02686	MBP_HUMAN	Myelin basic protein (MBP) (Myelin A1 protein) (Myelin membrane encephalitogenic protein)	MBP	Homo sapiens (Human)	304
Q53SS8	Q53SS8	Q53SS8_HUMAN	Epididymis secretory protein Li 85 (Poly(RC) binding protein 1) (Uncharacterized protein PCBP1) (cDNA, FLJ94964, highly similar to Homo sapiens poly(rC) binding protein 1 (PCBP1), mRNA)	PCBP1 HEL-S-85 hCG_1776997	Homo sapiens (Human)	356
A0A0S2Z471	A0A0S2Z471	A0A0S2Z471_HUMAN	creatine kinase (EC 2.7.3.2)	CKB hCG_25499	Homo sapiens (Human)	405
P16070	P16070	CD44_HUMAN	CD44 antigen (CDw44) (Epican) (Extracellular matrix receptor III) (ECMR-III) (GP90 lymphocyte homing/adhesion receptor) (HUTCH-I) (Heparan sulfate proteoglycan) (Hermes antigen) (Hyaluronate receptor) (Phagocytic glycoprotein 1) (PGP-1) (Phagocytic glycoprotein I) (PGP-I) (CD antigen CD44)	CD44 LHR MDU2 MDU3 MIC4	Homo sapiens (Human)	742
D9ZGG2	D9ZGG2	D9ZGG2_HUMAN	Vitronectin	VTN	Homo sapiens (Human)	478
B4DWA6	B4DWA6	B4DWA6_HUMAN	F-actin-capping protein subunit beta		Homo sapiens (Human)	335
A0A0U1RRH7	A0A0U1RRH7	A0A0U1RRH7_HUMAN	Histone H2A		Homo sapiens (Human)	170
Q5T9B7	Q5T9B7	Q5T9B7_HUMAN	Adenylate kinase isoenzyme 1 (AK 1) (EC 2.7.4.3) (EC 2.7.4.6) (ATP-AMP transphosphorylase 1) (ATP:AMP phosphotransferase) (Adenylate monophosphate kinase) (Myokinase)	AK1	Homo sapiens (Human)	210
Q92743	Q92743	HTRA1_HUMAN	Serine protease HTRA1 (EC 3.4.21.-) (High-temperature requirement A serine peptidase 1) (L56) (Serine protease 11)	HTRA1 HTRA PRSS11	Homo sapiens (Human)	480
Q05DB4	Q05DB4	Q05DB4_HUMAN	HEBP2 protein	HEBP2	Homo sapiens (Human)	214
P30048	P30048	PRDX3_HUMAN	Thioredoxin-dependent peroxide reductase, mitochondrial (EC 1.11.1.24) (Antioxidant protein 1) (AOP-1) (HBC189) (Peroxiredoxin III) (Prx-III) (Peroxiredoxin-3) (Protein MER5 homolog) (Thioredoxin-dependent peroxiredoxin 3)	PRDX3 AOP1	Homo sapiens (Human)	256
A0A024R944	A0A024R944	A0A024R944_HUMAN	Antithrombin-III (Serpin C1)	SERPINC1 hCG_23693	Homo sapiens (Human)	464
Q9NQW7	Q9NQW7	XPP1_HUMAN	Xaa-Pro aminopeptidase 1 (EC 3.4.11.9) (Aminoacylproline aminopeptidase) (Cytosolic aminopeptidase P) (Soluble aminopeptidase P) (sAmp) (X-Pro aminopeptidase 1) (X-prolyl aminopeptidase 1, soluble)	XPNPEP1 XPNPEPL XPNPEPL1	Homo sapiens (Human)	623
P16401	P16401	H15_HUMAN	Histone H1.5 (Histone H1a) (Histone H1b) (Histone H1s-3)	H1-5 H1F5 HIST1H1B	Homo sapiens (Human)	226
P40925	P40925	MDHC_HUMAN	Malate dehydrogenase, cytoplasmic (EC 1.1.1.37) (Aromatic alpha-keto acid reductase) (KAR) (EC 1.1.1.96) (Cytosolic malate dehydrogenase)	MDH1 MDHA	Homo sapiens (Human)	334
Q59EA2	Q59EA2	Q59EA2_HUMAN	Coronin		Homo sapiens (Human)	501
A0A140VJE8	A0A140VJE8	A0A140VJE8_HUMAN	AP complex subunit beta	AP2B1 hCG_1992160	Homo sapiens (Human)	951
P07305	P07305	H10_HUMAN	Histone H1.0 (Histone H1') (Histone H1(0)) [Cleaved into: Histone H1.0, N-terminally processed]	H1-0 H1F0 H1FV	Homo sapiens (Human)	194
I3L504	I3L504	I3L504_HUMAN	Eukaryotic translation initiation factor 5A	EIF5A	Homo sapiens (Human)	186
P43034	P43034	LIS1_HUMAN	Platelet-activating factor acetylhydrolase IB subunit beta (Lissencephaly-1 protein) (LIS-1) (PAF acetylhydrolase 45 kDa subunit) (PAF-AH 45 kDa subunit) (PAF-AH alpha) (PAFAH alpha)	PAFAH1B1 LIS1 MDCR MDS PAFAHA	Homo sapiens (Human)	410
P55786	P55786	PSA_HUMAN	Puromycin-sensitive aminopeptidase (PSA) (EC 3.4.11.14) (Cytosol alanyl aminopeptidase) (AAP-S)	NPEPPS PSA	Homo sapiens (Human)	919
Q8IWU5	Q8IWU5	SULF2_HUMAN	Extracellular sulfatase Sulf-2 (hSulf-2) (Arylsulfatase) (EC 3.1.6.1) (N-acetylglucosamine-6-sulfatase) (EC 3.1.6.14) [Cleaved into: Extracellular sulfatase Sulf-2 secreted form]	SULF2 KIAA1247 UNQ559/PRO1120	Homo sapiens (Human)	870
P24593	P24593	IBP5_HUMAN	Insulin-like growth factor-binding protein 5 (IBP-5) (IGF-binding protein 5) (IGFBP-5)	IGFBP5 IBP5	Homo sapiens (Human)	272
A0A0A0MTS2	A0A0A0MTS2	A0A0A0MTS2_HUMAN	deleted
P58546	P58546	MTPN_HUMAN	Myotrophin (Protein V-1)	MTPN	Homo sapiens (Human)	118
Q13740	Q13740	CD166_HUMAN	CD166 antigen (Activated leukocyte cell adhesion molecule) (CD antigen CD166)	ALCAM MEMD	Homo sapiens (Human)	583
P18827	P18827	SDC1_HUMAN	Syndecan-1 (SYND1) (CD antigen CD138)	SDC1 SDC	Homo sapiens (Human)	310
A0A024RDR0	A0A024RDR0	A0A024RDR0_HUMAN	High-mobility group box 1, isoform CRA_a	HMGB1 hCG_2020366	Homo sapiens (Human)	215
B2R9K8	B2R9K8	B2R9K8_HUMAN	cDNA, FLJ94440, highly similar to Homo sapiens chaperonin containing TCP1, subunit 6A (zeta 1)(CCT6A), mRNA		Homo sapiens (Human)	531
Q9NUL5	Q9NUL5	SHFL_HUMAN	Shiftless antiviral inhibitor of ribosomal frameshifting protein (SFL) (SHFL) (Interferon-regulated antiviral protein) (IRAV) (Repressor of yield of DENV protein) (RyDEN)	SHFL C19orf66 FLJ11286 IRAV RYDEN SFL	Homo sapiens (Human)	291
P49767	P49767	VEGFC_HUMAN	Vascular endothelial growth factor C (VEGF-C) (Flt4 ligand) (Flt4-L) (Vascular endothelial growth factor-related protein) (VRP)	VEGFC	Homo sapiens (Human)	419
P55735	P55735	SEC13_HUMAN	Protein SEC13 homolog (GATOR complex protein SEC13) (SEC13-like protein 1) (SEC13-related protein)	SEC13 D3S1231E SEC13A SEC13L1 SEC13R	Homo sapiens (Human)	322
P04066	P04066	FUCO_HUMAN	Tissue alpha-L-fucosidase (EC 3.2.1.51) (Alpha-L-fucosidase I) (Alpha-L-fucoside fucohydrolase 1) (Alpha-L-fucosidase 1)	FUCA1 Nbla10230	Homo sapiens (Human)	466
Q13442	Q13442	HAP28_HUMAN	28 kDa heat- and acid-stable phosphoprotein (PDGF-associated protein) (PAP) (PDGFA-associated protein 1) (PAP1)	PDAP1 HASPP28	Homo sapiens (Human)	181
E7EMB3	E7EMB3	E7EMB3_HUMAN	Calmodulin 2	CALM2	Homo sapiens (Human)	196
B2R8R5	B2R8R5	B2R8R5_HUMAN	cDNA, FLJ94025, highly similar to Homo sapiens tripartite motif-containing 28 (TRIM28), mRNA		Homo sapiens (Human)	835
P51991	P51991	ROA3_HUMAN	Heterogeneous nuclear ribonucleoprotein A3 (hnRNP A3)	HNRNPA3 HNRPA3	Homo sapiens (Human)	378
A8K2Q6	A8K2Q6	A8K2Q6_HUMAN	Peptidyl-prolyl cis-trans isomerase (PPIase) (EC 5.2.1.8)		Homo sapiens (Human)	212
O75367	O75367	H2AY_HUMAN	Core histone macro-H2A.1 (Histone macroH2A1) (mH2A1) (Histone H2A.y) (H2A/y) (Medulloblastoma antigen MU-MB-50.205)	MACROH2A1 H2AFY	Homo sapiens (Human)	369
Q59H77	Q59H77	Q59H77_HUMAN	T-complex protein 1 subunit gamma		Homo sapiens (Human)	577
B2R9K6	B2R9K6	B2R9K6_HUMAN	cDNA, FLJ94436, highly similar to Homo sapiens platelet derived growth factor C (PDGFC), mRNA		Homo sapiens (Human)	345
Q5U000	Q5U000	Q5U000_HUMAN	cathepsin X (EC 3.4.18.1)		Homo sapiens (Human)	303
P49788	P49788	TIG1_HUMAN	Retinoic acid receptor responder protein 1 (Phorbol ester-induced gene 1 protein) (PERG-1) (RAR-responsive protein TIG1) (Tazarotene-induced gene 1 protein)	RARRES1 PEIG1 TIG1	Homo sapiens (Human)	294
Q8TE01	Q8TE01	Q8TE01_HUMAN	DERP12 (Dermal papilla derived protein 12)	derp12	Homo sapiens (Human)	343
B2RBH2	B2RBH2	B2RBH2_HUMAN	5'-nucleotidase (EC 3.1.3.5) (Ecto-5'-nucleotidase)		Homo sapiens (Human)	574
A0A024R8Q1	A0A024R8Q1	A0A024R8Q1_HUMAN	Glucosidase, alpha acid (Pompe disease, glycogen storage disease type II), isoform CRA_a	GAA hCG_27920	Homo sapiens (Human)	952
S4R3N1	S4R3N1	S4R3N1_HUMAN	10 kDa heat shock protein, mitochondrial (10 kDa chaperonin) (Chaperonin 10)	HSPE1-MOB4	Homo sapiens (Human)	261
A0A024RBR3	A0A024RBR3	A0A024RBR3_HUMAN	Density-regulated protein	DENR hCG_33191	Homo sapiens (Human)	198
G3V3D1	G3V3D1	G3V3D1_HUMAN	NPC intracellular cholesterol transporter 2 (Epididymal secretory protein E1)	NPC2	Homo sapiens (Human)	221
V9HW90	V9HW90	V9HW90_HUMAN	Glutathione reductase (EC 1.8.1.7)	HEL-75 HEL-S-122m	Homo sapiens (Human)	522
G3V5Z7	G3V5Z7	G3V5Z7_HUMAN	Proteasome subunit alpha type	PSMA6	Homo sapiens (Human)	252
A0A024RBB7	A0A024RBB7	A0A024RBB7_HUMAN	Nucleosome assembly protein 1-like 1, isoform CRA_a	NAP1L1 hCG_2015037	Homo sapiens (Human)	391
B2R4R9	B2R4R9	B2R4R9_HUMAN	Small ribosomal subunit protein eS28 (40S ribosomal protein S28)	RPS28 hCG_23961 hCG_26477	Homo sapiens (Human)	69
F8VW96	F8VW96	F8VW96_HUMAN	Cysteine and glycine rich protein 2	CSRP2	Homo sapiens (Human)	243
P98066	P98066	TSG6_HUMAN	Tumor necrosis factor-inducible gene 6 protein (EC 3.1.1.-) (Hyaluronate-binding protein) (TNF-stimulated gene 6 protein) (TSG-6) (Tumor necrosis factor alpha-induced protein 6) (TNF alpha-induced protein 6)	TNFAIP6 TSG6	Homo sapiens (Human)	277
P23526	P23526	SAHH_HUMAN	Adenosylhomocysteinase (AdoHcyase) (EC 3.13.2.1) (S-adenosyl-L-homocysteine hydrolase)	AHCY SAHH	Homo sapiens (Human)	432
P17987	P17987	TCPA_HUMAN	T-complex protein 1 subunit alpha (TCP-1-alpha) (CCT-alpha)	TCP1 CCT1 CCTA	Homo sapiens (Human)	556
P48061	P48061	SDF1_HUMAN	Stromal cell-derived factor 1 (SDF-1) (hSDF-1) (C-X-C motif chemokine 12) (Intercrine reduced in hepatomas) (IRH) (hIRH) (Pre-B cell growth-stimulating factor) (PBSF) [Cleaved into: SDF-1-beta(3-72); SDF-1-alpha(3-67)]	CXCL12 SDF1 SDF1A SDF1B	Homo sapiens (Human)	93
Q6UXH8	Q6UXH8	CCBE1_HUMAN	Collagen and calcium-binding EGF domain-containing protein 1 (Full of fluid protein homolog)	CCBE1 KIAA1983 UNQ1921/PRO4395	Homo sapiens (Human)	406
A4QPB0	A4QPB0	A4QPB0_HUMAN	IQ motif containing GTPase activating protein 1	IQGAP1	Homo sapiens (Human)	1657
A8KAQ3	A8KAQ3	A8KAQ3_HUMAN	cDNA FLJ76489, highly similar to Homo sapiens sortilin 1 (SORT1), mRNA		Homo sapiens (Human)	831
A8K7T4	A8K7T4	A8K7T4_HUMAN	cDNA FLJ75774, highly similar to Homo sapiens lectin, mannose-binding 2 (LMAN2), mRNA		Homo sapiens (Human)	356
P17936	P17936	IBP3_HUMAN	Insulin-like growth factor-binding protein 3 (IBP-3) (IGF-binding protein 3) (IGFBP-3)	IGFBP3 IBP3	Homo sapiens (Human)	291
A0A024R7B7	A0A024R7B7	A0A024R7B7_HUMAN	Hsp90 co-chaperone Cdc37 (Hsp90 chaperone protein kinase-targeting subunit) (p50Cdc37)	CDC37 hCG_28478	Homo sapiens (Human)	378
Q07092	Q07092	COGA1_HUMAN	Collagen alpha-1(XVI) chain	COL16A1 FP1572	Homo sapiens (Human)	1604
P03956	P03956	MMP1_HUMAN	Interstitial collagenase (EC 3.4.24.7) (Fibroblast collagenase) (Matrix metalloproteinase-1) (MMP-1) [Cleaved into: 22 kDa interstitial collagenase; 27 kDa interstitial collagenase]	MMP1 CLG	Homo sapiens (Human)	469
P07686	P07686	HEXB_HUMAN	Beta-hexosaminidase subunit beta (EC 3.2.1.52) (Beta-N-acetylhexosaminidase subunit beta) (Hexosaminidase subunit B) (Cervical cancer proto-oncogene 7 protein) (HCC-7) (N-acetyl-beta-glucosaminidase subunit beta) [Cleaved into: Beta-hexosaminidase subunit beta chain B; Beta-hexosaminidase subunit beta chain A]	HEXB HCC7	Homo sapiens (Human)	556
A0A0K0K1J1	A0A0K0K1J1	A0A0K0K1J1_HUMAN	Epididymis secretory protein Li 2	HEL-S-2	Homo sapiens (Human)	146
A0A1B0RPQ5	A0A1B0RPQ5	A0A1B0RPQ5_HUMAN	Anosmin-1 (EC 3.4.21.4)	ANOS1	Homo sapiens (Human)	680
A0A024R5L0	A0A024R5L0	A0A024R5L0_HUMAN	Prolylcarboxypeptidase (Angiotensinase C), isoform CRA_a	PRCP hCG_27286	Homo sapiens (Human)	496
P58215	P58215	LOXL3_HUMAN	Lysyl oxidase homolog 3 (EC 1.4.3.-) (EC 1.4.3.13) (Lysyl oxidase-like protein 3)	LOXL3 LOXL	Homo sapiens (Human)	753
B4DUP2	B4DUP2	B4DUP2_HUMAN	UTP--glucose-1-phosphate uridylyltransferase (EC 2.7.7.9)		Homo sapiens (Human)	517
A0A0U1RRM4	A0A0U1RRM4	A0A0U1RRM4_HUMAN	Polypyrimidine tract-binding protein 1	PTBP1	Homo sapiens (Human)	588
A0A0S2Z4L3	A0A0S2Z4L3	A0A0S2Z4L3_HUMAN	Protein S (Protein S isoform 2)	PROS1	Homo sapiens (Human)	708
Q01844	Q01844	EWS_HUMAN	RNA-binding protein EWS (EWS oncogene) (Ewing sarcoma breakpoint region 1 protein)	EWSR1 EWS	Homo sapiens (Human)	656
A0A024RBS2	A0A024RBS2	A0A024RBS2_HUMAN	60S acidic ribosomal protein P0	RPLP0 hCG_2016152	Homo sapiens (Human)	317
P55884	P55884	EIF3B_HUMAN	Eukaryotic translation initiation factor 3 subunit B (eIF3b) (Eukaryotic translation initiation factor 3 subunit 9) (Prt1 homolog) (hPrt1) (eIF-3-eta) (eIF3 p110) (eIF3 p116)	EIF3B EIF3S9	Homo sapiens (Human)	814
A0A140VK72	A0A140VK72	A0A140VK72_HUMAN	Heat shock 70 kDa protein 13 (Stress-70 protein chaperone microsome-associated 60 kDa protein)		Homo sapiens (Human)	471
J3KQE5	J3KQE5	J3KQE5_HUMAN	GTP-binding nuclear protein Ran	RAN	Homo sapiens (Human)	234
Q15746	Q15746	MYLK_HUMAN	Myosin light chain kinase, smooth muscle (MLCK) (smMLCK) (EC 2.7.11.18) (Kinase-related protein) (KRP) (Telokin) [Cleaved into: Myosin light chain kinase, smooth muscle, deglutamylated form]	MYLK MLCK MLCK1 MYLK1	Homo sapiens (Human)	1914
A0A0F7G8J1	A0A0F7G8J1	A0A0F7G8J1_HUMAN	Plasminogen (EC 3.4.21.7)	PLG	Homo sapiens (Human)	809
A0A024R0Q4	A0A024R0Q4	A0A024R0Q4_HUMAN	Phospholipase D family, member 3, isoform CRA_b	PLD3 hCG_1995506	Homo sapiens (Human)	490
Q76LA1	Q76LA1	Q76LA1_HUMAN	CSTB protein (Cystatin B) (Cystatin B (Stefin B)) (Cystatin B (Stefin B), isoform CRA_a) (Epididymis secretory sperm binding protein) (cDNA, FLJ92415, Homo sapiens cystatin B (stefin B) (CSTB), mRNA)	CSTB hCG_401291	Homo sapiens (Human)	98
P43251	P43251	BTD_HUMAN	Biotinidase (Biotinase) (EC 3.5.1.12)	BTD	Homo sapiens (Human)	543
Q8WVQ1	Q8WVQ1	CANT1_HUMAN	Soluble calcium-activated nucleotidase 1 (SCAN-1) (EC 3.6.1.6) (Apyrase homolog) (Putative MAPK-activating protein PM09) (Putative NF-kappa-B-activating protein 107)	CANT1 SHAPY	Homo sapiens (Human)	401
P35606	P35606	COPB2_HUMAN	Coatomer subunit beta' (Beta'-coat protein) (Beta'-COP) (p102)	COPB2	Homo sapiens (Human)	906
Q68BL7	Q68BL7	OLM2A_HUMAN	Olfactomedin-like protein 2A (Photomedin-1)	OLFML2A UNQ9394/PRO34319	Homo sapiens (Human)	652
A8K2T4	P10643	CO7_HUMAN	Complement component C7	C7	Homo sapiens (Human)	843
Q9NZV1	Q9NZV1	CRIM1_HUMAN	Cysteine-rich motor neuron 1 protein (CRIM-1) (Cysteine-rich repeat-containing protein S52) [Cleaved into: Processed cysteine-rich motor neuron 1 protein]	CRIM1 S52 UNQ1886/PRO4330	Homo sapiens (Human)	1036
A0A087WTY6	A0A087WTY6	A0A087WTY6_HUMAN	Neuroblastoma suppressor of tumorigenicity 1	NBL1	Homo sapiens (Human)	215
Q86UE4	Q86UE4	LYRIC_HUMAN	Protein LYRIC (3D3/LYRIC) (Astrocyte elevated gene-1 protein) (AEG-1) (Lysine-rich CEACAM1 co-isolated protein) (Metadherin) (Metastasis adhesion protein)	MTDH AEG1 LYRIC	Homo sapiens (Human)	582
Q16706	Q16706	MA2A1_HUMAN	Alpha-mannosidase 2 (EC 3.2.1.114) (Golgi alpha-mannosidase II) (AMan II) (Man II) (Mannosidase alpha class 2A member 1) (Mannosyl-oligosaccharide 1,3-1,6-alpha-mannosidase)	MAN2A1 MANA2	Homo sapiens (Human)	1144
B7Z8Q2	B7Z8Q2	B7Z8Q2_HUMAN	Alpha-2-HS-glycoprotein (Fetuin-A)		Homo sapiens (Human)	433
E5RJR5	E5RJR5	E5RJR5_HUMAN	S-phase kinase-associated protein 1	SKP1	Homo sapiens (Human)	163
Q14019	Q14019	COTL1_HUMAN	Coactosin-like protein	COTL1 CLP	Homo sapiens (Human)	142
P62805	P62805	H4_HUMAN	Histone H4	H4C1 H4/A H4FA HIST1H4A; H4C2 H4/I H4FI HIST1H4B; H4C3 H4/G H4FG HIST1H4C; H4C4 H4/B H4FB HIST1H4D; H4C5 H4/J H4FJ HIST1H4E; H4C6 H4/C H4FC HIST1H4F; H4C8 H4/H H4FH HIST1H4H; H4C9 H4/M H4FM HIST1H4I; H4C11 H4/E H4FE HIST1H4J; H4C12 H4/D H4FD HIST1H4K; H4C13 H4/K H4FK HIST1H4L; H4C14 H4/N H4F2 H4FN HIST2H4 HIST2H4A; H4C15 H4/O H4FO HIST2H4B; H4C16 H4-16 HIST4H4	Homo sapiens (Human)	103
K7ES70	K7ES70	K7ES70_HUMAN	Microfibril associated protein 4	MFAP4	Homo sapiens (Human)	280
Q15436	Q15436	SC23A_HUMAN	Protein transport protein Sec23A (hSec23A) (SEC23-related protein A)	SEC23A	Homo sapiens (Human)	765
Q14126	Q14126	DSG2_HUMAN	Desmoglein-2 (Cadherin family member 5) (HDGC)	DSG2 CDHF5	Homo sapiens (Human)	1118
Q5U043	Q5U043	Q5U043_HUMAN	S-(hydroxymethyl)glutathione dehydrogenase (EC 1.1.1.284)		Homo sapiens (Human)	374
P58397	P58397	ATS12_HUMAN	A disintegrin and metalloproteinase with thrombospondin motifs 12 (ADAM-TS 12) (ADAM-TS12) (ADAMTS-12) (EC 3.4.24.-)	ADAMTS12 UNQ1918/PRO4389	Homo sapiens (Human)	1594
Q3KQU3	Q3KQU3	MA7D1_HUMAN	MAP7 domain-containing protein 1 (Arginine/proline-rich coiled-coil domain-containing protein 1) (Proline/arginine-rich coiled-coil domain-containing protein 1)	MAP7D1 KIAA1187 PARCC1 RPRC1 PP2464	Homo sapiens (Human)	841
A0A090N8P3	A0A090N8P3	A0A090N8P3_HUMAN	peptidylprolyl isomerase (EC 5.2.1.8)	FKBP9 tcag7.1016	Homo sapiens (Human)	570
Q6NS36	Q6NS36	Q6NS36_HUMAN	Ferritin	FTH1	Homo sapiens (Human)	232
B4DL85	B4DL85	B4DL85_HUMAN	cDNA FLJ60660, highly similar to Hematological and neurological expressed1-like protein		Homo sapiens (Human)	208
Q14473	Q14473	Q14473_HUMAN	Globin family profile domain-containing protein		Homo sapiens (Human)	175

## Sheet: Proteins analyzed
Health astrocyte_322 total proteins (Kim et al 2020)	GMB_Control (total proteins)	GBM_iHDAC (total proteins)	Common proteins (GMB_ControlXGBM_iHDACXAstrocyte	GBM (Volcano downregulated in iHDAC)	GBM (Volcano upregulated in iHDAC)
A0A024R462	P09237	P22061-2	P35555	Q9Y696	P14324			Legend:
P35555	Q99729-2	P28072	P21333	P09603	P04080			common proteins GBM_ControlXGBM_iHDAC
A0A024RAB6	P31431	P22676	P07996	O60888-2	Q9NZP8
P21333	sp-P12081	P62328	P02452	P35052	P06703
B7ZLY3	P53999	P61960	P08123	Q13011	O43852-3
P07996	P04350	P63000-2	P08603	O15394	P14618-2
O00468	Q07812-2	P67809	Q15149	P22626	Q00688
V9HWA9	P01911	P30046	P11047	P07585	Q01518
P02452	Q13838-2	Q9Y2V2	P35579	P07093-3	P04732
P08123	P31153	O15347	Q99715	O14672	Q06323
P08603	P29218-3	P01023	P12111	P50454	P07108-5
Q15149	O75787	P47895	P12109	O15240	P61586
D3DTX7	Q8N129	Q96C19	O15230	Q8N114	P05387
B4DTH2	Q9Y680	O60936-3	P08253	Q14247	Q14696
P11047	Q14703	P28070	Q12841	P04179	P00491
P35579	P14780	P28074	O43707	Q9UNW1	Q9UKM7
Q99715	Q16849	Q04637-9	P23142	P55001	P49189
P12111	Q9H173	Q8NCW5	Q16270	Q9ULV4-3	P40925-3
P12109	O14964	O95881	Q14767	Q24JP5-2	O75083
P13645	O95292	P62072	Q15582		P0DP23
Q4LE33	P61204	P49591	P35556		P58546
Q8N2S1	P17900	Q9P2E9	Q14315		Q02952
O15230	Q92598	O75368	P00558		Q16658
P08253	Q9NP97	P61106	P06396		P17655
Q92626	Q9ULA0	Q9H1E3	Q9NS15		Q99598
P35908	P01019	Q12906-7	P06733		P51858
H6VRG1	P33316	Q9HB71	P35442		P25789
Q9NR99	O75396	Q14766-4	P04406		O15400
J3QSU6	sp-P63165	Q8IV08	P08238		P52565
D3DQH8	P15374	P05362	P21291		Q14767
A0A0S2Z3Y1	P84157-2	P13686	P05997		Q86SR1
B4DUV1	O75436	P23193	P13639		P21399
Q12841	P16401	P62942	P51884		O95967
O43707	Q13444	Q99584	Q8NBJ4		P35754
P23142	O00754	P00813	P12110		Q7Z7G0
Q59FG9	Q9BYC5	P43487	P20908		Q15631
Q16270	Q7Z3B1	P49321-3	Q8N6G6		Q01469
G3XAI2	P33176	P78330	P60174		Q9NUQ9
Q14767	Q6ZRP7	P51149	Q9NRN5		P37837
A0A024RAL1	O75718	P68036	Q9Y4K0		Q9Y646
Q15582	Q6NZI2	P05198	P26022		P34932
V9HWB8	Q9Y2W1	E9PAV3	P19883		P32119
B4DID6	P54764	Q9UBS4	P22692		Q14019
P35556	P08253	Q9UBQ6	P35052
B4DPQ0	P09486	Q92688	Q13219
P12814	P05121	Q15424-3	Q16658
Q14315	P36222	P30740	P30101
A0A1S5UZ07	Q16270	P61077-3	P07737
Q8IUX7	Q15582	P78559-2	Q6YHK3
A0A024R5Z9	P61769	Q02790	Q16610
A8K7E0	P08670	Q01433	P09382
A0A0C4DFX3	P11021	Q96CW1	P67936
A0A024QYT5	P01033	P13010	O00391
P02545	P06733	P24666	P19338
P00558	P26022	P35527	P14625
A4D2D2	P08123	O15067	O60687
A0A024RAM4	Q08380	Q15637-5	P16870
P06396	P02751-15	Q96AE4-2	Q08629
A0A024R374	P04075-2	Q9Y2I2	P29966
Q59EN5	P00558	Q14195-2	Q14112
Q9NS15	P23284	P78536	P78539
P06733	P07737	O00499	Q14103
B3KUE5	P60174	P10155	Q08431
P10909	P12109	P06681	P31150
P35442	P60709	P49720	Q9UBG0
Q8N475	O00391	P04062	P17096
P04406	Q9H299	Q96HC4	P26038
O94985	P67936	O94979-8	Q06481
P08238	P05067	O95834-3	P24592
B4E1Z4	P01034	O00264	P34932
A0A024R1A3	P30101	P47755	P22626
P35527	P09382	Q96FW1	A1L4H1
P21291	P24592	P22105-4	P16035
V9HW22	P22692	P27695	O00622
A7BI36	P04406	P16402	P07585
B3KQF4	P07858	P49589-3	P13667
P07900	P10124	P49721	P52209
Q4ZHG4	P55058	Q9HA77	P15291
P14543	P16035	P41567	P05556
A3KC71	sp-P02788	P23246	P80723
P02461	P01024	P48147	O00299
G5E971	Q9Y4K0	Q12905	P23381
P05997	P09603	Q09328	Q09666
P13639	O00469-2	Q9BXP8	Q07954
P51884	Q15113	P78371	Q6EMK4
Q8NBJ4	P00736	P54727	Q99497
P12110	P10909-2	Q9Y224	Q9BRK5
V9HWK2	P37802-2	P43243	O00151
P20908	P23381	P84090	P23284
E7EVA0	sp-P07339	Q9NQ48	P50990
A0A024R451	Q12841	O14950	P30530
Q8N6G6	P14625	Q16698	Q6UVK1
A0A0G2JPR0	Q14697	P01008	Q96TA1
P60174	Q9BRK5	Q04721	Q02952
A8KAJ3	Q9GZX9	P49257	P61160
A0A087WVQ6	P11142	P31943	Q99536
D3DT72	P63104	Q13867	Q9HBR0
A0A024R4H0	P07237	Q13822-2	O43854
A8K3K1	P29401-2	O60245-2	P13797
A0A1B0GU03	P09936	Q92882	P49746
Q9NRN5	P02452	O43396	P55001
A0A024R0A1	Q02818	O00462	P01137
B2RCM5	P07711	P38117-2	Q14247
V9HW80	P05556	P51452	Q99988
Q9Y4K0	P07900-2	O14974	P16070
Q05707	Q9UI42	Q16222	Q92743
V9HWE9	P12110	Q06033	P30048
Q71U36	P35318	Q96GD0	P55786
V9HW88	Q16610	Q15369	P58546
V9HWB4	P23528	P53004	Q13740
B2RDY9	P07355-2	P41091	P18827
P26022	Q9NZ08	P30566	P49767
P19883	P68104	Q96S86	Q13442
P22692	P31949	Q96HD1-2	P51991
P35052	P17096	Q9H4A4	P49788
P18065	Q02809-2	P98155	P23526
Q96RW7	Q9BQE3	Q6UX72	P17987
Q13219	P10599	Q96C23	P07686
A0A024R319	P14314	O75882	P58215
A0A024RC42	P06744	Q99471	Q68BL7
Q59ER5	P02042	Q8NBJ5	Q16706
B4DY90	P16870	Q9NZV1	Q14019
Q16658	P35555	P25774	P62805
A0A1C7CYX9	Q9Y240	Q9HC56	Q14126
B4E2I9	P17936-2	P62333
P30101	P04792	Q15404
Q53EM5	P55290-4	Q8IXL6
P07737	P21333	Q15043
B3KS79	O43707	P61163
Q5U077	P08238	P05543
Q6YHK3	O95502	Q86V81
Q16610	P18669	O43776
A0A024QZM9	P40121	P23468
P09382	P41222	Q9C005
B2RCP7	P52823	O43184
E9PKP4	P00338-3	Q9HCJ6
A0A140VK07	P15121	Q641Q3
P67936	P30044	O75973
D9IAI1	P14174	P22102
O00391	O00299	Q99538
Q8N474	P27797	Q14393
D0PNI2	P04083	Q86SF2
E9PLM6	P14618	Q9BZQ8
P19338	Q99497	Q13214
Q8TER0	Q14118	Q9Y3I0
A0A140VJC8	P06748	P63244
P14625	P11047	P16234
Q15389	O14786	P29144
Q7Z7M9	P19823	Q53RD9
O60687	P07942	Q02742
P16870	P62258	Q96D15
Q6UXH9	P13667	O00303
A8K2N0	P20908	P08253
Q08629	Q15084-2	P09486
P39060	P0DP23	P05121
P29966	sp-Q06830	P36222
Q14112	O75347	Q16270
E9PK25	P07195	Q15582
P78539	O94985-2	P61769
Q14103	P22626	P08670
Q4LE36	O14773	P11021
Q08431	P16070	P01033
H0Y449	P02649	P06733
B4DLV7	O60888-2	P26022
Q92896	P00751	P08123
B7Z6Z4	P0DMV9	Q08380
B7Z6K2	P07225	P02751-15
P31150	P43490	P04075-2
Q9UBG0	P09104	P00558
A0A024R4K3	Q6P179	P23284
Q5EC54	A1L4H1	P07737
P08572	Q13162	P60174
P00338	P48723	P12109
P17096	P68371	P60709
Q6DK41	P40925-3	O00391
P26038	P52565	Q9H299
B4E320	Q6EMK4	P67936
Q96CG8	O43399-7	P05067
D6R956	P35442	P01034
P37802	P68032	P30101
Q06481	Q16363	P09382
P24592	Q8NBS9	P24592
Q06830	P06753-2	P22692
Q9P273	P60660	P04406
B4DJQ8	P55083-2	P07858
P34932	P08758	P10124
P22626	P30530	P55058
B2R8Y9	Q9UNN8	P16035
Q5U0D2	P26006	sp-P02788
A6XAA7	P02765	P01024
B8ZX62	Q969H8	Q9Y4K0
A0A024R8S5	Q14112	P09603
V9HWC7	O00584	O00469-2
M1VKI3	P10646	Q15113
A1L4H1	P17931	P00736
P16035	P08833	P10909-2
O00622	P98160	P37802-2
P07585	P26038	P23381
P13667	Q13740	sp-P07339
A0A140VKF3	Q15293	Q12841
P28799	Q6UVK1	P14625
B3KQQ9	P08865	Q14697
P52209	P50395	Q9BRK5
A0A024RDW7	Q92743	Q9GZX9
Q14393	P02768	P11142
P62633	Q9NQC3	P63104
A8K0T9	P35579	P07237
P15291	P08603	P29401-2
A0A0B4J2C3	P12814-3	P09936
P05556	O43852-4	P02452
A0A024R6W0	Q12907	Q02818
P80723	P05997	P07711
Q6FIC5	P30481	P05556
O00299	P04156	P07900-2
P19320	P27348	Q9UI42
P23381	P01137	P12110
Q09666	P61604	P35318
A0A024R5Z7	P58546	Q16610
Q9NZ23	P16949-2	P23528
A8K486	P13521	P07355-2
Q53F64	P06396	Q9NZ08
Q92804	O60568	P68104
Q59EQ1	O60462-3	P31949
Q92823	P51884	P17096
P78371	P15586	Q02809-2
A8K690	P30040	Q9BQE3
Q9H4D0	Q99715	P10599
A4D0V4	Q8N2S1-2	P14314
P35625	P19338	P06744
P05362	Q99536	P02042
A0A024R1S8	P40926	P16870
Q07954	P07437	P35555
P49908	P29279	Q9Y240
B4DRB1	Q16881-5	P17936-2
P01023	O95336	P04792
O95428	Q9Y490	P55290-4
Q6EMK4	P18206	P21333
V9HWC9	P14550	O43707
A0A024R8G3	Q09666	P08238
F4ZW66	Q16790	O95502
B4DJ30	O43852-3	P18669
A0A0A0MQT0	P05156	P40121
Q99497	P14324	P41222
Q9BRK5	Q15758	P52823
P16402	Q14847	P00338-3
B4DPP6	P61812	P15121
X6R8A1	Q8NBJ4	P30044
A8K3C3	P23142	P14174
A7MBN3	P13639	O00299
O75882	Q08629	P27797
A8K9A4	P10809	P04083
O00151	P54819	P14618
A0A024RDF6	P02795	Q99497
Q9H1E3	P08294	Q14118
Q6FHJ7	Q9BQ51	P06748
P49006	P04080	P11047
O60462	Q16555	O14786
B5BUB5	Q9UMF0	P19823
D3DRR6	P35052	P07942
A8K7Q1	P80303	P62258
P23284	P13611-2	P13667
F4ZW62	Q13443	P20908
P26641	Q06481	Q15084-2
B2R7T2	O14737	P0DP23
P50990	P28066	sp-Q06830
P30530	Q9BR76	O75347
H7BZJ3	Q15121-2	P07195
Q6UVK1	O14672	O94985-2
V9HW48	Q9H4F8-2	P22626
Q6PCB0	P52907	O14773
A8K6C9	Q9P2B2	P16070
Q16881	P05231	P02649
Q96TA1	P26885	O60888-2
Q02952	P24821	P00751
Q15417	P31948	P0DMV9
P61160	P30086	P07225
Q00839	Q76M96-2	P43490
V9HWG3	P09972	P09104
Q99536	Q9Y696	Q6P179
P34741	P61916	A1L4H1
A0A087X1N8	P22314	Q13162
A0A087WUZ3	Q16719	P48723
Q9HBR0	Q16769	P68371
A0A024R2W4	P11362-21	P40925-3
B2R5M8	O75874	P52565
B2R9S4	P17174	Q6EMK4
O43854	O43570	O43399-7
Q9HCU0	P15151	P35442
J3QQX2	Q9UBG0	P68032
A0A1B0RPQ4	P31150	Q16363
P13797	Q8NBJ7	Q8NBS9
Q96KG7	Q14315	P06753-2
Q13308	P49773	P60660
Q8IXL6	P69905	P55083-2
Q8WX93	P38646	P08758
A0A024RAZ7	P27816	P30530
P19021	P22392-2	Q9UNN8
P49746	P34059	P26006
O95631	Q13409	P02765
P15531	P47756-2	Q969H8
B2RD22	P24534	Q14112
P40261	Q99988	O00584
B4DVA7	P0C0S8	P10646
P13473	P19022	P17931
Q03252	P09871	P08833
P55001	P21589	P98160
P01137	O43505	P26038
P62979	P52799	Q13740
Q53R19	Q04917	Q15293
B7Z9B8	Q95604	Q6UVK1
A0A140VJT8	P25786-2	P08865
A0A024RAI1	P02771	P50395
H9ZYJ2	Q9UNW1	Q92743
Q549N0	Q9Y617	P02768
Q9Y3E1	P63313	Q9NQC3
Q14247	P36955	P35579
Q0VDC6	P33908	P08603
B2R8Z8	P21291	P12814-3
B7Z3K9	P63220	O43852-4
Q15084	O75531	Q12907
Q99988	P43251-2	P05997
Q96HF1	Q86UD1	P30481
B4DUT8	P50281	P04156
B4DR52	Q9Y6N7-2	P27348
A0A024QZL1	Q14247	P01137
B0YIW6	Q9BQT9-2	P61604
Q15366	P04264	P58546
A8K8U1	P13693	P16949-2
A0A161I202	Q92820	P13521
P02686	O60664	P06396
Q53SS8	O15240	O60568
A0A0S2Z471	O15031	O60462-3
P16070	Q99798	P51884
D9ZGG2	P13797	P15586
B4DWA6	Q8N114	P30040
A0A0U1RRH7	P07996	Q99715
Q5T9B7	O60687	Q8N2S1-2
Q92743	P08581	P19338
Q05DB4	Q14103	Q99536
P30048	Q15843	P40926
A0A024R944	P60983	P07437
Q9NQW7	P41250	P29279
P16401	P46108	Q16881-5
P40925	O00244	O95336
Q59EA2	P07686	Q9Y490
A0A140VJE8	P55145	P18206
P07305	P61981	P14550
I3L504	O75390	Q09666
P43034	P29692-2	Q16790
P55786	P02786	O43852-3
Q8IWU5	P49788	P05156
P24593	Q13219	P14324
A0A0A0MTS2	Q02388	Q15758
P58546	P63241-2	Q14847
Q13740	P09651	P61812
P18827	P50454	Q8NBJ4
A0A024RDR0	P09525	P23142
B2R9K8	O60220	P13639
Q9NUL5	Q05682	Q08629
P49767	O43175	P10809
P55735	P30041	P54819
P04066	Q9H3K6	P02795
Q13442	Q8WWX9	P08294
E7EMB3	Q9Y4L1	Q9BQ51
B2R8R5	Q14126	P04080
P51991	P05452	Q16555
A8K2Q6	Q9NRN5	Q9UMF0
O75367	P62857	P35052
Q59H77	P61970	P80303
B2R9K6	Q96CT7	P13611-2
Q5U000	P13674-2	Q13443
P49788	P09429	Q06481
Q8TE01	P30153	O14737
B2RBH2	Q08397	P28066
A0A024R8Q1	O14818	Q9BR76
S4R3N1	P30084	Q15121-2
A0A024RBR3	O14618	O14672
G3V3D1	P52209	Q9H4F8-2
V9HW90	P32929	P52907
G3V5Z7	P30043	Q9P2B2
A0A024RBB7	P46821	P05231
B2R4R9	P23526	P26885
F8VW96	P28300	P24821
P98066	P34096	P31948
P23526	P39687	P30086
P17987	P13489	Q76M96-2
P48061	Q6IBS0	P09972
Q6UXH8	P40227	Q9Y696
A4QPB0	Q00610	P61916
A8KAQ3	O43854	P22314
A8K7T4	Q96AY3	Q16719
P17936	O76061	Q16769
A0A024R7B7	P50502	P11362-21
Q07092	Q07954	O75874
P03956	O00115	P17174
P07686	Q08431	O43570
A0A0K0K1J1	Q14764	P15151
A0A1B0RPQ5	P78417	Q9UBG0
A0A024R5L0	Q9UQ80	P31150
P58215	Q16394	Q8NBJ7
B4DUP2	P20618	Q14315
A0A0U1RRM4	P55786	P49773
A0A0S2Z4L3	P13497	P69905
Q01844	Q04837	P38646
A0A024RBS2	P12111-4	P27816
P55884	P12111	P22392-2
A0A140VK72	P00505	P34059
J3KQE5	Q9BS26	Q13409
Q15746	P13798	P47756-2
A0A0F7G8J1	Q15365	P24534
A0A024R0Q4	P80723	Q99988
Q76LA1	Q12805	P0C0S8
P43251	P19883	P19022
Q8WVQ1	P10253	P09871
P35606	P22234	P21589
Q68BL7	P48307	O43505
A8K2T4	Q14019	P52799
Q9NZV1	O00468-6	Q04917
A0A087WTY6	O00339	Q95604
Q86UE4	P05023	P25786-2
Q16706	P06576	P02771
B7Z8Q2	P08195-4	Q9UNW1
E5RJR5	Q9HC38	Q9Y617
Q14019	Q9Y646	P63313
P62805	P52788	P36955
K7ES70	Q92896-2	P33908
Q15436	Q04760	P21291
Q14126	P19623	P63220
Q5U043	Q9BRA2	O75531
P58397	Q8WUM4	P43251-2
Q3KQU3	P00568	Q86UD1
A0A090N8P3	Q15056	P50281
Q6NS36	P07108-5	Q9Y6N7-2
B4DL85	P54687-5	Q14247
Q14473	Q15019-2	Q9BQT9-2
	Q9UKZ9	P04264
	P07585	P13693
	Q96AT9	Q92820
	Q16706	O60664
	Q13308-6	O15240
	P19367	O15031
	P13716	Q99798
	P46940	P13797
	O75326	Q8N114
	P01009	P07996
	O75369-8	O60687
	P04179	P08581
	P49368	Q14103
	Q8N6G6	Q15843
	P26641-2	P60983
	P54577	P41250
	P15692-14	P46108
	P23588	O00244
	P30042	P07686
	Q6YHK3	P55145
	P29120	P61981
	Q9NWV4	O75390
	Q9BWS9-2	P29692-2
	P34932	P02786
	P37837	P49788
	P24043	Q13219
	P78539	Q02388
	Q12797	P63241-2
	O60565	P09651
	O75144-2	P50454
	Q9Y281	P09525
	Q9UMX0	O60220
	Q6UXH9-2	Q05682
	Q9H488	O43175
	Q92597	P30041
	P62826	Q9H3K6
	P63010-2	Q8WWX9
	Q14240-2	Q9Y4L1
	Q96TA1	Q14126
	O15511	P05452
	Q96CX2	Q9NRN5
	Q9BX68	P62857
	Q9H4M9	P61970
	Q9NYL9	Q96CT7
	Q9UJJ9	P13674-2
	P35754	P09429
	O00560	P30153
	Q9NY33	Q08397
	Q15691	O14818
	P10600	P30084
	Q04446	O14618
	P15291	P52209
	P12107-2	P32929
	Q15262-4	P30043
	Q14974	P46821
	P50990	P23526
	P04632	P28300
	Q99574	P34096
	Q9H2H8	P39687
	Q96C90	P13489
	Q01082	Q6IBS0
	P11766	P40227
	P56537	Q00610
	Q15181	O43854
	P35556	Q96AY3
	P32119	O76061
	Q9UL46	P50502
	P18827	Q07954
	P23470	O00115
	P78324-2	Q08431
	Q9UHV9	Q14764
	Q10471	P78417
	P06865	Q9UQ80
	P48745	Q16394
	Q03405	P20618
	Q15782	P55786
	P60900	P13497
	Q14914	Q04837
	Q8NBK3	P12111-4
	P49746	P12111
	Q9UBI6	P00505
	O15460	Q9BS26
	Q15819	P13798
	P07910	Q15365
	Q9BPX5	P80723
	O95967	Q12805
	P25788	P19883
	P03950	P10253
	P98179	P22234
	P11166	P48307
	Q13509	Q14019
	Q15904	O00468-6
	P53041	O00339
	P45877	P05023
	P48637	P06576
	Q16543	P08195-4
	P61978-2	Q9HC38
	P55001	Q9Y646
	Q9Y2B0	P52788
	P08133	Q92896-2
	P20810-6	Q04760
	P50897	P19623
	P54920	Q9BRA2
	Q92520	Q8WUM4
	Q9UKY7	P00568
	P30520	Q15056
	P11717	P07108-5
	P61160	P54687-5
	P51693-2	Q15019-2
	Q6UXH1-5	Q9UKZ9
	P00367	P07585
	P55060	Q96AT9
	O15143	Q16706
	P61081	Q13308-6
	O43155	P19367
	Q13011	P13716
	P61224	P46940
	P02774-3	O75326
	O15230	P01009
	P01892	O75369-8
	P42330	P04179
	Q12904-2	P49368
	Q13217	Q8N6G6
	Q9Y625	P26641-2
	P13987	P54577
	Q9BUF5	P15692-14
	Q96IU4	P23588
	Q9UKM7	P30042
	P49588-2	Q6YHK3
	Q15149	P29120
	P0C0L5	Q9NWV4
	P30085	Q9BWS9-2
	O60513	P34932
	P53396	P37837
	P61158	P24043
	P16278	P78539
	Q8TB96	Q12797
	Q9UKU9	O60565
	Q01469	O75144-2
	Q9UHI8	Q9Y281
	P12955	Q9UMX0
	P35613	Q6UXH9-2
	Q16531	Q9H488
	Q8NHP8	Q92597
	Q7Z7G0	P62826
	P68366	P63010-2
	P59998-3	Q14240-2
	P17661	Q96TA1
	P31937	O15511
	Q16181	Q96CX2
	P26639	Q9BX68
	P05387	Q9H4M9
	P40189	Q9NYL9
	P50991	Q9UJJ9
	P04899-4	P35754
	P60903	O00560
	Q7KZF4	Q9NY33
	P22304	Q15691
	Q92945	P10600
	P11413-2	Q04446
	P58215	P15291
	O15144	P12107-2
	P36871-2	Q15262-4
	P10619	Q14974
	P30048	P50990
	Q9BXV9	P04632
	P01130	Q99574
	Q9NRA1	Q9H2H8
	Q99829	Q96C90
	P15289	Q01082
	Q12765-2	P11766
	Q9NYU2	P56537
	Q9H008	Q15181
	Q8IYS5-7	P35556
	P51858	P32119
	P38606	Q9UL46
	P26583	P18827
	P38159	P23470
	Q7Z4H8	P78324-2
	P06132	Q9UHV9
	Q13404-1	Q10471
	P61758	P06865
	Q9NTK5	P48745
	Q9HBR0	Q03405
	P61088	Q15782
	Q9ULV4-3	P60900
	P55268	Q14914
	P99999	Q8NBK3
	P14854	P49746
	O00622	Q9UBI6
	P08254	O15460
	Q9UBX1	Q15819
	Q96HE7	P07910
	P11279	Q9BPX5
	P09622	O95967
	P61586	P25788
	P30050	P03950
	P51148-2	P98179
	Q68BL8	P11166
	P50552	Q13509
	P08648	Q15904
	P15311	P53041
	Q6UXD5	P45877
	O60925	P48637
	O75083	Q16543
	P43235	P61978-2
	Q04828	P55001
	Q15366-2	Q9Y2B0
	P06280	P08133
	P25787	P20810-6
	O94856	P50897
	Q9Y266	P54920
	Q9UN70	Q92520
	Q86VP6	Q9UKY7
	O00151	P30520
	Q00688	P11717
	P02749	P61160
	Q24JP5-2	P51693-2
	Q13561-2	Q6UXH1-5
	Q9UMX5	P00367
	Q93063-3	P55060
	O95433	O15143
	P23434	P61081
	P29966	O43155
	P09619	Q13011
	P48643	P61224
	P54578	P02774-3
	Q9NPR2	O15230
	P45974	P01892
	Q15942	P42330
	P13500	Q12904-2
	P07093-3	Q13217
	P28482	Q9Y625
	O15212	P13987
	O95782	Q9BUF5
	P49767	Q96IU4
	P54709	Q9UKM7
	Q9BZM5	P49588-2
	Q9UJU6-3	Q15149
	Q8TDY8	P0C0L5
	P39059	P30085
	O14979	O60513
	Q13442	P53396
	O00764	P61158
	Q9H2U2-2	P16278
	Q8TF66-2	Q8TB96
	O00410-3	Q9UKU9
	Q13185	Q01469
	sp-P15559	Q9UHI8
	P09493-3	P12955
	Q13332	P35613
	Q99426	Q16531
	P36543	Q8NHP8
	P26599-3	Q7Z7G0
	P06756	P68366
	Q4VC31	P59998-3
	P00491	P17661
	O95865	P31937
	Q9NRX4	Q16181
	P06454	P26639
	P35237	P05387
	O95084	P40189
	Q6UWP8	P50991
	Q16658	P04899-4
	P49753	P60903
	Q16836-2	Q7KZF4
	P68431	P22304
	Q86UP2	Q92945
	P12956	P11413-2
	Q8TB73	P58215
	Q99985	O15144
	Q13813	P36871-2
	Q86SR1	P10619
	Q01105	P30048
	Q8WUJ3	Q9BXV9
	Q13435	P01130
	O43491	Q9NRA1
	Q9UKK9	Q99829
	Q15631	P15289
	P21399	Q12765-2
	P17987	Q9NYU2
	Q86Y38	Q9H008
	Q8NC51	Q8IYS5-7
	O14498	P51858
	O60506	P38606
	P62805	P26583
	Q562R1	P38159
	P07954	Q7Z4H8
	Q14956	P06132
	P12268	Q13404-1
	Q92859	P61758
	P35475	Q9NTK5
	P25789	Q9HBR0
	P00749	P61088
	P49327	Q9ULV4-3
	P60842	P55268
	Q68BL7	P99999
	O15394	P14854
	Q06323	O00622
	P31939	P08254
	O76076	Q9UBX1
	Q14696	Q96HE7
	P00390	P11279
	P60981	P09622
	P55072	P61586
	Q9BY76	P30050
	Q99733-2	P51148-2
	sp-P62979	Q68BL8
	Q96KP4	P50552
	Q86VZ4	P08648
	O15400	P15311
	P16152	Q6UXD5
	Q96J84-2	O60925
	Q8NCC3	O75083
	P25398	P43235
	P55209	Q04828
	Q9NRV9	Q15366-2
	P00492	P06280
	Q9GZT8	P25787
	P03973	O94856
	Q4LDE5	Q9Y266
	Q9BSJ8-2	Q9UN70
	P35637	Q86VP6
	Q14767	O00151
	P49189	Q00688
	P27105	P02749
	Q96PD2-2	Q24JP5-2
	P28838	Q13561-2
	Q02952	Q9UMX5
	Q8IVF2	Q93063-3
	Q96I99-2	O95433
	P46926	P23434
	P06703	P29966
	Q14204	P09619
	Q9NP84	P48643
	O95479	P54578
	P10606	Q9NPR2
	Q92823-5	P45974
	Q8WWI5	Q15942
	Q9NUQ9	P13500
	Q5QNW6-2	P07093-3
	P55809	P28482
	P51991	O15212
	P10768	O95782
	Q9C0C2	P49767
	P14618-2	P54709
	Q9P0L0	Q9BZM5
	O95965	Q9UJU6-3
	P17655	Q8TDY8
	Q9NS15	P39059
	Q9UHL4	O14979
	Q9BT09	Q13442
	Q13200	O00764
	Q01518	Q9H2U2-2
	Q969P0	Q8TF66-2
	O95394-4	O00410-3
	Q99519	Q13185
	Q92692	sp-P15559
	P54802	P09493-3
	Q16851	Q13332
	Q6UWH4-2	Q99426
	Q9UM47	P36543
	O00461	P26599-3
	Q7Z7M0	P06756
	P13861	Q4VC31
	Q9NZP8	P00491
	Q99598	O95865
	Q8NES3	Q9NRX4
	P11940	P06454
	Q9Y2E5	P35237
	P60033	O95084
	P04732	Q6UWP8
	Q9HB07	Q16658
		P49753
		Q16836-2
		P68431
		Q86UP2
		P12956
		Q8TB73
		Q99985
		Q13813
		Q86SR1
		Q01105
		Q8WUJ3
		Q13435
		O43491
		Q9UKK9
		Q15631
		P21399
		P17987
		Q86Y38
		Q8NC51
		O14498
		O60506
		P62805
		Q562R1
		P07954
		Q14956
		P12268
		Q92859
		P35475
		P25789
		P00749
		P49327
		P60842
		Q68BL7
		O15394
		Q06323
		P31939
		O76076
		Q14696
		P00390
		P60981
		P55072
		Q9BY76
		Q99733-2
		sp-P62979
		Q96KP4
		Q86VZ4
		O15400
		P16152
		Q96J84-2
		Q8NCC3
		P25398
		P55209
		Q9NRV9
		P00492
		Q9GZT8
		P03973
		Q4LDE5
		Q9BSJ8-2
		P35637
		Q14767
		P49189
		P27105
		Q96PD2-2
		P28838
		Q02952
		Q8IVF2
		Q96I99-2
		P46926
		P06703
		Q14204
		Q9NP84
		O95479
		P10606
		Q92823-5
		Q8WWI5
		Q9NUQ9
		Q5QNW6-2
		P55809
		P51991
		P10768
		Q9C0C2
		P14618-2
		Q9P0L0
		O95965
		P17655
		Q9NS15
		Q9UHL4
		Q9BT09
		Q13200
		Q01518
		Q969P0
		O95394-4
		Q99519
		Q92692
		P54802
		Q16851
		Q6UWH4-2
		Q9UM47
		O00461
		Q7Z7M0
		P13861
		Q9NZP8
		Q99598
		Q8NES3
		P11940
		Q9Y2E5
		P60033
		P04732
		Q9HB07

## Sheet: Common proteins_GBMXAstrocyte
Epigenetic mechanisms Histone Deacetylase dependent regulate the Glioblastoma angiogenic matrisome and disrupt endothelial cell behavior in vitro Aline Menezes1 , Glaucia Julião1 , Fernanda Mariath2 , Ana Luiza Ferreira1 , Maria Cecilia Oliveira-Nunes3 , Lara Gallucci1 , Joseph Albert Medeiros Evaristo4 , Fábio César Sousa Nogueira 4,5, Denise de Abreu Pereira6 , Katia Carneiro1 §Corresponding au…
Common proteins among GBM and Astrocytes
UNIPROT ID	Protein	Protein names	Gene Names	Fold change
Q13442	HAP28_HUMAN	28 kDa heat- and acid-stable phosphoprotein (PDGF-associated protein) (PAP) (PDGFA-associated protein 1) (PAP1)	PDAP1 HASPP28				Legend:
Q9BRK5	CAB45_HUMAN	45 kDa calcium-binding protein (Cab45) (Stromal cell-derived factor 4) (SDF-4)	SDF4 CAB45 PSEC0034				Common proteins GBMXAstrocyte (no fold change)
P52209	6PGD_HUMAN	6-phosphogluconate dehydrogenase, decarboxylating (EC 1.1.1.44)	PGD PGDH				Up regulated in iHDAC
P08253	MMP2_HUMAN	72 kDa type IV collagenase (EC 3.4.24.24) (72 kDa gelatinase) (Gelatinase A) (Matrix metalloproteinase-2) (MMP-2) (TBE-1) [Cleaved into: PEX]	MMP2 CLG4A				Down regulated in iHDAC
P61160	ARP2_HUMAN	Actin-related protein 2 (Actin-like protein 2)	ACTR2 ARP2				Protein shared between GBM_Control and Astrocyte
Q8N6G6	ATL1_HUMAN	ADAMTS-like protein 1 (ADAMTSL-1) (Punctin-1)	ADAMTSL1 ADAMTSR1 C9orf94 UNQ528/PRO1071				Protein shared between GBM_iHDAC and Astrocyte
P23526	SAHH_HUMAN	Adenosylhomocysteinase (AdoHcyase) (EC 3.13.2.1) (S-adenosyl-L-homocysteine hydrolase)	AHCY SAHH
O00468	AGRIN_HUMAN	Agrin [Cleaved into: Agrin N-terminal 110 kDa subunit; Agrin C-terminal 110 kDa subunit; Agrin C-terminal 90 kDa fragment (C90); Agrin C-terminal 22 kDa fragment (C22)]	AGRN AGRIN
Q02952	AKA12_HUMAN	A-kinase anchor protein 12 (AKAP-12) (A-kinase anchor protein 250 kDa) (AKAP 250) (Gravin) (Myasthenia gravis autoantigen)	AKAP12 AKAP250	2.7
P01023	A2MG_HUMAN	Alpha-2-macroglobulin (Alpha-2-M) (C3 and PZP-like alpha-2-macroglobulin domain-containing protein 5)	A2M CPAMD5 FWP007
P12814	ACTN1_HUMAN	Alpha-actinin-1 (Alpha-actinin cytoskeletal isoform) (F-actin cross-linking protein) (Non-muscle alpha-actinin-1)	ACTN1
O43707	ACTN4_HUMAN	Alpha-actinin-4 (Non-muscle alpha-actinin 4)	ACTN4
P06733	ENOA_HUMAN	Alpha-enolase (EC 4.2.1.11) (2-phospho-D-glycerate hydro-lyase) (C-myc promoter-binding protein) (Enolase 1) (MBP-1) (MPB-1) (Non-neural enolase) (NNE) (Phosphopyruvate hydratase) (Plasminogen-binding protein)	ENO1 ENO1L1 MBPB1 MPB1
Q16706	MA2A1_HUMAN	Alpha-mannosidase 2 (EC 3.2.1.114) (Golgi alpha-mannosidase II) (AMan II) (Man II) (Mannosidase alpha class 2A member 1) (Mannosyl-oligosaccharide 1,3-1,6-alpha-mannosidase)	MAN2A1 MANA2
Q06481	APLP2_HUMAN	Amyloid beta precursor like protein 2 (APPH) (Amyloid beta (A4) precursor-like protein 2) (Amyloid protein homolog) (Amyloid-like protein 2) (APLP-2) (CDEI box-binding protein) (CDEBP) (Sperm membrane protein YWK-II)	APLP2 APPL2
O75882	ATRN_HUMAN	Attractin (DPPT-L) (Mahogany homolog)	ATRN KIAA0548 MGCA
P15291	B4GT1_HUMAN	Beta-1,4-galactosyltransferase 1 (Beta-1,4-GalTase 1) (Beta4Gal-T1) (b4Gal-T1) (EC 2.4.1.-) (Beta-N-acetylglucosaminyl-glycolipid beta-1,4-galactosyltransferase) (Beta-N-acetylglucosaminylglycopeptide beta-1,4-galactosyltransferase) (EC 2.4.1.38) (Lactose synthase A protein) (EC 2.4.1.22) (N-acetyllactosamine synthase) (EC 2.4.1.90) (Nal synthase) (Neolactotriaosylceramide beta-1,4-galactosyltran…	B4GALT1 GGTB2
P07686	HEXB_HUMAN	Beta-hexosaminidase subunit beta (EC 3.2.1.52) (Beta-N-acetylhexosaminidase subunit beta) (Hexosaminidase subunit B) (Cervical cancer proto-oncogene 7 protein) (HCC-7) (N-acetyl-beta-glucosaminidase subunit beta) [Cleaved into: Beta-hexosaminidase subunit beta chain B; Beta-hexosaminidase subunit beta chain A]	HEXB HCC7
P43251	BTD_HUMAN	Biotinidase (Biotinase) (EC 3.5.1.12)	BTD
P80723	BASP1_HUMAN	Brain acid soluble protein 1 (22 kDa neuronal tissue-enriched acidic protein) (Neuronal axonal membrane protein NAP-22)	BASP1 NAP22
O94985	CSTN1_HUMAN	Calsyntenin-1 (Alcadein-alpha) (Alc-alpha) (Alzheimer-related cadherin-like protein) (Non-classical cadherin XB31alpha) [Cleaved into: Soluble Alc-alpha (SAlc-alpha); CTF1-alpha (C-terminal fragment 1-alpha)]	CLSTN1 CS1 KIAA0911
P16870	CBPE_HUMAN	Carboxypeptidase E (CPE) (EC 3.4.17.10) (Carboxypeptidase H) (CPH) (Enkephalin convertase) (Prohormone-processing carboxypeptidase)	CPE
O00622	CCN1_HUMAN	CCN family member 1 (Cellular communication network factor 1) (Cysteine-rich angiogenic inducer 61) (Insulin-like growth factor-binding protein 10) (IBP-10) (IGF-binding protein 10) (IGFBP-10) (Protein CYR61) (Protein GIG1)	CCN1 CYR61 GIG1 IGFBP10
Q6YHK3	CD109_HUMAN	CD109 antigen (150 kDa TGF-beta-1-binding protein) (C3 and PZP-like alpha-2-macroglobulin domain-containing protein 7) (Platelet-specific Gov antigen) (p180) (r150) (CD antigen CD109)	CD109 CPAMD7
Q13740	CD166_HUMAN	CD166 antigen (Activated leukocyte cell adhesion molecule) (CD antigen CD166)	ALCAM MEMD
P16070	CD44_HUMAN	CD44 antigen (CDw44) (Epican) (Extracellular matrix receptor III) (ECMR-III) (GP90 lymphocyte homing/adhesion receptor) (HUTCH-I) (Heparan sulfate proteoglycan) (Hermes antigen) (Hyaluronate receptor) (Phagocytic glycoprotein 1) (PGP-1) (Phagocytic glycoprotein I) (PGP-I) (CD antigen CD44)	CD44 LHR MDU2 MDU3 MIC4
O00299	CLIC1_HUMAN	Chloride intracellular channel protein 1 (Chloride channel ABP) (Nuclear chloride ion channel 27) (NCC27) (Regulatory nuclear chloride ion channel protein) (hRNCC)	CLIC1 G6 NCC27
Q6UVK1	CSPG4_HUMAN	Chondroitin sulfate proteoglycan 4 (Chondroitin sulfate proteoglycan NG2) (Melanoma chondroitin sulfate proteoglycan) (Melanoma-associated chondroitin sulfate proteoglycan)	CSPG4 MCSP
P10909	CLUS_HUMAN	Clusterin (Aging-associated gene 4 protein) (Apolipoprotein J) (Apo-J) (Complement cytolysis inhibitor) (CLI) (Complement-associated protein SP-40,40) (Ku70-binding protein 1) (NA1/NA2) (Sulfated glycoprotein 2) (SGP-2) (Testosterone-repressed prostate message 2) (TRPM-2) [Cleaved into: Clusterin beta chain (ApoJalpha) (Complement cytolysis inhibitor a chain) (SP-40,40 beta-chain); Clusterin alph…	CLU APOJ CLI KUB1 AAG4
Q14019	COTL1_HUMAN	Coactosin-like protein	COTL1 CLP	2
P02452	CO1A1_HUMAN	Collagen alpha-1(I) chain (Alpha-1 type I collagen)	COL1A1
P20908	CO5A1_HUMAN	Collagen alpha-1(V) chain	COL5A1
P12109	CO6A1_HUMAN	Collagen alpha-1(VI) chain	COL6A1
Q99715	COCA1_HUMAN	Collagen alpha-1(XII) chain	COL12A1 COL12A1L
P08123	CO1A2_HUMAN	Collagen alpha-2(I) chain (Alpha-2 type I collagen)	COL1A2
P05997	CO5A2_HUMAN	Collagen alpha-2(V) chain	COL5A2
P12110	CO6A2_HUMAN	Collagen alpha-2(VI) chain	COL6A2
P12111	CO6A3_HUMAN	Collagen alpha-3(VI) chain	COL6A3
P08603	CFAH_HUMAN	Complement factor H (H factor 1)	CFH HF HF1 HF2
Q9UBG0	MRC2_HUMAN	C-type mannose receptor 2 (C-type lectin domain family 13 member E) (Endocytic receptor 180) (Macrophage mannose receptor 2) (Urokinase-type plasminogen activator receptor-associated protein) (UPAR-associated protein) (Urokinase receptor-associated protein) (CD antigen CD280)	MRC2 CLEC13E ENDO180 KIAA0709 UPARAP
P21291	CSRP1_HUMAN	Cysteine and glycine-rich protein 1 (Cysteine-rich protein 1) (CRP) (CRP1) (Epididymis luminal protein 141) (HEL-141)	CSRP1 CSRP CYRP
Q9NZV1	CRIM1_HUMAN	Cysteine-rich motor neuron 1 protein (CRIM-1) (Cysteine-rich repeat-containing protein S52) [Cleaved into: Processed cysteine-rich motor neuron 1 protein]	CRIM1 S52 UNQ1886/PRO4330
P07585	PGS2_HUMAN	Decorin (Bone proteoglycan II) (PG-S2) (PG40)	DCN SLRR1B	0.4
Q14126	DSG2_HUMAN	Desmoglein-2 (Cadherin family member 5) (HDGC)	DSG2 CDHF5
O43854	EDIL3_HUMAN	EGF-like repeat and discoidin I-like domain-containing protein 3 (Developmentally-regulated endothelial cell locus 1 protein) (Integrin-binding protein DEL1)	EDIL3 DEL1
P26641	EF1G_HUMAN	Elongation factor 1-gamma (EF-1-gamma) (eEF-1B gamma)	EEF1G EF1G PRO1608
P13639	EF2_HUMAN	Elongation factor 2 (EF-2) (EC 3.6.5.-)	EEF2 EF2
P14625	ENPL_HUMAN	Endoplasmin (94 kDa glucose-regulated protein) (GRP-94) (Heat shock protein 90 kDa beta member 1) (Tumor rejection antigen 1) (gp96 homolog)	HSP90B1 GRP94 TRA1
Q16610	ECM1_HUMAN	Extracellular matrix protein 1 (Secretory component p85)	ECM1
Q8IXL6	FA20C_HUMAN	Extracellular serine/threonine protein kinase FAM20C (EC 2.7.11.1) (Dentin matrix protein 4) (DMP-4) (Golgi casein kinase) (Golgi-enriched fraction casein kinase) (GEF-CK)	FAM20C DMP4
Q16658	FSCN1_HUMAN	Fascin (55 kDa actin-bundling protein) (Singed-like protein) (p55)	FSCN1 FAN1 HSN SNL	2.6
P35555	FBN1_HUMAN	Fibrillin-1 [Cleaved into: Asprosin]	FBN1 FBN
P35556	FBN2_HUMAN	Fibrillin-2 [Cleaved into: Placensin]	FBN2
P23142	FBLN1_HUMAN	Fibulin-1 (FIBL-1)	FBLN1 PP213
P21333	FLNA_HUMAN	Filamin-A (FLN-A) (Actin-binding protein 280) (ABP-280) (Alpha-filamin) (Endothelial actin-binding protein) (Filamin-1) (Non-muscle filamin)	FLNA FLN FLN1
Q14315	FLNC_HUMAN	Filamin-C (FLN-C) (FLNc) (ABP-280-like protein) (ABP-L) (Actin-binding-like protein) (Filamin-2) (Gamma-filamin)	FLNC ABPL FLN2
P19883	FST_HUMAN	Follistatin (FS) (Activin-binding protein)	FST
Q12841	FSTL1_HUMAN	Follistatin-related protein 1 (Follistatin-like protein 1)	FSTL1 FRP
P09382	LEG1_HUMAN	Galectin-1 (Gal-1) (14 kDa laminin-binding protein) (HLBP14) (14 kDa lectin) (Beta-galactoside-binding lectin L-14-I) (Galaptin) (HBL) (HPL) (Lactose-binding lectin 1) (Lectin galactoside-binding soluble 1) (Putative MAPK-activating protein PM12) (S-Lac lectin 1)	LGALS1
P06396	GELS_HUMAN	Gelsolin (AGEL) (Actin-depolymerizing factor) (ADF) (Brevin)	GSN
P04406	G3P_HUMAN	Glyceraldehyde-3-phosphate dehydrogenase (GAPDH) (EC 1.2.1.12) (Peptidyl-cysteine S-nitrosylase GAPDH) (EC 2.6.99.-)	GAPDH GAPD CDABP0047 OK/SW-cl.12
P35052	GPC1_HUMAN	Glypican-1 [Cleaved into: Secreted glypican-1]	GPC1	0.45
Q92896	GSLG1_HUMAN	Golgi apparatus protein 1 (CFR-1) (Cysteine-rich fibroblast growth factor receptor) (E-selectin ligand 1) (ESL-1) (Golgi sialoglycoprotein MG-160)	GLG1 CFR1 ESL1 MG160
Q8NBJ4	GOLM1_HUMAN	Golgi membrane protein 1 (Golgi membrane protein GP73) (Golgi phosphoprotein 2)	GOLM1 C9orf155 GOLPH2 PSEC0242 UNQ686/PRO1326
Q14393	GAS6_HUMAN	Growth arrest-specific protein 6 (GAS-6) (AXL receptor tyrosine kinase ligand)	GAS6 AXLLG
Q99988	GDF15_HUMAN	Growth/differentiation factor 15 (GDF-15) (Macrophage inhibitory cytokine 1) (MIC-1) (NSAID-activated gene 1 protein) (NAG-1) (NSAID-regulated gene 1 protein) (NRG-1) (Placental TGF-beta) (Placental bone morphogenetic protein) (Prostate differentiation factor)	GDF15 MIC1 PDF PLAB PTGFB
P34932	HSP74_HUMAN	Heat shock 70 kDa protein 4 (HSP70RY) (Heat shock 70-related protein APG-2)	HSPA4 APG2	2
P07900	HS90A_HUMAN	Heat shock protein HSP 90-alpha (EC 3.6.4.10) (Heat shock 86 kDa) (HSP 86) (HSP86) (Lipopolysaccharide-associated protein 2) (LAP-2) (LPS-associated protein 2) (Renal carcinoma antigen NY-REN-38)	HSP90AA1 HSP90A HSPC1 HSPCA
P08238	HS90B_HUMAN	Heat shock protein HSP 90-beta (HSP 90) (Heat shock 84 kDa) (HSP 84) (HSP84)	HSP90AB1 HSP90B HSPC2 HSPCB
P51991	ROA3_HUMAN	Heterogeneous nuclear ribonucleoprotein A3 (hnRNP A3)	HNRNPA3 HNRPA3
Q14103	HNRPD_HUMAN	Heterogeneous nuclear ribonucleoprotein D0 (hnRNP D0) (AU-rich element RNA-binding protein 1)	HNRNPD AUF1 HNRPD
P22626	ROA2_HUMAN	Heterogeneous nuclear ribonucleoproteins A2/B1 (hnRNP A2/B1)	HNRNPA2B1 HNRPA2B1	0.41
P17096	HMGA1_HUMAN	High mobility group protein HMG-I/HMG-Y (HMG-I(Y)) (High mobility group AT-hook protein 1) (High mobility group protein A1) (High mobility group protein R)	HMGA1 HMGIY
P16402	H13_HUMAN	Histone H1.3 (Histone H1c) (Histone H1s-2)	H1-3 H1F3 HIST1H1D
P16401	H15_HUMAN	Histone H1.5 (Histone H1a) (Histone H1b) (Histone H1s-3)	H1-5 H1F5 HIST1H1B
P62805	H4_HUMAN	Histone H4	H4
Q6UXH9	PAMR1_HUMAN	Inactive serine protease PAMR1 (Peptidase domain-containing protein associated with muscle regeneration 1) (Regeneration-associated muscle protease homolog)	PAMR1 RAMP FP938 UNQ699/PRO1344
Q13308	PTK7_HUMAN	Inactive tyrosine-protein kinase 7 (Colon carcinoma kinase 4) (CCK-4) (Protein-tyrosine kinase 7) (Pseudo tyrosine kinase receptor 7) (Tyrosine-protein kinase-like 7)	PTK7 CCK4
P17936	IBP3_HUMAN	Insulin-like growth factor-binding protein 3 (IBP-3) (IGF-binding protein 3) (IGFBP-3)	IGFBP3 IBP3
P22692	IBP4_HUMAN	Insulin-like growth factor-binding protein 4 (IBP-4) (IGF-binding protein 4) (IGFBP-4)	IGFBP4 IBP4
P24592	IBP6_HUMAN	Insulin-like growth factor-binding protein 6 (IBP-6) (IGF-binding protein 6) (IGFBP-6)	IGFBP6 IBP6
Q16270	IBP7_HUMAN	Insulin-like growth factor-binding protein 7 (IBP-7) (IGF-binding protein 7) (IGFBP-7) (IGFBP-rP1) (MAC25 protein) (PGI2-stimulating factor) (Prostacyclin-stimulating factor) (Tumor-derived adhesion factor) (TAF)	IGFBP7 MAC25 PSF
P05556	ITB1_HUMAN	Integrin beta-1 (Fibronectin receptor subunit beta) (Glycoprotein IIa) (GPIIA) (VLA-4 subunit beta) (CD antigen CD29)	ITGB1 FNRB MDF2 MSK12
P05362	ICAM1_HUMAN	Intercellular adhesion molecule 1 (ICAM-1) (Major group rhinovirus receptor) (CD antigen CD54)	ICAM1
P35527	K1C9_HUMAN	Keratin, type I cytoskeletal 9 (Cytokeratin-9) (CK-9) (Keratin-9) (K9)	KRT9
Q08431	MFGM_HUMAN	Lactadherin (Breast epithelial antigen BA46) (HMFG) (MFGM) (Milk fat globule-EGF factor 8) (MFG-E8) (SED1) [Cleaved into: Lactadherin short form; Medin]	MFGE8
O15230	LAMA5_HUMAN	Laminin subunit alpha-5 (Laminin-10 subunit alpha) (Laminin-11 subunit alpha) (Laminin-15 subunit alpha)	LAMA5 KIAA0533 KIAA1907
P11047	LAMC1_HUMAN	Laminin subunit gamma-1 (Laminin B2 chain) (Laminin-1 subunit gamma) (Laminin-10 subunit gamma) (Laminin-11 subunit gamma) (Laminin-2 subunit gamma) (Laminin-3 subunit gamma) (Laminin-4 subunit gamma) (Laminin-6 subunit gamma) (Laminin-7 subunit gamma) (Laminin-8 subunit gamma) (Laminin-9 subunit gamma) (S-laminin subunit gamma) (S-LAM gamma)	LAMC1 LAMB2
Q14767	LTBP2_HUMAN	Latent-transforming growth factor beta-binding protein 2 (LTBP-2)	LTBP2 C14orf141 LTBP3	2.45
Q9NS15	LTBP3_HUMAN	Latent-transforming growth factor beta-binding protein 3 (LTBP-3)	LTBP3
Q8N2S1	LTBP4_HUMAN	Latent-transforming growth factor beta-binding protein 4 (LTBP-4)	LTBP4
P00338	LDHA_HUMAN	L-lactate dehydrogenase A chain (LDH-A) (EC 1.1.1.27) (Cell proliferation-inducing gene 19 protein) (LDH muscle subunit) (LDH-M) (Renal carcinoma antigen NY-REN-59)	LDHA PIG19
P51884	LUM_HUMAN	Lumican (Keratan sulfate proteoglycan lumican) (KSPG lumican)	LUM LDC SLRR2D
Q9Y4K0	LOXL2_HUMAN	Lysyl oxidase homolog 2 (EC 1.4.3.13) (Lysyl oxidase-like protein 2) (Lysyl oxidase-related protein 2) (Lysyl oxidase-related protein WS9-14)	LOXL2
P58215	LOXL3_HUMAN	Lysyl oxidase homolog 3 (EC 1.4.3.-) (EC 1.4.3.13) (Lysyl oxidase-like protein 3)	LOXL3 LOXL
P40925	MDHC_HUMAN	Malate dehydrogenase, cytoplasmic (EC 1.1.1.37) (Aromatic alpha-keto acid reductase) (KAR) (EC 1.1.1.96) (Cytosolic malate dehydrogenase)	MDH1 MDHA	2.8
P16035	TIMP2_HUMAN	Metalloproteinase inhibitor 2 (CSC-21K) (Tissue inhibitor of metalloproteinases 2) (TIMP-2)	TIMP2
P55001	MFAP2_HUMAN	Microfibrillar-associated protein 2 (MFAP-2) (Microfibril-associated glycoprotein 1) (MAGP) (MAGP-1)	MFAP2 MAGP1	0.28
P26038	MOES_HUMAN	Moesin (Membrane-organizing extension spike protein)	MSN
P35579	MYH9_HUMAN	Myosin-9 (Cellular myosin heavy chain, type A) (Myosin heavy chain 9) (Myosin heavy chain, non-muscle IIa) (Non-muscle myosin heavy chain A) (NMMHC-A) (Non-muscle myosin heavy chain IIa) (NMMHC II-a) (NMMHC-IIA)	MYH9
P58546	MTPN_HUMAN	Myotrophin (Protein V-1)	MTPN	2.7
P29966	MARCS_HUMAN	Myristoylated alanine-rich C-kinase substrate (MARCKS) (Protein kinase C substrate, 80 kDa protein, light chain) (80K-L protein) (PKCSL)	MARCKS MACS PRKCSL
Q09666	AHNK_HUMAN	Neuroblast differentiation-associated protein AHNAK (Desmoyokin)	AHNAK PM227
Q92823	NRCAM_HUMAN	Neuronal cell adhesion molecule (Nr-CAM) (Neuronal surface protein Bravo) (hBravo) (NgCAM-related cell adhesion molecule) (Ng-CAM-related)	NRCAM KIAA0343
O60462	NRP2_HUMAN	Neuropilin-2 (Vascular endothelial cell growth factor 165 receptor 2)	NRP2 VEGF165R2
Q14112	NID2_HUMAN	Nidogen-2 (NID-2) (Osteonidogen)	NID2
Q9H1E3	NUCKS_HUMAN	Nuclear ubiquitous casein and cyclin-dependent kinase substrate 1 (P1)	NUCKS1 NUCKS JC7
P19338	NUCL_HUMAN	Nucleolin (Protein C23)	NCL
Q68BL7	OLM2A_HUMAN	Olfactomedin-like protein 2A (Photomedin-1)	OLFML2A UNQ9394/PRO34319
Q9NRN5	OLFL3_HUMAN	Olfactomedin-like protein 3 (HNOEL-iso) (hOLF44)	OLFML3 PSEC0035 PSEC0173 PSEC0244 UNQ663/PRO1294
Q13219	PAPP1_HUMAN	Pappalysin-1 (EC 3.4.24.79) (Insulin-like growth factor-dependent IGF-binding protein 4 protease) (IGF-dependent IGFBP-4 protease) (IGFBP-4ase) (Pregnancy-associated plasma protein A) (PAPP-A)	PAPPA
Q99497	PARK7_HUMAN	Parkinson disease protein 7 (Maillard deglycase) (Oncogene DJ1) (Parkinsonism-associated deglycase) (Protein DJ-1) (DJ-1) (Protein/nucleic acid deglycase DJ-1) (EC 3.1.2.-, EC 3.5.1.-, EC 3.5.1.124)	PARK7
O00151	PDLI1_HUMAN	PDZ and LIM domain protein 1 (C-terminal LIM domain protein 1) (Elfin) (LIM domain protein CLP-36)	PDLIM1 CLIM1 CLP36
P26022	PTX3_HUMAN	Pentraxin-related protein PTX3 (Pentaxin-related protein PTX3) (Tumor necrosis factor alpha-induced protein 5) (TNF alpha-induced protein 5) (Tumor necrosis factor-inducible gene 14 protein) (TSG-14)	PTX3 TNFAIP5 TSG14
P23284	PPIB_HUMAN	Peptidyl-prolyl cis-trans isomerase B (PPIase B) (EC 5.2.1.8) (CYP-S1) (Cyclophilin B) (Rotamase B) (S-cyclophilin) (SCYLP)	PPIB CYPB
Q06830	PRDX1_HUMAN	Peroxiredoxin-1 (EC 1.11.1.24) (Natural killer cell-enhancing factor A) (NKEF-A) (Proliferation-associated gene protein) (PAG) (Thioredoxin peroxidase 2) (Thioredoxin-dependent peroxide reductase 2) (Thioredoxin-dependent peroxiredoxin 1)	PRDX1 PAGA PAGB TDPX2
P00558	PGK1_HUMAN	Phosphoglycerate kinase 1 (EC 2.7.2.3) (Cell migration-inducing gene 10 protein) (Primer recognition protein 2) (PRP 2)	PGK1 PGKA MIG10 OK/SW-cl.110
P13797	PLST_HUMAN	Plastin-3 (T-plastin)	PLS3
Q15149	PLEC_HUMAN	Plectin (PCN) (PLTN) (Hemidesmosomal protein 1) (HD1) (Plectin-1)	PLEC PLEC1
Q15366	PCBP2_HUMAN	Poly(rC)-binding protein 2 (Alpha-CP2) (Heterogeneous nuclear ribonucleoprotein E2) (hnRNP E2)	PCBP2
P07737	PROF1_HUMAN	Profilin-1 (Epididymis tissue protein Li 184a) (Profilin I)	PFN1
Q07954	LRP1_HUMAN	Prolow-density lipoprotein receptor-related protein 1 (LRP-1) (Alpha-2-macroglobulin receptor) (A2MR) (Apolipoprotein E receptor) (APOER) (CD antigen CD91) [Cleaved into: Low-density lipoprotein receptor-related protein 1 85 kDa subunit (LRP-85); Low-density lipoprotein receptor-related protein 1 515 kDa subunit (LRP-515); Low-density lipoprotein receptor-related protein 1 intracellular domain (L…	LRP1 A2MR APR
P30101	PDIA3_HUMAN	Protein disulfide-isomerase A3 (EC 5.3.4.1) (58 kDa glucose-regulated protein) (58 kDa microsomal protein) (p58) (Disulfide isomerase ER-60) (Endoplasmic reticulum resident protein 57) (ER protein 57) (ERp57) (Endoplasmic reticulum resident protein 60) (ER protein 60) (ERp60)	PDIA3 ERP57 ERP60 GRP58
P13667	PDIA4_HUMAN	Protein disulfide-isomerase A4 (EC 5.3.4.1) (Endoplasmic reticulum resident protein 70) (ER protein 70) (ERp70) (Endoplasmic reticulum resident protein 72) (ER protein 72) (ERp-72) (ERp72)	PDIA4 ERP70 ERP72
Q15084	PDIA6_HUMAN	Protein disulfide-isomerase A6 (EC 5.3.4.1) (Endoplasmic reticulum protein 5) (ER protein 5) (ERp5) (Protein disulfide isomerase P5) (Thioredoxin domain-containing protein 7)	PDIA6 ERP5 P5 TXNDC7
Q96TA1	NIBA2_HUMAN	Protein Niban 2 (Meg-3) (Melanoma invasion by ERK) (MINERVA) (Niban-like protein 1) (Protein FAM129B)	NIBAN2 C9orf88 FAM129B
P55786	PSA_HUMAN	Puromycin-sensitive aminopeptidase (PSA) (EC 3.4.11.14) (Cytosol alanyl aminopeptidase) (AAP-S)	NPEPPS PSA
Q9HBR0	S38AA_HUMAN	Putative sodium-coupled neutral amino acid transporter 10 (Solute carrier family 38 member 10)	SLC38A10 PP1744
P31150	GDIA_HUMAN	Rab GDP dissociation inhibitor alpha (Rab GDI alpha) (Guanosine diphosphate dissociation inhibitor 1) (GDI-1) (Oligophrenin-2) (Protein XAP-4)	GDI1 GDIL OPHN2 RABGDIA XAP4
P49788	TIG1_HUMAN	Retinoic acid receptor responder protein 1 (Phorbol ester-induced gene 1 protein) (PERG-1) (RAR-responsive protein TIG1) (Tazarotene-induced gene 1 protein)	RARRES1 PEIG1 TIG1
Q92743	HTRA1_HUMAN	Serine protease HTRA1 (EC 3.4.21.-) (High-temperature requirement A serine peptidase 1) (L56) (Serine protease 11)	HTRA1 HTRA PRSS11
A1L4H1	SRCRL_HUMAN	Soluble scavenger receptor cysteine-rich domain-containing protein SSC5D (Soluble scavenger protein with 5 SRCR domains) (SSc5D)	SSC5D
Q14247	SRC8_HUMAN	Src substrate cortactin (Amplaxin) (Oncogene EMS1)	CTTN EMS1	0.33
O00391	QSOX1_HUMAN	Sulfhydryl oxidase 1 (hQSOX) (EC 1.8.3.2) (Quiescin Q6)	QSOX1 QSCN6 UNQ2520/PRO6013
P78539	SRPX_HUMAN	Sushi repeat-containing protein SRPX	SRPX ETX1
O60687	SRPX2_HUMAN	Sushi repeat-containing protein SRPX2 (Sushi-repeat protein upregulated in leukemia)	SRPX2 SRPUL
Q99536	VAT1_HUMAN	Synaptic vesicle membrane protein VAT-1 homolog (EC 1.-.-.-)	VAT1
P18827	SDC1_HUMAN	Syndecan-1 (SYND1) (CD antigen CD138)	SDC1 SDC
P17987	TCPA_HUMAN	T-complex protein 1 subunit alpha (TCP-1-alpha) (CCT-alpha)	TCP1 CCT1 CCTA
P78371	TCPB_HUMAN	T-complex protein 1 subunit beta (TCP-1-beta) (CCT-beta)	CCT2 99D8.1 CCTB
P50990	TCPQ_HUMAN	T-complex protein 1 subunit theta (TCP-1-theta) (CCT-theta) (Chaperonin containing T-complex polypeptide 1 subunit 8) (Renal carcinoma antigen NY-REN-15)	CCT8 C21orf112 CCTQ KIAA0002
Q08629	TICN1_HUMAN	Testican-1 (Protein SPOCK)	SPOCK1 SPOCK TIC1 TICN1
Q16881	TRXR1_HUMAN	Thioredoxin reductase 1, cytoplasmic (TR) (EC 1.8.1.9) (Gene associated with retinoic and interferon-induced mortality 12 protein) (GRIM-12) (Gene associated with retinoic and IFN-induced mortality 12 protein) (KM-102-derived reductase-like factor) (Peroxidase TXNRD1) (EC 1.11.1.2) (Thioredoxin reductase TR1)	TXNRD1 GRIM12 KDRF
P30048	PRDX3_HUMAN	Thioredoxin-dependent peroxide reductase, mitochondrial (EC 1.11.1.24) (Antioxidant protein 1) (AOP-1) (HBC189) (Peroxiredoxin III) (Prx-III) (Peroxiredoxin-3) (Protein MER5 homolog) (Thioredoxin-dependent peroxiredoxin 3)	PRDX3 AOP1
P07996	TSP1_HUMAN	Thrombospondin-1 (Glycoprotein G)	THBS1 TSP TSP1
P35442	TSP2_HUMAN	Thrombospondin-2	THBS2 TSP2
P49746	TSP3_HUMAN	Thrombospondin-3	THBS3 TSP3
P01137	TGFB1_HUMAN	Transforming growth factor beta-1 proprotein [Cleaved into: Latency-associated peptide (LAP); Transforming growth factor beta-1 (TGF-beta-1)]	TGFB1 TGFB
Q15582	BGH3_HUMAN	Transforming growth factor-beta-induced protein ig-h3 (Beta ig-h3) (Kerato-epithelin) (RGD-containing collagen-associated protein) (RGD-CAP)	TGFBI BIGH3
P37802	TAGL2_HUMAN	Transgelin-2 (Epididymis tissue protein Li 7e) (SM22-alpha homolog)	TAGLN2 KIAA0120 CDABP0035
P60174	TPIS_HUMAN	Triosephosphate isomerase (TIM) (EC 5.3.1.1) (Methylglyoxal synthase) (EC 4.2.3.3) (Triose-phosphate isomerase)	TPI1 TPI
P67936	TPM4_HUMAN	Tropomyosin alpha-4 chain (TM30p1) (Tropomyosin-4)	TPM4
P23381	SYWC_HUMAN	Tryptophan--tRNA ligase, cytoplasmic (EC 6.1.1.2) (Interferon-induced protein 53) (IFP53) (Tryptophanyl-tRNA synthetase) (TrpRS) (hWRS) [Cleaved into: T1-TrpRS; T2-TrpRS]	WARS1 IFI53 WARS WRS
P30530	UFO_HUMAN	Tyrosine-protein kinase receptor UFO (EC 2.7.10.1) (AXL oncogene)	AXL UFO
P62979	RS27A_HUMAN	Ubiquitin-ribosomal protein eS31 fusion protein (Ubiquitin carboxyl extension protein 80) [Cleaved into: Ubiquitin; Small ribosomal subunit protein eS31 (40S ribosomal protein S27a)]	RPS27A UBA80 UBCEP1
P49767	VEGFC_HUMAN	Vascular endothelial growth factor C (VEGF-C) (Flt4 ligand) (Flt4-L) (Vascular endothelial growth factor-related protein) (VRP)	VEGFC
Q6EMK4	VASN_HUMAN	Vasorin (Protein slit-like 2)	VASN SLITL2 UNQ314/PRO357/PRO1282
Common proteins among GBM and Astrocytes
UNIPROT ID	Protein	Protein names	Gene Names	Fold change
P08253	MMP2_HUMAN	72 kDa type IV collagenase (EC 3.4.24.24) (72 kDa gelatinase) (Gelatinase A) (Matrix metalloproteinase-2) (MMP-2) (TBE-1) [Cleaved into: PEX]	MMP2 CLG4A
Q02952	AKA12_HUMAN	A-kinase anchor protein 12 (AKAP-12) (A-kinase anchor protein 250 kDa) (AKAP 250) (Gravin) (Myasthenia gravis autoantigen)	AKAP12 AKAP250	2.7
P01023	A2MG_HUMAN	Alpha-2-macroglobulin (Alpha-2-M) (C3 and PZP-like alpha-2-macroglobulin domain-containing protein 5)	A2M CPAMD5 FWP007
O75882	ATRN_HUMAN	Attractin (DPPT-L) (Mahogany homolog)	ATRN KIAA0548 MGCA
Q14019	COTL1_HUMAN	Coactosin-like protein	COTL1 CLP	2
Q9NZV1	CRIM1_HUMAN	Cysteine-rich motor neuron 1 protein (CRIM-1) (Cysteine-rich repeat-containing protein S52) [Cleaved into: Processed cysteine-rich motor neuron 1 protein]	CRIM1 S52 UNQ1886/PRO4330
P07585	PGS2_HUMAN	Decorin (Bone proteoglycan II) (PG-S2) (PG40)	DCN SLRR1B	0.4
Q8IXL6	FA20C_HUMAN	Extracellular serine/threonine protein kinase FAM20C (EC 2.7.11.1) (Dentin matrix protein 4) (DMP-4) (Golgi casein kinase) (Golgi-enriched fraction casein kinase) (GEF-CK)	FAM20C DMP4
Q16658	FSCN1_HUMAN	Fascin (55 kDa actin-bundling protein) (Singed-like protein) (p55)	FSCN1 FAN1 HSN SNL	2.6
P35052	GPC1_HUMAN	Glypican-1 [Cleaved into: Secreted glypican-1]	GPC1	0.45
Q14393	GAS6_HUMAN	Growth arrest-specific protein 6 (GAS-6) (AXL receptor tyrosine kinase ligand)	GAS6 AXLLG
P34932	HSP74_HUMAN	Heat shock 70 kDa protein 4 (HSP70RY) (Heat shock 70-related protein APG-2)	HSPA4 APG2	2
P22626	ROA2_HUMAN	Heterogeneous nuclear ribonucleoproteins A2/B1 (hnRNP A2/B1)	HNRNPA2B1 HNRPA2B1	0.41
P16402	H13_HUMAN	Histone H1.3 (Histone H1c) (Histone H1s-2)	H1-3 H1F3 HIST1H1D
P16401	H15_HUMAN	Histone H1.5 (Histone H1a) (Histone H1b) (Histone H1s-3)	H1-5 H1F5 HIST1H1B
Q16270	IBP7_HUMAN	Insulin-like growth factor-binding protein 7 (IBP-7) (IGF-binding protein 7) (IGFBP-7) (IGFBP-rP1) (MAC25 protein) (PGI2-stimulating factor) (Prostacyclin-stimulating factor) (Tumor-derived adhesion factor) (TAF)	IGFBP7 MAC25 PSF
P05362	ICAM1_HUMAN	Intercellular adhesion molecule 1 (ICAM-1) (Major group rhinovirus receptor) (CD antigen CD54)	ICAM1
P35527	K1C9_HUMAN	Keratin, type I cytoskeletal 9 (Cytokeratin-9) (CK-9) (Keratin-9) (K9)	KRT9
Q14767	LTBP2_HUMAN	Latent-transforming growth factor beta-binding protein 2 (LTBP-2)	LTBP2 C14orf141 LTBP3	2.45
P40925	MDHC_HUMAN	Malate dehydrogenase, cytoplasmic (EC 1.1.1.37) (Aromatic alpha-keto acid reductase) (KAR) (EC 1.1.1.96) (Cytosolic malate dehydrogenase)	MDH1 MDHA	2.8
P55001	MFAP2_HUMAN	Microfibrillar-associated protein 2 (MFAP-2) (Microfibril-associated glycoprotein 1) (MAGP) (MAGP-1)	MFAP2 MAGP1	0.28
P58546	MTPN_HUMAN	Myotrophin (Protein V-1)	MTPN	2.7
Q9H1E3	NUCKS_HUMAN	Nuclear ubiquitous casein and cyclin-dependent kinase substrate 1 (P1)	NUCKS1 NUCKS JC7
Q14247	SRC8_HUMAN	Src substrate cortactin (Amplaxin) (Oncogene EMS1)	CTTN EMS1	0.33
P78371	TCPB_HUMAN	T-complex protein 1 subunit beta (TCP-1-beta) (CCT-beta)	CCT2 99D8.1 CCTB
Q15582	BGH3_HUMAN	Transforming growth factor-beta-induced protein ig-h3 (Beta ig-h3) (Kerato-epithelin) (RGD-containing collagen-associated protein) (RGD-CAP)	TGFBI BIGH3

## Sheet: Astrocyte_Matrisome
Uniprot Accession	Annotated Gene	Protein name	Matrisome Division	Matrisome Category	Proteins in each group	Fold Change
P07585	DCN SLRR1B	Decorin (Bone proteoglycan II) (PG-S2) (PG40)	Core matrisome	Proteoglycans		0.39812
P51884	LUM LDC SLRR2D	Lumican (Keratan sulfate proteoglycan lumican) (KSPG lumican)	Core matrisome	Proteoglycans
Q08629	SPOCK1 SPOCK TIC1 TICN1	Testican-1 (Protein SPOCK)	Core matrisome	Proteoglycans
D9ZGG2	VTN	Vitronectin	Core matrisome	ECM Glycoproteins
O00468	AGRN AGRIN	Agrin [Cleaved into: Agrin N-terminal 110 kDa subunit; Agrin C-terminal 110 kDa subunit; Agrin C-terminal 90 kDa fragment (C90); Agrin C-terminal 22 kDa fragment (C22)]	Core matrisome	ECM Glycoproteins
O15230	LAMA5 KIAA0533 KIAA1907	Laminin subunit alpha-5 (Laminin-10 subunit alpha) (Laminin-11 subunit alpha) (Laminin-15 subunit alpha)	Core matrisome	ECM Glycoproteins
O43854	EDIL3 DEL1	EGF-like repeat and discoidin I-like domain-containing protein 3 (Developmentally-regulated endothelial cell locus 1 protein) (Integrin-binding protein DEL1)	Core matrisome	ECM Glycoproteins
O60687	SRPX2 SRPUL	Sushi repeat-containing protein SRPX2 (Sushi-repeat protein upregulated in leukemia)	Core matrisome	ECM Glycoproteins
O95631	NTN1 NTN1L	Netrin-1 (Epididymis tissue protein Li 131P)	Core matrisome	ECM Glycoproteins
P07996	THBS1 TSP TSP1	Thrombospondin-1 (Glycoprotein G)	Core matrisome	ECM Glycoproteins
P11047	LAMC1 LAMB2	Laminin subunit gamma-1 (Laminin B2 chain) (Laminin-1 subunit gamma) (Laminin-10 subunit gamma) (Laminin-11 subunit gamma) (Laminin-2 subunit gamma) (Laminin-3 subunit gamma) (Laminin-4 subunit gamma) (Laminin-6 subunit gamma) (Laminin-7 subunit gamma) (Laminin-8 subunit gamma) (Laminin-9 subunit gamma) (S-laminin subunit gamma) (S-LAM gamma)	Core matrisome	ECM Glycoproteins
P14543	NID1 NID	Nidogen-1 (NID-1) (Entactin)	Core matrisome	ECM Glycoproteins
P18065	IGFBP2 BP2 IBP2	Insulin-like growth factor-binding protein 2 (IBP-2) (IGF-binding protein 2) (IGFBP-2)	Core matrisome	ECM Glycoproteins
P23142	FBLN1 PP213	Fibulin-1 (FIBL-1)	Core matrisome	ECM Glycoproteins
P24592	IGFBP6 IBP6	Insulin-like growth factor-binding protein 6 (IBP-6) (IGF-binding protein 6) (IGFBP-6)	Core matrisome	ECM Glycoproteins
P35442	THBS2 TSP2	Thrombospondin-2	Core matrisome	ECM Glycoproteins
P35555	FBN1 FBN	Fibrillin-1 [Cleaved into: Asprosin]	Core matrisome	ECM Glycoproteins
P35556	FBN2	Fibrillin-2 [Cleaved into: Placensin]	Core matrisome	ECM Glycoproteins
P55001	MFAP2 MAGP1	Microfibrillar-associated protein 2 (MFAP-2) (Microfibril-associated glycoprotein 1) (MAGP) (MAGP-1)	Core matrisome	ECM Glycoproteins		0.3
P78539	SRPX ETX1	Sushi repeat-containing protein SRPX	Core matrisome	ECM Glycoproteins
P98066	TNFAIP6 TSG6	Tumor necrosis factor-inducible gene 6 protein (EC 3.1.1.-) (Hyaluronate-binding protein) (TNF-stimulated gene 6 protein) (TSG-6) (Tumor necrosis factor alpha-induced protein 6) (TNF alpha-induced protein 6)	Core matrisome	ECM Glycoproteins
Q08431	MFGE8	Lactadherin (Breast epithelial antigen BA46) (HMFG) (MFGM) (Milk fat globule-EGF factor 8) (MFG-E8) (SED1) [Cleaved into: Lactadherin short form; Medin]	Core matrisome	ECM Glycoproteins
Q14112	NID2	Nidogen-2 (NID-2) (Osteonidogen)	Core matrisome	ECM Glycoproteins
Q14393	GAS6 AXLLG	Growth arrest-specific protein 6 (GAS-6) (AXL receptor tyrosine kinase ligand)	Core matrisome	ECM Glycoproteins
Q14767	LTBP2 C14orf141 LTBP3	Latent-transforming growth factor beta-binding protein 2 (LTBP-2)	Core matrisome	ECM Glycoproteins		2.5
Q16270	IGFBP7 MAC25 PSF	Insulin-like growth factor-binding protein 7 (IBP-7) (IGF-binding protein 7) (IGFBP-7) (IGFBP-rP1) (MAC25 protein) (PGI2-stimulating factor) (Prostacyclin-stimulating factor) (Tumor-derived adhesion factor) (TAF)	Core matrisome	ECM Glycoproteins
Q16610	ECM1	Extracellular matrix protein 1 (Secretory component p85)	Core matrisome	ECM Glycoproteins
Q4ZHG4	FNDC1 FNDC2 KIAA1866 MEL4B3	Fibronectin type III domain-containing protein 1 (Activation-associated cDNA protein) (Expressed in synovial lining protein)	Core matrisome	ECM Glycoproteins
Q6PCB0	VWA1	von Willebrand factor A domain-containing protein 1	Core matrisome	ECM Glycoproteins
Q8IUX7	AEBP1 ACLP	Adipocyte enhancer-binding protein 1 (AE-binding protein 1) (Aortic carboxypeptidase-like protein)	Core matrisome	ECM Glycoproteins
Q8TER0	SNED1	Sushi, nidogen and EGF-like domain-containing protein 1 (Insulin-responsive sequence DNA-binding protein 1) (IRE-BP1)	Core matrisome	ECM Glycoproteins
Q92626	PXDN KIAA0230 MG50 PRG2 PXD01 VPO VPO1	Peroxidasin homolog (EC 1.11.2.-) (Melanoma-associated antigen MG50) (Peroxidasin 1) (hsPxd01) (Vascular peroxidase 1) (p53-responsive gene 2 protein) [Cleaved into: PXDN active fragment]	Core matrisome	ECM Glycoproteins
Q96CG8	CTHRC1 UNQ762/PRO1550	Collagen triple helix repeat-containing protein 1	Core matrisome	ECM Glycoproteins
Q96RW7	HMCN1 FIBL6	Hemicentin-1 (Fibulin-6) (FIBL-6)	Core matrisome	ECM Glycoproteins
Q9NR99	MXRA5	Matrix-remodeling-associated protein 5 (Adhesion protein with leucine-rich repeats and immunoglobulin domains related to perlecan) (Adlican)	Core matrisome	ECM Glycoproteins
Q9NZV1	CRIM1 S52 UNQ1886/PRO4330	Cysteine-rich motor neuron 1 protein (CRIM-1) (Cysteine-rich repeat-containing protein S52) [Cleaved into: Processed cysteine-rich motor neuron 1 protein]	Core matrisome	ECM Glycoproteins
A7MBN3	COL4A5	Collagen, type IV, alpha 5	Core matrisome	Collagens
P02452	COL1A1	Collagen alpha-1(I) chain (Alpha-1 type I collagen)	Core matrisome	Collagens
P02461	COL3A1	Collagen alpha-1(III) chain	Core matrisome	Collagens
P05997	COL5A2	Collagen alpha-2(V) chain	Core matrisome	Collagens
P12109	COL6A1	Collagen alpha-1(VI) chain	Core matrisome	Collagens
P12110	COL6A2	Collagen alpha-2(VI) chain	Core matrisome	Collagens
Q05707	COL14A1 UND	Collagen alpha-1(XIV) chain (Undulin)	Core matrisome	Collagens
Q07092	COL16A1 FP1572	Collagen alpha-1(XVI) chain	Core matrisome	Collagens
Q99715	COL12A1 COL12A1L	Collagen alpha-1(XII) chain	Core matrisome	Collagens
P05121	SERPINE1 hCG_17353	Serpin peptidase inhibitor, clade E (Nexin, plasminogen activator inhibitor type 1), member 1, isoform CRA_b	Matrisome-associated	ECM Regulators
P01008	SERPINC1 hCG_23693	Antithrombin-III (Serpin C1)	Matrisome-associated	ECM Regulators
A0A0K0K1J1	HEL-S-2	Epididymis secretory protein Li 2	Matrisome-associated	ECM Regulators
A0A140VKF3		Testis tissue sperm-binding protein Li 70n	Matrisome-associated	ECM Regulators
P01023	A2M CPAMD5 FWP007	Alpha-2-macroglobulin (Alpha-2-M) (C3 and PZP-like alpha-2-macroglobulin domain-containing protein 5)	Matrisome-associated	ECM Regulators
P08253	MMP2 CLG4A	72 kDa type IV collagenase (EC 3.4.24.24) (72 kDa gelatinase) (Gelatinase A) (Matrix metalloproteinase-2) (MMP-2) (TBE-1) [Cleaved into: PEX]	Matrisome-associated	ECM Regulators
P35625	TIMP3	Metalloproteinase inhibitor 3 (Protein MIG-5) (Tissue inhibitor of metalloproteinases 3) (TIMP-3)	Matrisome-associated	ECM Regulators
P58215	LOXL3 LOXL	Lysyl oxidase homolog 3 (EC 1.4.3.-) (EC 1.4.3.13) (Lysyl oxidase-like protein 3)	Matrisome-associated	ECM Regulators
Q6UXH9	PAMR1 RAMP FP938 UNQ699/PRO1344	Inactive serine protease PAMR1 (Peptidase domain-containing protein associated with muscle regeneration 1) (Regeneration-associated muscle protease homolog)	Matrisome-associated	ECM Regulators
Q6YHK3	CD109 CPAMD7	CD109 antigen (150 kDa TGF-beta-1-binding protein) (C3 and PZP-like alpha-2-macroglobulin domain-containing protein 7) (Platelet-specific Gov antigen) (p180) (r150) (CD antigen CD109)	Matrisome-associated	ECM Regulators
Q8IWU5	SULF2 KIAA1247 UNQ559/PRO1120	Extracellular sulfatase Sulf-2 (hSulf-2) (Arylsulfatase) (EC 3.1.6.1) (N-acetylglucosamine-6-sulfatase) (EC 3.1.6.14) [Cleaved into: Extracellular sulfatase Sulf-2 secreted form]	Matrisome-associated	ECM Regulators
Q8IXL6	FAM20C DMP4	Extracellular serine/threonine protein kinase FAM20C (EC 2.7.11.1) (Dentin matrix protein 4) (DMP-4) (Golgi casein kinase) (Golgi-enriched fraction casein kinase) (GEF-CK)	Matrisome-associated	ECM Regulators
Q92743	HTRA1 HTRA PRSS11	Serine protease HTRA1 (EC 3.4.21.-) (High-temperature requirement A serine peptidase 1) (L56) (Serine protease 11)	Matrisome-associated	ECM Regulators
Q9Y4K0	LOXL2	Lysyl oxidase homolog 2 (EC 1.4.3.13) (Lysyl oxidase-like protein 2) (Lysyl oxidase-related protein 2) (Lysyl oxidase-related protein WS9-14)	Matrisome-associated	ECM Regulators
P16035	Metalloproteinase inhibitor 2 (CSC-21K) (Tissue inhibitor of metalloproteinases 2) (TIMP-2)	TIMP2	Non-matrisome	Non-matrisome
P09603	CSF1 hCG_40247	Macrophage colony-stimulating factor 1 (CSF-1) (MCSF)	Matrisome-associated	Secreted Factors
P01137	TGFB1 TGFB	Transforming growth factor beta-1 proprotein [Cleaved into: Latency-associated peptide (LAP); Transforming growth factor beta-1 (TGF-beta-1)]	Matrisome-associated	Secreted Factors
P19883	FST	Follistatin (FS) (Activin-binding protein)	Matrisome-associated	Secreted Factors
P48061	CXCL12 SDF1 SDF1A SDF1B	Stromal cell-derived factor 1 (SDF-1) (hSDF-1) (C-X-C motif chemokine 12) (Intercrine reduced in hepatomas) (IRH) (hIRH) (Pre-B cell growth-stimulating factor) (PBSF) [Cleaved into: SDF-1-beta(3-72); SDF-1-alpha(3-67)]	Matrisome-associated	Secreted Factors
P49767	VEGFC	Vascular endothelial growth factor C (VEGF-C) (Flt4 ligand) (Flt4-L) (Vascular endothelial growth factor-related protein) (VRP)	Matrisome-associated	Secreted Factors
Q12841	FSTL1 FRP	Follistatin-related protein 1 (Follistatin-like protein 1)	Matrisome-associated	Secreted Factors
Q15389	ANGPT1 KIAA0003	Angiopoietin-1 (ANG-1)	Matrisome-associated	Secreted Factors
Q6FHJ7	SFRP4 FRPHE	Secreted frizzled-related protein 4 (sFRP-4) (Frizzled protein, human endometrium) (FrpHE)	Matrisome-associated	Secreted Factors
Q6UXH8	CCBE1 KIAA1983 UNQ1921/PRO4395	Collagen and calcium-binding EGF domain-containing protein 1 (Full of fluid protein homolog)	Matrisome-associated	Secreted Factors
Q8N474	SFRP1 FRP FRP1 SARP2	Secreted frizzled-related protein 1 (FRP-1) (sFRP-1) (Secreted apoptosis-related protein 2) (SARP-2)	Matrisome-associated	Secreted Factors
Q96KG7	MEGF10 KIAA1780	Multiple epidermal growth factor-like domains protein 10 (Multiple EGF-like domains protein 10)	Matrisome-associated	Secreted Factors
Q99988	GDF15 MIC1 PDF PLAB PTGFB	Growth/differentiation factor 15 (GDF-15) (Macrophage inhibitory cytokine 1) (MIC-1) (NSAID-activated gene 1 protein) (NAG-1) (NSAID-regulated gene 1 protein) (NRG-1) (Placental TGF-beta) (Placental bone morphogenetic protein) (Prostate differentiation factor)	Matrisome-associated	Secreted Factors
P07355-2	Annexin	ANXA2 hCG_2004404	Matrisome-associated	ECM-affiliated Proteins
P09382	Galectin-1 (Gal-1) (14 kDa laminin-binding protein) (HLBP14) (14 kDa lectin) (Beta-galactoside-binding lectin L-14-I) (Galaptin) (HBL) (HPL) (Lactose-binding lectin 1) (Lectin galactoside-binding soluble 1) (Putative MAPK-activating protein PM12) (S-Lac lectin 1)	LGALS1	Matrisome-associated	ECM-affiliated Proteins
P18827	Syndecan-1 (SYND1) (CD antigen CD138)	SDC1 SDC	Matrisome-associated	ECM-affiliated Proteins
P35052	Glypican-1 [Cleaved into: Secreted glypican-1]	GPC1	Matrisome-associated	ECM-affiliated Proteins		0.5
Q6UVK1	Chondroitin sulfate proteoglycan 4 (Chondroitin sulfate proteoglycan NG2) (Melanoma chondroitin sulfate proteoglycan) (Melanoma-associated chondroitin sulfate proteoglycan)	CSPG4 MCSP	Matrisome-associated	ECM-affiliated Proteins
A0A024QZL1	Proteoglycan 1, secretory granule, isoform CRA_a	PRG1 hCG_96142	Non-matrisome	Non-matrisome
A0A024QZM9	Plasminogen activator, urokinase, isoform CRA_a	PLAU hCG_20537	Non-matrisome	Non-matrisome
A0A024R0Q4	Phospholipase D family, member 3, isoform CRA_b	PLD3 hCG_1995506	Non-matrisome	Non-matrisome
A0A024R1A3	E1 ubiquitin-activating enzyme (EC 6.2.1.45) (Ubiquitin-activating enzyme E1)	UBE1 hCG_17406	Non-matrisome	Non-matrisome
A0A024R1S8	LIM and SH3 domain protein 1	LASP1 hCG_31400	Non-matrisome	Non-matrisome
A0A024R2W4	Dystroglycan 1 (Dystroglycan) (Dystrophin-associated glycoprotein 1)	DAG1 hCG_20125	Non-matrisome	Non-matrisome
A0A024R374	Cathepsin B (EC 3.4.22.1)	CTSB hCG_1990887	Non-matrisome	Non-matrisome
A0A024R451	Serpin peptidase inhibitor, clade E (Nexin, plasminogen activator inhibitor type 1), member 2, isoform CRA_a	SERPINE2 hCG_21438	Non-matrisome	Non-matrisome
A0A024R462	Fibronectin	FN1 hCG_1813428	Non-matrisome	Non-matrisome
A0A024R4K3	Malate dehydrogenase (EC 1.1.1.37)	MDH2 hCG_1818102	Non-matrisome	Non-matrisome
A0A024R5L0	Prolylcarboxypeptidase (Angiotensinase C), isoform CRA_a	PRCP hCG_27286	Non-matrisome	Non-matrisome
A0A024R5Z9	Pyruvate kinase (EC 2.7.1.40)	PKM2 hCG_2005199	Non-matrisome	Non-matrisome
A0A024R6W0	Aspartate aminotransferase (EC 2.6.1.1)	GOT2 hCG_15092	Non-matrisome	Non-matrisome
A0A024R7B7	Hsp90 co-chaperone Cdc37 (Hsp90 chaperone protein kinase-targeting subunit) (p50Cdc37)	CDC37 hCG_28478	Non-matrisome	Non-matrisome
A0A024R8G3	Prostaglandin D2 synthase 21kDa (Brain), isoform CRA_a (Testis tissue sperm-binding protein Li 63n)	PTGDS hCG_1780827	Non-matrisome	Non-matrisome
A0A024R8Q1	Glucosidase, alpha acid (Pompe disease, glycogen storage disease type II), isoform CRA_a	GAA hCG_27920	Non-matrisome	Non-matrisome
A0A024R8S5	Protein disulfide-isomerase (EC 5.3.4.1)	P4HB hCG_95895	Non-matrisome	Non-matrisome
A0A024RAB6	Heparan sulfate proteoglycan 2 (Perlecan), isoform CRA_b	HSPG2 hCG_1981506	Non-matrisome	Non-matrisome
A0A024RAI1	ARP3 actin-related protein 3 homolog (Yeast), isoform CRA_a	ACTR3 hCG_26669	Non-matrisome	Non-matrisome
A0A024RAL1	Chondroitin sulfate proteoglycan 2 (Versican), isoform CRA_c	CSPG2 hCG_2015974	Non-matrisome	Non-matrisome
A0A024RAM4	Microtubule-associated protein 1B, isoform CRA_b	MAP1B hCG_37848	Non-matrisome	Non-matrisome
A0A024RAZ7	Heterogeneous nuclear ribonucleoprotein A1, isoform CRA_b	HNRPA1 hCG_2017591	Non-matrisome	Non-matrisome
A0A024RBB7	Nucleosome assembly protein 1-like 1, isoform CRA_a	NAP1L1 hCG_2015037	Non-matrisome	Non-matrisome
A0A024RBR3	Density-regulated protein	DENR hCG_33191	Non-matrisome	Non-matrisome
A0A024RBS2	60S acidic ribosomal protein P0	RPLP0 hCG_2016152	Non-matrisome	Non-matrisome
A0A024RC42	Cadherin 2, type 1, N-cadherin (Neuronal), isoform CRA_b	CDH2 hCG_22518	Non-matrisome	Non-matrisome
A0A024RDF6	deleted		Non-matrisome	Non-matrisome
A0A024RDR0	High-mobility group box 1, isoform CRA_a	HMGB1 hCG_2020366	Non-matrisome	Non-matrisome
A0A024RDW7	Integrin, beta-like 1 (With EGF-like repeat domains), isoform CRA_a	ITGBL1 hCG_29594	Non-matrisome	Non-matrisome
A0A087WTY6	Neuroblastoma suppressor of tumorigenicity 1	NBL1	Non-matrisome	Non-matrisome
A0A087WUZ3	Spectrin beta chain	SPTBN1	Non-matrisome	Non-matrisome
A0A087WVQ6	Clathrin heavy chain	CLTC hCG_1818599	Non-matrisome	Non-matrisome
A0A087X1N8	Serpin family B member 6 (Serpin peptidase inhibitor, clade B (Ovalbumin), member 6, isoform CRA_e)	SERPINB6 hCG_22875	Non-matrisome	Non-matrisome
A0A090N8P3	peptidylprolyl isomerase (EC 5.2.1.8)	FKBP9 tcag7.1016	Non-matrisome	Non-matrisome
A0A0A0MQT0	Retinol binding protein 1 (Retinol binding protein 1, cellular)	RBP1 hCG_16055	Non-matrisome	Non-matrisome
A0A0A0MTS2	deleted		Non-matrisome	Non-matrisome
A0A0B4J2C3	Tumor protein, translationally-controlled 1 (Tumor protein, translationally-controlled 1, isoform CRA_d)	TPT1 hCG_32792	Non-matrisome	Non-matrisome
A0A0C4DFX3	EMILIN-1 (Elastin microfibril interface-located protein 1) (Elastin microfibril interfacer 1)	EMILIN1 EMI	Non-matrisome	Non-matrisome
A0A0F7G8J1	Plasminogen (EC 3.4.21.7)	PLG	Non-matrisome	Non-matrisome
A0A0G2JPR0	Complement C4-A	C4A	Non-matrisome	Non-matrisome
A0A0S2Z3Y1	Galectin-3-binding protein (Lectin galactoside-binding soluble 3-binding protein)	LGALS3BP hCG_1776358	Non-matrisome	Non-matrisome
A0A0S2Z471	creatine kinase (EC 2.7.3.2)	CKB hCG_25499	Non-matrisome	Non-matrisome
A0A0S2Z4L3	Protein S (Protein S isoform 2)	PROS1	Non-matrisome	Non-matrisome
A0A0U1RRH7	Histone H2A		Non-matrisome	Non-matrisome
A0A0U1RRM4	Polypyrimidine tract-binding protein 1	PTBP1	Non-matrisome	Non-matrisome
A0A140VJC8	Amyloid-beta A4 protein		Non-matrisome	Non-matrisome
A0A140VJE8	AP complex subunit beta	AP2B1 hCG_1992160	Non-matrisome	Non-matrisome
A0A140VJT8	Ribonuclease inhibitor (Ribonuclease/angiogenin inhibitor 1)		Non-matrisome	Non-matrisome
A0A140VK07	Testicular secretory protein Li 7		Non-matrisome	Non-matrisome
A0A140VK72	Heat shock 70 kDa protein 13 (Stress-70 protein chaperone microsome-associated 60 kDa protein)		Non-matrisome	Non-matrisome
A0A161I202	Lactotransferrin	LTF	Non-matrisome	Non-matrisome
A0A1B0GU03	Peptidase A1 domain-containing protein		Non-matrisome	Non-matrisome
A0A1B0RPQ4	Fibroblast growth factor receptor (EC 2.7.10.1)	FGFR1	Non-matrisome	Non-matrisome
A0A1B0RPQ5	Anosmin-1 (EC 3.4.21.4)	ANOS1	Non-matrisome	Non-matrisome
A0A1C7CYX9	Dihydropyrimidinase like 2	DPYSL2	Non-matrisome	Non-matrisome
A0A1S5UZ07	Talin-1	TLN1 KIAA1027 TLN	Non-matrisome	Non-matrisome
A1L4H1	Soluble scavenger receptor cysteine-rich domain-containing protein SSC5D (Soluble scavenger protein with 5 SRCR domains) (SSc5D)	SSC5D	Non-matrisome	Non-matrisome
A3KC71	Nuclear envelope protein okuribin	okuribin	Non-matrisome	Non-matrisome
A4D0V4	F-actin-capping protein subunit alpha	CAPZA2 hCG_37884 tcag7.31	Non-matrisome	Non-matrisome
A4D2D2	Procollagen C-endopeptidase enhancer	PCOLCE tcag7.602	Non-matrisome	Non-matrisome
A4QPB0	IQ motif containing GTPase activating protein 1	IQGAP1	Non-matrisome	Non-matrisome
A6XAA7	Gremlin	GREM1 hCG_1811964	Non-matrisome	Non-matrisome
A7BI36	p180/ribosome receptor	RRBP1	Non-matrisome	Non-matrisome
A8K0T9	F-actin-capping protein subunit alpha		Non-matrisome	Non-matrisome
A8K2N0	cDNA FLJ77835, highly similar to Homo sapiens complement component 1, s subcomponent (C1S), transcript variant 2, mRNA		Non-matrisome	Non-matrisome
A8K2Q6	Peptidyl-prolyl cis-trans isomerase (PPIase) (EC 5.2.1.8)		Non-matrisome	Non-matrisome
A8K2T4	Complement component C7	C7	Non-matrisome	Non-matrisome
A8K3C3	T-complex protein 1 subunit delta		Non-matrisome	Non-matrisome
A8K3K1	cDNA FLJ78096, highly similar to Homo sapiens actin, alpha, cardiac muscle (ACTC), mRNA		Non-matrisome	Non-matrisome
A8K486	Peptidyl-prolyl cis-trans isomerase (PPIase) (EC 5.2.1.8)		Non-matrisome	Non-matrisome
A8K690	cDNA FLJ76863, highly similar to Homo sapiens stress-induced-phosphoprotein 1 (Hsp70/Hsp90-organizing protein) (STIP1), mRNA		Non-matrisome	Non-matrisome
A8K6C9	Insulin-like growth factor II		Non-matrisome	Non-matrisome
A8K7E0	Biglycan		Non-matrisome	Non-matrisome
A8K7Q1	cDNA FLJ77770, highly similar to Homo sapiens nucleobindin 1 (NUCB1), mRNA		Non-matrisome	Non-matrisome
A8K7T4	cDNA FLJ75774, highly similar to Homo sapiens lectin, mannose-binding 2 (LMAN2), mRNA		Non-matrisome	Non-matrisome
A8K8U1	cDNA FLJ77762, highly similar to Homo sapiens cullin-associated and neddylation-dissociated 1 (CAND1), mRNA		Non-matrisome	Non-matrisome
A8K9A4	cDNA FLJ75154, highly similar to Homo sapiens heterogeneous nuclear ribonucleoprotein C (C1/C2), mRNA		Non-matrisome	Non-matrisome
A8KAJ3	cDNA FLJ77823, highly similar to Homo sapiens EGF-containing fibulin-like extracellular matrix protein 1, transcript variant 3, mRNA		Non-matrisome	Non-matrisome
A8KAQ3	cDNA FLJ76489, highly similar to Homo sapiens sortilin 1 (SORT1), mRNA		Non-matrisome	Non-matrisome
B0YIW6	Coatomer subunit delta	ARCN1 hCG_40220	Non-matrisome	Non-matrisome
B2R4R9	Small ribosomal subunit protein eS28 (40S ribosomal protein S28)	RPS28 hCG_23961 hCG_26477	Non-matrisome	Non-matrisome
B2R5M8	Isocitrate dehydrogenase [NADP] (EC 1.1.1.42)		Non-matrisome	Non-matrisome
B2R7T2	Transforming growth factor beta		Non-matrisome	Non-matrisome
B2R8R5	cDNA, FLJ94025, highly similar to Homo sapiens tripartite motif-containing 28 (TRIM28), mRNA		Non-matrisome	Non-matrisome
B2R8Y9	Tissue factor pathway inhibitor		Non-matrisome	Non-matrisome
B2R8Z8	cDNA, FLJ94136, highly similar to Homo sapiens synaptotagmin binding, cytoplasmic RNA interacting protein (SYNCRIP), mRNA		Non-matrisome	Non-matrisome
B2R9K6	cDNA, FLJ94436, highly similar to Homo sapiens platelet derived growth factor C (PDGFC), mRNA		Non-matrisome	Non-matrisome
B2R9K8	cDNA, FLJ94440, highly similar to Homo sapiens chaperonin containing TCP1, subunit 6A (zeta 1)(CCT6A), mRNA		Non-matrisome	Non-matrisome
B2R9S4	cDNA, FLJ94534, highly similar to Homo sapiens capping protein (actin filament), gelsolin-like(CAPG), mRNA		Non-matrisome	Non-matrisome
B2RBH2	5'-nucleotidase (EC 3.1.3.5) (Ecto-5'-nucleotidase)		Non-matrisome	Non-matrisome
B2RCM5	cDNA, FLJ96160, highly similar to Homo sapiens EGF-containing fibulin-like extracellular matrix protein 2 (EFEMP2), mRNA		Non-matrisome	Non-matrisome
B2RCP7	cDNA, FLJ96197, highly similar to Homo sapiens connective tissue growth factor (CTGF), mRNA		Non-matrisome	Non-matrisome
B2RD22	cDNA, FLJ96422, highly similar to Homo sapiens transmembrane protein with EGF-like and two follistatin-like domains 2 (TMEFF2), mRNA		Non-matrisome	Non-matrisome
B2RDY9	Adenylyl cyclase-associated protein		Non-matrisome	Non-matrisome
B3KQF4	cDNA FLJ90373 fis, clone NT2RP2004606, highly similar to Metalloproteinase inhibitor 1		Non-matrisome	Non-matrisome
B3KQQ9	cDNA PSEC0048 fis, clone NT2RP2000028, highly similar to Serine protease 23 (EC 3.4.21.-)		Non-matrisome	Non-matrisome
B3KS79	cDNA FLJ35730 fis, clone TESTI2003131, highly similar to ALPHA-1-ANTICHYMOTRYPSIN		Non-matrisome	Non-matrisome
B3KUE5	Phospholipid transfer protein, isoform CRA_c (cDNA FLJ39690 fis, clone SMINT2010639, highly similar to PHOSPHOLIPID TRANSFER PROTEIN)	PLTP hCG_37180	Non-matrisome	Non-matrisome
B4DID6	cDNA FLJ52545, highly similar to Dickkopf-related protein 3		Non-matrisome	Non-matrisome
B4DJ30	cDNA FLJ61290, highly similar to Neutral alpha-glucosidase AB		Non-matrisome	Non-matrisome
B4DJQ8	Dipeptidyl peptidase 1 (EC 3.4.14.1) (Cathepsin C) (Cathepsin J) (Dipeptidyl peptidase I) (Dipeptidyl transferase)		Non-matrisome	Non-matrisome
B4DL85	cDNA FLJ60660, highly similar to Hematological and neurological expressed1-like protein		Non-matrisome	Non-matrisome
B4DLV7	Rab GDP dissociation inhibitor		Non-matrisome	Non-matrisome
B4DPP6	cDNA FLJ54371, highly similar to Serum albumin		Non-matrisome	Non-matrisome
B4DPQ0	Complement C1r (cDNA FLJ54471, highly similar to Complement C1r subcomponent)	C1R	Non-matrisome	Non-matrisome
B4DR52	Histone H2B		Non-matrisome	Non-matrisome
B4DRB1	cDNA FLJ50735, highly similar to Calsyntenin-3		Non-matrisome	Non-matrisome
B4DTH2	Fibronectin		Non-matrisome	Non-matrisome
B4DUP2	UTP--glucose-1-phosphate uridylyltransferase (EC 2.7.7.9)		Non-matrisome	Non-matrisome
B4DUT8	Calponin	CNN2	Non-matrisome	Non-matrisome
B4DUV1	Fibulin-1		Non-matrisome	Non-matrisome
B4DVA7	Beta-hexosaminidase (EC 3.2.1.52)		Non-matrisome	Non-matrisome
B4DWA6	F-actin-capping protein subunit beta		Non-matrisome	Non-matrisome
B4DY90	Tubulin beta chain		Non-matrisome	Non-matrisome
B4E1Z4	Complement C2 (EC 3.4.21.43) (C3/C5 convertase)		Non-matrisome	Non-matrisome
B4E2I9	Semaphorin-3C		Non-matrisome	Non-matrisome
B4E320	cDNA FLJ50065, highly similar to MAM domain-containing protein 2		Non-matrisome	Non-matrisome
B5BUB5	Autoantigen La	SSB	Non-matrisome	Non-matrisome
B7Z3K9	Fructose-bisphosphate aldolase (EC 4.1.2.13)		Non-matrisome	Non-matrisome
B7Z6K2	Polypeptide N-acetylgalactosaminyltransferase (EC 2.4.1.-) (Protein-UDP acetylgalactosaminyltransferase)		Non-matrisome	Non-matrisome
B7Z6Z4	Myosin light chain 6 (cDNA FLJ56329, highly similar to Myosin light polypeptide 6)	MYL6	Non-matrisome	Non-matrisome
B7Z8Q2	Alpha-2-HS-glycoprotein (Fetuin-A)		Non-matrisome	Non-matrisome
B7Z9B8	cDNA FLJ56912, highly similar to Fibulin-2		Non-matrisome	Non-matrisome
B7ZLY3	LTBP1 protein	LTBP1	Non-matrisome	Non-matrisome
B8ZX62	Plasminogen activator (EC 3.4.21.68)	PLAT	Non-matrisome	Non-matrisome
D0PNI2	Lysyl oxidase homolog (EC 1.4.3.13)	LOX hCG_37363	Non-matrisome	Non-matrisome
D3DQH8	SPARC (Osteonectin) (Secreted protein acidic and rich in cysteine)	SPARC hCG_39149	Non-matrisome	Non-matrisome
D3DRR6	Inter-alpha (Globulin) inhibitor H2, isoform CRA_a	ITIH2 hCG_25115	Non-matrisome	Non-matrisome
D3DT72	Collagen, type XI, alpha 1, isoform CRA_c	COL11A1 hCG_32386	Non-matrisome	Non-matrisome
D3DTX7	Collagen, type I, alpha 1, isoform CRA_a	COL1A1 hCG_29609	Non-matrisome	Non-matrisome
D6R956	Ubiquitin carboxyl-terminal hydrolase (EC 3.4.19.12)	UCHL1	Non-matrisome	Non-matrisome
D9IAI1	Epididymis secretory protein Li 34 (Phosphatidylethanolamine binding protein 1, isoform CRA_a) (Phosphatidylethanolamine-binding protein 1)	PEBP1 HEL-S-34 hCG_2016249	Non-matrisome	Non-matrisome
E5RJR5	S-phase kinase-associated protein 1	SKP1	Non-matrisome	Non-matrisome
E7EMB3	Calmodulin 2	CALM2	Non-matrisome	Non-matrisome
E7EVA0	Microtubule-associated protein	MAP4	Non-matrisome	Non-matrisome
E9PK25	Cofilin 1	CFL1	Non-matrisome	Non-matrisome
E9PKP4	Colony stimulating factor 1	CSF1	Non-matrisome	Non-matrisome
E9PLM6	Midkine	MDK	Non-matrisome	Non-matrisome
F4ZW62	NF45		Non-matrisome	Non-matrisome
F4ZW66	NF110b		Non-matrisome	Non-matrisome
F8VW96	Cysteine and glycine rich protein 2	CSRP2	Non-matrisome	Non-matrisome
G3V3D1	NPC intracellular cholesterol transporter 2 (Epididymal secretory protein E1)	NPC2	Non-matrisome	Non-matrisome
G3V5Z7	Proteasome subunit alpha type	PSMA6	Non-matrisome	Non-matrisome
G3XAI2	Laminin subunit beta 1	LAMB1	Non-matrisome	Non-matrisome
G5E971	Matrix metallopeptidase 13 (Matrix metallopeptidase 13 (Collagenase 3), isoform CRA_a)	MMP13 hCG_39650	Non-matrisome	Non-matrisome
H0Y449	Y-box binding protein 1	YBX1	Non-matrisome	Non-matrisome
H6VRG1	Keratin, type II cytoskeletal 1 (Cytokeratin-1) (Keratin-1) (Type-II keratin Kb1)	KRT1	Non-matrisome	Non-matrisome
H7BZJ3	Protein disulfide-isomerase A6 (EC 5.3.4.1)	PDIA3	Non-matrisome	Non-matrisome
H9ZYJ2	Thioredoxin	TXN	Non-matrisome	Non-matrisome
I3L504	Eukaryotic translation initiation factor 5A	EIF5A	Non-matrisome	Non-matrisome
J3KQE5	GTP-binding nuclear protein Ran	RAN	Non-matrisome	Non-matrisome
J3QQX2	Rho GDP dissociation inhibitor alpha	ARHGDIA	Non-matrisome	Non-matrisome
J3QSU6	Tenascin C	TNC	Non-matrisome	Non-matrisome
K7ES70	Microfibril associated protein 4	MFAP4	Non-matrisome	Non-matrisome
M1VKI3	Tyrosine-protein kinase receptor (EC 2.7.10.1)	SDC4-ROS1_S4;R32	Non-matrisome	Non-matrisome
O00151	PDZ and LIM domain protein 1 (C-terminal LIM domain protein 1) (Elfin) (LIM domain protein CLP-36)	PDLIM1 CLIM1 CLP36	Non-matrisome	Non-matrisome
O00299	Chloride intracellular channel protein 1 (Chloride channel ABP) (Nuclear chloride ion channel 27) (NCC27) (Regulatory nuclear chloride ion channel protein) (hRNCC)	CLIC1 G6 NCC27	Non-matrisome	Non-matrisome
O00391	Sulfhydryl oxidase 1 (hQSOX) (EC 1.8.3.2) (Quiescin Q6)	QSOX1 QSCN6 UNQ2520/PRO6013	Non-matrisome	Non-matrisome
O00622	CCN family member 1 (Cellular communication network factor 1) (Cysteine-rich angiogenic inducer 61) (Insulin-like growth factor-binding protein 10) (IBP-10) (IGF-binding protein 10) (IGFBP-10) (Protein CYR61) (Protein GIG1)	CCN1 CYR61 GIG1 IGFBP10	Non-matrisome	Non-matrisome
O43707	Alpha-actinin-4 (Non-muscle alpha-actinin 4)	ACTN4	Non-matrisome	Non-matrisome
O60462	Neuropilin-2 (Vascular endothelial cell growth factor 165 receptor 2)	NRP2 VEGF165R2	Non-matrisome	Non-matrisome
O75367	Core histone macro-H2A.1 (Histone macroH2A1) (mH2A1) (Histone H2A.y) (H2A/y) (Medulloblastoma antigen MU-MB-50.205)	MACROH2A1 H2AFY	Non-matrisome	Non-matrisome
O75882	Attractin (DPPT-L) (Mahogany homolog)	ATRN KIAA0548 MGCA	Non-matrisome	Non-matrisome
O94985	Calsyntenin-1 (Alcadein-alpha) (Alc-alpha) (Alzheimer-related cadherin-like protein) (Non-classical cadherin XB31alpha) [Cleaved into: Soluble Alc-alpha (SAlc-alpha); CTF1-alpha (C-terminal fragment 1-alpha)]	CLSTN1 CS1 KIAA0911	Non-matrisome	Non-matrisome
O95428	Papilin	PAPLN UNQ2420/PRO4977	Non-matrisome	Non-matrisome
P00338	L-lactate dehydrogenase A chain (LDH-A) (EC 1.1.1.27) (Cell proliferation-inducing gene 19 protein) (LDH muscle subunit) (LDH-M) (Renal carcinoma antigen NY-REN-59)	LDHA PIG19	Non-matrisome	Non-matrisome
P00558	Phosphoglycerate kinase 1 (EC 2.7.2.3) (Cell migration-inducing gene 10 protein) (Primer recognition protein 2) (PRP 2)	PGK1 PGKA MIG10 OK/SW-cl.110	Non-matrisome	Non-matrisome
P02545	Prelamin-A/C [Cleaved into: Lamin-A/C (70 kDa lamin) (Renal carcinoma antigen NY-REN-32)]	LMNA LMN1	Non-matrisome	Non-matrisome
P02686	Myelin basic protein (MBP) (Myelin A1 protein) (Myelin membrane encephalitogenic protein)	MBP	Non-matrisome	Non-matrisome
P03956	Interstitial collagenase (EC 3.4.24.7) (Fibroblast collagenase) (Matrix metalloproteinase-1) (MMP-1) [Cleaved into: 22 kDa interstitial collagenase; 27 kDa interstitial collagenase]	MMP1 CLG	Non-matrisome	Non-matrisome
P04066	Tissue alpha-L-fucosidase (EC 3.2.1.51) (Alpha-L-fucosidase I) (Alpha-L-fucoside fucohydrolase 1) (Alpha-L-fucosidase 1)	FUCA1 Nbla10230	Non-matrisome	Non-matrisome
P04406	Glyceraldehyde-3-phosphate dehydrogenase (GAPDH) (EC 1.2.1.12) (Peptidyl-cysteine S-nitrosylase GAPDH) (EC 2.6.99.-)	GAPDH GAPD CDABP0047 OK/SW-cl.12	Non-matrisome	Non-matrisome
P05362	Intercellular adhesion molecule 1 (ICAM-1) (Major group rhinovirus receptor) (CD antigen CD54)	ICAM1	Non-matrisome	Non-matrisome
P05556	Integrin beta-1 (Fibronectin receptor subunit beta) (Glycoprotein IIa) (GPIIA) (VLA-4 subunit beta) (CD antigen CD29)	ITGB1 FNRB MDF2 MSK12	Non-matrisome	Non-matrisome
P06396	Gelsolin (AGEL) (Actin-depolymerizing factor) (ADF) (Brevin)	GSN	Non-matrisome	Non-matrisome
P06733	Alpha-enolase (EC 4.2.1.11) (2-phospho-D-glycerate hydro-lyase) (C-myc promoter-binding protein) (Enolase 1) (MBP-1) (MPB-1) (Non-neural enolase) (NNE) (Phosphopyruvate hydratase) (Plasminogen-binding protein)	ENO1 ENO1L1 MBPB1 MPB1	Non-matrisome	Non-matrisome
P07305	Histone H1.0 (Histone H1') (Histone H1(0)) [Cleaved into: Histone H1.0, N-terminally processed]	H1-0 H1F0 H1FV	Non-matrisome	Non-matrisome
P07686	Beta-hexosaminidase subunit beta (EC 3.2.1.52) (Beta-N-acetylhexosaminidase subunit beta) (Hexosaminidase subunit B) (Cervical cancer proto-oncogene 7 protein) (HCC-7) (N-acetyl-beta-glucosaminidase subunit beta) [Cleaved into: Beta-hexosaminidase subunit beta chain B; Beta-hexosaminidase subunit beta chain A]	HEXB HCC7	Non-matrisome	Non-matrisome
P07737	Profilin-1 (Epididymis tissue protein Li 184a) (Profilin I)	PFN1	Non-matrisome	Non-matrisome
P07900	Heat shock protein HSP 90-alpha (EC 3.6.4.10) (Heat shock 86 kDa) (HSP 86) (HSP86) (Lipopolysaccharide-associated protein 2) (LAP-2) (LPS-associated protein 2) (Renal carcinoma antigen NY-REN-38)	HSP90AA1 HSP90A HSPC1 HSPCA	Non-matrisome	Non-matrisome
P08123	Collagen alpha-2(I) chain (Alpha-2 type I collagen)	COL1A2	Non-matrisome	Non-matrisome
P08238	Heat shock protein HSP 90-beta (HSP 90) (Heat shock 84 kDa) (HSP 84) (HSP84)	HSP90AB1 HSP90B HSPC2 HSPCB	Non-matrisome	Non-matrisome
P08572	Collagen alpha-2(IV) chain [Cleaved into: Canstatin]	COL4A2	Non-matrisome	Non-matrisome
P08603	Complement factor H (H factor 1)	CFH HF HF1 HF2	Non-matrisome	Non-matrisome
P10909	Clusterin (Aging-associated gene 4 protein) (Apolipoprotein J) (Apo-J) (Complement cytolysis inhibitor) (CLI) (Complement-associated protein SP-40,40) (Ku70-binding protein 1) (NA1/NA2) (Sulfated glycoprotein 2) (SGP-2) (Testosterone-repressed prostate message 2) (TRPM-2) [Cleaved into: Clusterin beta chain (ApoJalpha) (Complement cytolysis inhibitor a chain) (SP-40,40 beta-chain); Clusterin alph…	CLU APOJ CLI KUB1 AAG4	Non-matrisome	Non-matrisome
P12111	Collagen alpha-3(VI) chain	COL6A3	Non-matrisome	Non-matrisome
P12814	Alpha-actinin-1 (Alpha-actinin cytoskeletal isoform) (F-actin cross-linking protein) (Non-muscle alpha-actinin-1)	ACTN1	Non-matrisome	Non-matrisome
P13473	Lysosome-associated membrane glycoprotein 2 (LAMP-2) (Lysosome-associated membrane protein 2) (CD107 antigen-like family member B) (LGP-96) (CD antigen CD107b)	LAMP2	Non-matrisome	Non-matrisome
P13639	Elongation factor 2 (EF-2) (EC 3.6.5.-)	EEF2 EF2	Non-matrisome	Non-matrisome
P13645	Keratin, type I cytoskeletal 10 (Cytokeratin-10) (CK-10) (Keratin-10) (K10)	KRT10 KPP	Non-matrisome	Non-matrisome
P13667	Protein disulfide-isomerase A4 (EC 5.3.4.1) (Endoplasmic reticulum resident protein 70) (ER protein 70) (ERp70) (Endoplasmic reticulum resident protein 72) (ER protein 72) (ERp-72) (ERp72)	PDIA4 ERP70 ERP72	Non-matrisome	Non-matrisome
P13797	Plastin-3 (T-plastin)	PLS3	Non-matrisome	Non-matrisome
P14625	Endoplasmin (94 kDa glucose-regulated protein) (GRP-94) (Heat shock protein 90 kDa beta member 1) (Tumor rejection antigen 1) (gp96 homolog)	HSP90B1 GRP94 TRA1	Non-matrisome	Non-matrisome
P15291	Beta-1,4-galactosyltransferase 1 (Beta-1,4-GalTase 1) (Beta4Gal-T1) (b4Gal-T1) (EC 2.4.1.-) (Beta-N-acetylglucosaminyl-glycolipid beta-1,4-galactosyltransferase) (Beta-N-acetylglucosaminylglycopeptide beta-1,4-galactosyltransferase) (EC 2.4.1.38) (Lactose synthase A protein) (EC 2.4.1.22) (N-acetyllactosamine synthase) (EC 2.4.1.90) (Nal synthase) (Neolactotriaosylceramide beta-1,4-galactosyltran…	B4GALT1 GGTB2	Non-matrisome	Non-matrisome
P15531	Nucleoside diphosphate kinase A (NDK A) (NDP kinase A) (EC 2.7.4.6) (Granzyme A-activated DNase) (GAAD) (Metastasis inhibition factor nm23) (NM23-H1) (Tumor metastatic process-associated protein)	NME1 NDPKA NM23	Non-matrisome	Non-matrisome
P16070	CD44 antigen (CDw44) (Epican) (Extracellular matrix receptor III) (ECMR-III) (GP90 lymphocyte homing/adhesion receptor) (HUTCH-I) (Heparan sulfate proteoglycan) (Hermes antigen) (Hyaluronate receptor) (Phagocytic glycoprotein 1) (PGP-1) (Phagocytic glycoprotein I) (PGP-I) (CD antigen CD44)	CD44 LHR MDU2 MDU3 MIC4	Non-matrisome	Non-matrisome
P16401	Histone H1.5 (Histone H1a) (Histone H1b) (Histone H1s-3)	H1-5 H1F5 HIST1H1B	Non-matrisome	Non-matrisome
P16402	Histone H1.3 (Histone H1c) (Histone H1s-2)	H1-3 H1F3 HIST1H1D	Non-matrisome	Non-matrisome
P16870	Carboxypeptidase E (CPE) (EC 3.4.17.10) (Carboxypeptidase H) (CPH) (Enkephalin convertase) (Prohormone-processing carboxypeptidase)	CPE	Non-matrisome	Non-matrisome
P17096	High mobility group protein HMG-I/HMG-Y (HMG-I(Y)) (High mobility group AT-hook protein 1) (High mobility group protein A1) (High mobility group protein R)	HMGA1 HMGIY	Non-matrisome	Non-matrisome
P17936	Insulin-like growth factor-binding protein 3 (IBP-3) (IGF-binding protein 3) (IGFBP-3)	IGFBP3 IBP3	Non-matrisome	Non-matrisome
P17987	T-complex protein 1 subunit alpha (TCP-1-alpha) (CCT-alpha)	TCP1 CCT1 CCTA	Non-matrisome	Non-matrisome
P19021	Peptidyl-glycine alpha-amidating monooxygenase (PAM) [Includes: Peptidylglycine alpha-hydroxylating monooxygenase (PHM) (EC 1.14.17.3); Peptidyl-alpha-hydroxyglycine alpha-amidating lyase (EC 4.3.2.5) (Peptidylamidoglycolate lyase) (PAL)]	PAM	Non-matrisome	Non-matrisome
P19320	Vascular cell adhesion protein 1 (V-CAM 1) (VCAM-1) (INCAM-100) (CD antigen CD106) [Cleaved into: Soluble Vascular Cell Adhesion Molecule-1]	VCAM1	Non-matrisome	Non-matrisome
P19338	Nucleolin (Protein C23)	NCL	Non-matrisome	Non-matrisome
P20908	Collagen alpha-1(V) chain	COL5A1	Non-matrisome	Non-matrisome
P21291	Cysteine and glycine-rich protein 1 (Cysteine-rich protein 1) (CRP) (CRP1) (Epididymis luminal protein 141) (HEL-141)	CSRP1 CSRP CYRP	Non-matrisome	Non-matrisome
P21333	Filamin-A (FLN-A) (Actin-binding protein 280) (ABP-280) (Alpha-filamin) (Endothelial actin-binding protein) (Filamin-1) (Non-muscle filamin)	FLNA FLN FLN1	Non-matrisome	Non-matrisome
P22626	Heterogeneous nuclear ribonucleoproteins A2/B1 (hnRNP A2/B1)	HNRNPA2B1 HNRPA2B1	Non-matrisome	Non-matrisome
P22692	Insulin-like growth factor-binding protein 4 (IBP-4) (IGF-binding protein 4) (IGFBP-4)	IGFBP4 IBP4	Non-matrisome	Non-matrisome
P23284	Peptidyl-prolyl cis-trans isomerase B (PPIase B) (EC 5.2.1.8) (CYP-S1) (Cyclophilin B) (Rotamase B) (S-cyclophilin) (SCYLP)	PPIB CYPB	Non-matrisome	Non-matrisome
P23381	Tryptophan--tRNA ligase, cytoplasmic (EC 6.1.1.2) (Interferon-induced protein 53) (IFP53) (Tryptophanyl-tRNA synthetase) (TrpRS) (hWRS) [Cleaved into: T1-TrpRS; T2-TrpRS]	WARS1 IFI53 WARS WRS	Non-matrisome	Non-matrisome
P23526	Adenosylhomocysteinase (AdoHcyase) (EC 3.13.2.1) (S-adenosyl-L-homocysteine hydrolase)	AHCY SAHH	Non-matrisome	Non-matrisome
P24593	Insulin-like growth factor-binding protein 5 (IBP-5) (IGF-binding protein 5) (IGFBP-5)	IGFBP5 IBP5	Non-matrisome	Non-matrisome
P26022	Pentraxin-related protein PTX3 (Pentaxin-related protein PTX3) (Tumor necrosis factor alpha-induced protein 5) (TNF alpha-induced protein 5) (Tumor necrosis factor-inducible gene 14 protein) (TSG-14)	PTX3 TNFAIP5 TSG14	Non-matrisome	Non-matrisome
P26038	Moesin (Membrane-organizing extension spike protein)	MSN	Non-matrisome	Non-matrisome
P26641	Elongation factor 1-gamma (EF-1-gamma) (eEF-1B gamma)	EEF1G EF1G PRO1608	Non-matrisome	Non-matrisome
P28799	Progranulin (PGRN) (Acrogranin) (Epithelin precursor) (Glycoprotein of 88 Kda) (GP88) (Glycoprotein 88) (Granulin precursor) (PC cell-derived growth factor) (PCDGF) (Proepithelin) (PEPI) [Cleaved into: Paragranulin; Granulin-1 (Granulin G); Granulin-2 (Granulin F); Granulin-3 (Epithelin-2) (Granulin B); Granulin-4 (Epithelin-1) (Granulin A); Granulin-5 (Granulin C); Granulin-6 (Granulin D); Granu…	GRN	Non-matrisome	Non-matrisome
P29966	Myristoylated alanine-rich C-kinase substrate (MARCKS) (Protein kinase C substrate, 80 kDa protein, light chain) (80K-L protein) (PKCSL)	MARCKS MACS PRKCSL	Non-matrisome	Non-matrisome
P30048	Thioredoxin-dependent peroxide reductase, mitochondrial (EC 1.11.1.24) (Antioxidant protein 1) (AOP-1) (HBC189) (Peroxiredoxin III) (Prx-III) (Peroxiredoxin-3) (Protein MER5 homolog) (Thioredoxin-dependent peroxiredoxin 3)	PRDX3 AOP1	Non-matrisome	Non-matrisome
P30101	Protein disulfide-isomerase A3 (EC 5.3.4.1) (58 kDa glucose-regulated protein) (58 kDa microsomal protein) (p58) (Disulfide isomerase ER-60) (Endoplasmic reticulum resident protein 57) (ER protein 57) (ERp57) (Endoplasmic reticulum resident protein 60) (ER protein 60) (ERp60)	PDIA3 ERP57 ERP60 GRP58	Non-matrisome	Non-matrisome
P30530	Tyrosine-protein kinase receptor UFO (EC 2.7.10.1) (AXL oncogene)	AXL UFO	Non-matrisome	Non-matrisome
P31150	Rab GDP dissociation inhibitor alpha (Rab GDI alpha) (Guanosine diphosphate dissociation inhibitor 1) (GDI-1) (Oligophrenin-2) (Protein XAP-4)	GDI1 GDIL OPHN2 RABGDIA XAP4	Non-matrisome	Non-matrisome
P34741	Syndecan-2 (SYND2) (Fibroglycan) (Heparan sulfate proteoglycan core protein) (HSPG) (CD antigen CD362)	SDC2 HSPG1	Non-matrisome	Non-matrisome
P34932	Heat shock 70 kDa protein 4 (HSP70RY) (Heat shock 70-related protein APG-2)	HSPA4 APG2	Non-matrisome	Non-matrisome
P35527	Keratin, type I cytoskeletal 9 (Cytokeratin-9) (CK-9) (Keratin-9) (K9)	KRT9	Non-matrisome	Non-matrisome
P35579	Myosin-9 (Cellular myosin heavy chain, type A) (Myosin heavy chain 9) (Myosin heavy chain, non-muscle IIa) (Non-muscle myosin heavy chain A) (NMMHC-A) (Non-muscle myosin heavy chain IIa) (NMMHC II-a) (NMMHC-IIA)	MYH9	Non-matrisome	Non-matrisome
P35606	Coatomer subunit beta' (Beta'-coat protein) (Beta'-COP) (p102)	COPB2	Non-matrisome	Non-matrisome
P35908	Keratin, type II cytoskeletal 2 epidermal (Cytokeratin-2e) (CK-2e) (Epithelial keratin-2e) (Keratin-2 epidermis) (Keratin-2e) (K2e) (Type-II keratin Kb2)	KRT2 KRT2A KRT2E	Non-matrisome	Non-matrisome
P37802	Transgelin-2 (Epididymis tissue protein Li 7e) (SM22-alpha homolog)	TAGLN2 KIAA0120 CDABP0035	Non-matrisome	Non-matrisome
P39060	Collagen alpha-1(XVIII) chain [Cleaved into: Endostatin; Non-collagenous domain 1 (NC1)]	COL18A1	Non-matrisome	Non-matrisome
P40261	Nicotinamide N-methyltransferase (EC 2.1.1.1)	NNMT	Non-matrisome	Non-matrisome
P40925	Malate dehydrogenase, cytoplasmic (EC 1.1.1.37) (Aromatic alpha-keto acid reductase) (KAR) (EC 1.1.1.96) (Cytosolic malate dehydrogenase)	MDH1 MDHA	Non-matrisome	Non-matrisome
P43034	Platelet-activating factor acetylhydrolase IB subunit beta (Lissencephaly-1 protein) (LIS-1) (PAF acetylhydrolase 45 kDa subunit) (PAF-AH 45 kDa subunit) (PAF-AH alpha) (PAFAH alpha)	PAFAH1B1 LIS1 MDCR MDS PAFAHA	Non-matrisome	Non-matrisome
P43251	Biotinidase (Biotinase) (EC 3.5.1.12)	BTD	Non-matrisome	Non-matrisome
P49006	MARCKS-related protein (MARCKS-like protein 1) (Macrophage myristoylated alanine-rich C kinase substrate) (Mac-MARCKS) (MacMARCKS)	MARCKSL1 MLP MRP	Non-matrisome	Non-matrisome
P49746	Thrombospondin-3	THBS3 TSP3	Non-matrisome	Non-matrisome
P49788	Retinoic acid receptor responder protein 1 (Phorbol ester-induced gene 1 protein) (PERG-1) (RAR-responsive protein TIG1) (Tazarotene-induced gene 1 protein)	RARRES1 PEIG1 TIG1	Non-matrisome	Non-matrisome
P49908	Selenoprotein P (SeP)	SELENOP SELP SEPP1	Non-matrisome	Non-matrisome
P50990	T-complex protein 1 subunit theta (TCP-1-theta) (CCT-theta) (Chaperonin containing T-complex polypeptide 1 subunit 8) (Renal carcinoma antigen NY-REN-15)	CCT8 C21orf112 CCTQ KIAA0002	Non-matrisome	Non-matrisome
P51991	Heterogeneous nuclear ribonucleoprotein A3 (hnRNP A3)	HNRNPA3 HNRPA3	Non-matrisome	Non-matrisome
P52209	6-phosphogluconate dehydrogenase, decarboxylating (EC 1.1.1.44)	PGD PGDH	Non-matrisome	Non-matrisome
P55735	Protein SEC13 homolog (GATOR complex protein SEC13) (SEC13-like protein 1) (SEC13-related protein)	SEC13 D3S1231E SEC13A SEC13L1 SEC13R	Non-matrisome	Non-matrisome
P55786	Puromycin-sensitive aminopeptidase (PSA) (EC 3.4.11.14) (Cytosol alanyl aminopeptidase) (AAP-S)	NPEPPS PSA	Non-matrisome	Non-matrisome
P55884	Eukaryotic translation initiation factor 3 subunit B (eIF3b) (Eukaryotic translation initiation factor 3 subunit 9) (Prt1 homolog) (hPrt1) (eIF-3-eta) (eIF3 p110) (eIF3 p116)	EIF3B EIF3S9	Non-matrisome	Non-matrisome
P58397	A disintegrin and metalloproteinase with thrombospondin motifs 12 (ADAM-TS 12) (ADAM-TS12) (ADAMTS-12) (EC 3.4.24.-)	ADAMTS12 UNQ1918/PRO4389	Non-matrisome	Non-matrisome
P58546	Myotrophin (Protein V-1)	MTPN	Non-matrisome	Non-matrisome
P60174	Triosephosphate isomerase (TIM) (EC 5.3.1.1) (Methylglyoxal synthase) (EC 4.2.3.3) (Triose-phosphate isomerase)	TPI1 TPI	Non-matrisome	Non-matrisome
P61160	Actin-related protein 2 (Actin-like protein 2)	ACTR2 ARP2	Non-matrisome	Non-matrisome
P62633	CCHC-type zinc finger nucleic acid binding protein (Cellular nucleic acid-binding protein) (CNBP) (Zinc finger protein 9)	CNBP RNF163 ZNF9	Non-matrisome	Non-matrisome
P62805	Histone H4	H4C1 H4/A H4FA HIST1H4A; H4C2 H4/I H4FI HIST1H4B; H4C3 H4/G H4FG HIST1H4C; H4C4 H4/B H4FB HIST1H4D; H4C5 H4/J H4FJ HIST1H4E; H4C6 H4/C H4FC HIST1H4F; H4C8 H4/H H4FH HIST1H4H; H4C9 H4/M H4FM HIST1H4I; H4C11 H4/E H4FE HIST1H4J; H4C12 H4/D H4FD HIST1H4K; H4C13 H4/K H4FK HIST1H4L; H4C14 H4/N H4F2 H4FN HIST2H4 HIST2H4A; H4C15 H4/O H4FO HIST2H4B; H4C16 H4-16 HIST4H4	Non-matrisome	Non-matrisome
P62979	Ubiquitin-ribosomal protein eS31 fusion protein (Ubiquitin carboxyl extension protein 80) [Cleaved into: Ubiquitin; Small ribosomal subunit protein eS31 (40S ribosomal protein S27a)]	RPS27A UBA80 UBCEP1	Non-matrisome	Non-matrisome
P67936	Tropomyosin alpha-4 chain (TM30p1) (Tropomyosin-4)	TPM4	Non-matrisome	Non-matrisome
P78371	T-complex protein 1 subunit beta (TCP-1-beta) (CCT-beta)	CCT2 99D8.1 CCTB	Non-matrisome	Non-matrisome
P80723	Brain acid soluble protein 1 (22 kDa neuronal tissue-enriched acidic protein) (Neuronal axonal membrane protein NAP-22)	BASP1 NAP22	Non-matrisome	Non-matrisome
Q00839	Heterogeneous nuclear ribonucleoprotein U (hnRNP U) (GRIP120) (Nuclear p120 ribonucleoprotein) (Scaffold-attachment factor A) (SAF-A) (p120) (pp120)	HNRNPU C1orf199 HNRPU SAFA U21.1	Non-matrisome	Non-matrisome
Q01844	RNA-binding protein EWS (EWS oncogene) (Ewing sarcoma breakpoint region 1 protein)	EWSR1 EWS	Non-matrisome	Non-matrisome
Q02952	A-kinase anchor protein 12 (AKAP-12) (A-kinase anchor protein 250 kDa) (AKAP 250) (Gravin) (Myasthenia gravis autoantigen)	AKAP12 AKAP250	Non-matrisome	Non-matrisome
Q03252	Lamin-B2	LMNB2 LMN2	Non-matrisome	Non-matrisome
Q05DB4	HEBP2 protein	HEBP2	Non-matrisome	Non-matrisome
Q06481	Amyloid beta precursor like protein 2 (APPH) (Amyloid beta (A4) precursor-like protein 2) (Amyloid protein homolog) (Amyloid-like protein 2) (APLP-2) (CDEI box-binding protein) (CDEBP) (Sperm membrane protein YWK-II)	APLP2 APPL2	Non-matrisome	Non-matrisome
Q06830	Peroxiredoxin-1 (EC 1.11.1.24) (Natural killer cell-enhancing factor A) (NKEF-A) (Proliferation-associated gene protein) (PAG) (Thioredoxin peroxidase 2) (Thioredoxin-dependent peroxide reductase 2) (Thioredoxin-dependent peroxiredoxin 1)	PRDX1 PAGA PAGB TDPX2	Non-matrisome	Non-matrisome
Q07954	Prolow-density lipoprotein receptor-related protein 1 (LRP-1) (Alpha-2-macroglobulin receptor) (A2MR) (Apolipoprotein E receptor) (APOER) (CD antigen CD91) [Cleaved into: Low-density lipoprotein receptor-related protein 1 85 kDa subunit (LRP-85); Low-density lipoprotein receptor-related protein 1 515 kDa subunit (LRP-515); Low-density lipoprotein receptor-related protein 1 intracellular domain (L…	LRP1 A2MR APR	Non-matrisome	Non-matrisome
Q09666	Neuroblast differentiation-associated protein AHNAK (Desmoyokin)	AHNAK PM227	Non-matrisome	Non-matrisome
Q0VDC6	peptidylprolyl isomerase (EC 5.2.1.8)	FKBP1A	Non-matrisome	Non-matrisome
Q13219	Pappalysin-1 (EC 3.4.24.79) (Insulin-like growth factor-dependent IGF-binding protein 4 protease) (IGF-dependent IGFBP-4 protease) (IGFBP-4ase) (Pregnancy-associated plasma protein A) (PAPP-A)	PAPPA	Non-matrisome	Non-matrisome
Q13308	Inactive tyrosine-protein kinase 7 (Colon carcinoma kinase 4) (CCK-4) (Protein-tyrosine kinase 7) (Pseudo tyrosine kinase receptor 7) (Tyrosine-protein kinase-like 7)	PTK7 CCK4	Non-matrisome	Non-matrisome
Q13442	28 kDa heat- and acid-stable phosphoprotein (PDGF-associated protein) (PAP) (PDGFA-associated protein 1) (PAP1)	PDAP1 HASPP28	Non-matrisome	Non-matrisome
Q13740	CD166 antigen (Activated leukocyte cell adhesion molecule) (CD antigen CD166)	ALCAM MEMD	Non-matrisome	Non-matrisome
Q14019	Coactosin-like protein	COTL1 CLP	Non-matrisome	Non-matrisome
Q14103	Heterogeneous nuclear ribonucleoprotein D0 (hnRNP D0) (AU-rich element RNA-binding protein 1)	HNRNPD AUF1 HNRPD	Non-matrisome	Non-matrisome
Q14126	Desmoglein-2 (Cadherin family member 5) (HDGC)	DSG2 CDHF5	Non-matrisome	Non-matrisome
Q14247	Src substrate cortactin (Amplaxin) (Oncogene EMS1)	CTTN EMS1	Non-matrisome	Non-matrisome
Q14315	Filamin-C (FLN-C) (FLNc) (ABP-280-like protein) (ABP-L) (Actin-binding-like protein) (Filamin-2) (Gamma-filamin)	FLNC ABPL FLN2	Non-matrisome	Non-matrisome
Q14473	Globin family profile domain-containing protein		Non-matrisome	Non-matrisome
Q15084	Protein disulfide-isomerase A6 (EC 5.3.4.1) (Endoplasmic reticulum protein 5) (ER protein 5) (ERp5) (Protein disulfide isomerase P5) (Thioredoxin domain-containing protein 7)	PDIA6 ERP5 P5 TXNDC7	Non-matrisome	Non-matrisome
Q15149	Plectin (PCN) (PLTN) (Hemidesmosomal protein 1) (HD1) (Plectin-1)	PLEC PLEC1	Non-matrisome	Non-matrisome
Q15366	Poly(rC)-binding protein 2 (Alpha-CP2) (Heterogeneous nuclear ribonucleoprotein E2) (hnRNP E2)	PCBP2	Non-matrisome	Non-matrisome
Q15417	Calponin-3 (Calponin, acidic isoform)	CNN3	Non-matrisome	Non-matrisome
Q15436	Protein transport protein Sec23A (hSec23A) (SEC23-related protein A)	SEC23A	Non-matrisome	Non-matrisome
Q15582	Transforming growth factor-beta-induced protein ig-h3 (Beta ig-h3) (Kerato-epithelin) (RGD-containing collagen-associated protein) (RGD-CAP)	TGFBI BIGH3	Non-matrisome	Non-matrisome
Q15746	Myosin light chain kinase, smooth muscle (MLCK) (smMLCK) (EC 2.7.11.18) (Kinase-related protein) (KRP) (Telokin) [Cleaved into: Myosin light chain kinase, smooth muscle, deglutamylated form]	MYLK MLCK MLCK1 MYLK1	Non-matrisome	Non-matrisome
Q16658	Fascin (55 kDa actin-bundling protein) (Singed-like protein) (p55)	FSCN1 FAN1 HSN SNL	Non-matrisome	Non-matrisome
Q16706	Alpha-mannosidase 2 (EC 3.2.1.114) (Golgi alpha-mannosidase II) (AMan II) (Man II) (Mannosidase alpha class 2A member 1) (Mannosyl-oligosaccharide 1,3-1,6-alpha-mannosidase)	MAN2A1 MANA2	Non-matrisome	Non-matrisome
Q16881	Thioredoxin reductase 1, cytoplasmic (TR) (EC 1.8.1.9) (Gene associated with retinoic and interferon-induced mortality 12 protein) (GRIM-12) (Gene associated with retinoic and IFN-induced mortality 12 protein) (KM-102-derived reductase-like factor) (Peroxidase TXNRD1) (EC 1.11.1.2) (Thioredoxin reductase TR1)	TXNRD1 GRIM12 KDRF	Non-matrisome	Non-matrisome
Q3KQU3	MAP7 domain-containing protein 1 (Arginine/proline-rich coiled-coil domain-containing protein 1) (Proline/arginine-rich coiled-coil domain-containing protein 1)	MAP7D1 KIAA1187 PARCC1 RPRC1 PP2464	Non-matrisome	Non-matrisome
Q4LE33	TNC variant protein	TNC variant protein	Non-matrisome	Non-matrisome
Q4LE36	ATP-citrate synthase (EC 2.3.3.8) (ATP-citrate (pro-S-)-lyase) (Citrate cleavage enzyme)	ACLY variant protein	Non-matrisome	Non-matrisome
Q53EM5	Transketolase variant		Non-matrisome	Non-matrisome
Q53F64	Heterogeneous nuclear ribonucleoprotein AB isoform a variant		Non-matrisome	Non-matrisome
Q53R19	Arp2/3 complex 34 kDa subunit	ARPC2 hCG_16304	Non-matrisome	Non-matrisome
Q53SS8	Epididymis secretory protein Li 85 (Poly(RC) binding protein 1) (Uncharacterized protein PCBP1) (cDNA, FLJ94964, highly similar to Homo sapiens poly(rC) binding protein 1 (PCBP1), mRNA)	PCBP1 HEL-S-85 hCG_1776997	Non-matrisome	Non-matrisome
Q549N0	Cofilin 2 (Muscle), isoform CRA_a (Cofilin 2 (Muscle), isoform CRA_c) (Cofilin isoform) (cDNA, FLJ94864, Homo sapiens cofilin 2 (muscle) (CFL2), mRNA)	CFL2 hCG_21174	Non-matrisome	Non-matrisome
Q59EA2	Coronin		Non-matrisome	Non-matrisome
Q59EN5	Prosaposin variant		Non-matrisome	Non-matrisome
Q59EQ1	Cadherin 11, type 2 isoform 1 preproprotein variant		Non-matrisome	Non-matrisome
Q59ER5	WD repeat-containing protein 1 isoform 1 variant		Non-matrisome	Non-matrisome
Q59FG9	Chondroitin sulfate proteoglycan 2 (Versican) variant		Non-matrisome	Non-matrisome
Q59H77	T-complex protein 1 subunit gamma		Non-matrisome	Non-matrisome
Q5EC54	Heterogeneous nuclear ribonucleoprotein K	HNRPK	Non-matrisome	Non-matrisome
Q5T9B7	Adenylate kinase isoenzyme 1 (AK 1) (EC 2.7.4.3) (EC 2.7.4.6) (ATP-AMP transphosphorylase 1) (ATP:AMP phosphotransferase) (Adenylate monophosphate kinase) (Myokinase)	AK1	Non-matrisome	Non-matrisome
Q5U000	cathepsin X (EC 3.4.18.1)		Non-matrisome	Non-matrisome
Q5U043	S-(hydroxymethyl)glutathione dehydrogenase (EC 1.1.1.284)		Non-matrisome	Non-matrisome
Q5U077	L-lactate dehydrogenase (EC 1.1.1.27)	HEL-S-281 LDHB hCG_24788	Non-matrisome	Non-matrisome
Q5U0D2	Transgelin	TAGLN DKFZp686P11128 hCG_2032895	Non-matrisome	Non-matrisome
Q68BL7	Olfactomedin-like protein 2A (Photomedin-1)	OLFML2A UNQ9394/PRO34319	Non-matrisome	Non-matrisome
Q6DK41	Protein Wnt	WNT5A	Non-matrisome	Non-matrisome
Q6EMK4	Vasorin (Protein slit-like 2)	VASN SLITL2 UNQ314/PRO357/PRO1282	Non-matrisome	Non-matrisome
Q6FIC5	Chloride intracellular channel protein	CLIC4 hCG_24047	Non-matrisome	Non-matrisome
Q6NS36	Ferritin	FTH1	Non-matrisome	Non-matrisome
Q71U36	Tubulin alpha-1A chain (EC 3.6.5.-) (Alpha-tubulin 3) (Tubulin B-alpha-1) (Tubulin alpha-3 chain) [Cleaved into: Detyrosinated tubulin alpha-1A chain]	TUBA1A TUBA3	Non-matrisome	Non-matrisome
Q76LA1	CSTB protein (Cystatin B) (Cystatin B (Stefin B)) (Cystatin B (Stefin B), isoform CRA_a) (Epididymis secretory sperm binding protein) (cDNA, FLJ92415, Homo sapiens cystatin B (stefin B) (CSTB), mRNA)	CSTB hCG_401291	Non-matrisome	Non-matrisome
Q7Z7M9	Polypeptide N-acetylgalactosaminyltransferase 5 (EC 2.4.1.41) (Polypeptide GalNAc transferase 5) (GalNAc-T5) (pp-GaNTase 5) (Protein-UDP acetylgalactosaminyltransferase 5) (UDP-GalNAc:polypeptide N-acetylgalactosaminyltransferase 5)	GALNT5	Non-matrisome	Non-matrisome
Q86UE4	Protein LYRIC (3D3/LYRIC) (Astrocyte elevated gene-1 protein) (AEG-1) (Lysine-rich CEACAM1 co-isolated protein) (Metadherin) (Metastasis adhesion protein)	MTDH AEG1 LYRIC	Non-matrisome	Non-matrisome
Q8N2S1	Latent-transforming growth factor beta-binding protein 4 (LTBP-4)	LTBP4	Non-matrisome	Non-matrisome
Q8N475	Follistatin-related protein 5 (Follistatin-like protein 5)	FSTL5 KIAA1263	Non-matrisome	Non-matrisome
Q8N6G6	ADAMTS-like protein 1 (ADAMTSL-1) (Punctin-1)	ADAMTSL1 ADAMTSR1 C9orf94 UNQ528/PRO1071	Non-matrisome	Non-matrisome
Q8NBJ4	Golgi membrane protein 1 (Golgi membrane protein GP73) (Golgi phosphoprotein 2)	GOLM1 C9orf155 GOLPH2 PSEC0242 UNQ686/PRO1326	Non-matrisome	Non-matrisome
Q8TE01	DERP12 (Dermal papilla derived protein 12)	derp12	Non-matrisome	Non-matrisome
Q8WVQ1	Soluble calcium-activated nucleotidase 1 (SCAN-1) (EC 3.6.1.6) (Apyrase homolog) (Putative MAPK-activating protein PM09) (Putative NF-kappa-B-activating protein 107)	CANT1 SHAPY	Non-matrisome	Non-matrisome
Q8WX93	Palladin (SIH002) (Sarcoma antigen NY-SAR-77)	PALLD KIAA0992 CGI-151	Non-matrisome	Non-matrisome
Q92804	TATA-binding protein-associated factor 2N (68 kDa TATA-binding protein-associated factor) (TAF(II)68) (TAFII68) (RNA-binding protein 56)	TAF15 RBP56 TAF2N	Non-matrisome	Non-matrisome
Q92823	Neuronal cell adhesion molecule (Nr-CAM) (Neuronal surface protein Bravo) (hBravo) (NgCAM-related cell adhesion molecule) (Ng-CAM-related)	NRCAM KIAA0343	Non-matrisome	Non-matrisome
Q92896	Golgi apparatus protein 1 (CFR-1) (Cysteine-rich fibroblast growth factor receptor) (E-selectin ligand 1) (ESL-1) (Golgi sialoglycoprotein MG-160)	GLG1 CFR1 ESL1 MG160	Non-matrisome	Non-matrisome
Q96HF1	Secreted frizzled-related protein 2 (FRP-2) (sFRP-2) (Secreted apoptosis-related protein 1) (SARP-1)	SFRP2 FRP2 SARP1 FKSG12 UNQ361/PRO697	Non-matrisome	Non-matrisome
Q96TA1	Protein Niban 2 (Meg-3) (Melanoma invasion by ERK) (MINERVA) (Niban-like protein 1) (Protein FAM129B)	NIBAN2 C9orf88 FAM129B	Non-matrisome	Non-matrisome
Q99497	Parkinson disease protein 7 (Maillard deglycase) (Oncogene DJ1) (Parkinsonism-associated deglycase) (Protein DJ-1) (DJ-1) (Protein/nucleic acid deglycase DJ-1) (EC 3.1.2.-, EC 3.5.1.-, EC 3.5.1.124)	PARK7	Non-matrisome	Non-matrisome
Q99536	Synaptic vesicle membrane protein VAT-1 homolog (EC 1.-.-.-)	VAT1	Non-matrisome	Non-matrisome
Q9BRK5	45 kDa calcium-binding protein (Cab45) (Stromal cell-derived factor 4) (SDF-4)	SDF4 CAB45 PSEC0034	Non-matrisome	Non-matrisome
Q9H1E3	Nuclear ubiquitous casein and cyclin-dependent kinase substrate 1 (P1)	NUCKS1 NUCKS JC7	Non-matrisome	Non-matrisome
Q9H4D0	Calsyntenin-2 (Alcadein-gamma) (Alc-gamma)	CLSTN2 CS2	Non-matrisome	Non-matrisome
Q9HBR0	Putative sodium-coupled neutral amino acid transporter 10 (Solute carrier family 38 member 10)	SLC38A10 PP1744	Non-matrisome	Non-matrisome
Q9HCU0	Endosialin (Tumor endothelial marker 1) (CD antigen CD248)	CD248 CD164L1 TEM1	Non-matrisome	Non-matrisome
Q9NQW7	Xaa-Pro aminopeptidase 1 (EC 3.4.11.9) (Aminoacylproline aminopeptidase) (Cytosolic aminopeptidase P) (Soluble aminopeptidase P) (sAmp) (X-Pro aminopeptidase 1) (X-prolyl aminopeptidase 1, soluble)	XPNPEP1 XPNPEPL XPNPEPL1	Non-matrisome	Non-matrisome
Q9NRN5	Olfactomedin-like protein 3 (HNOEL-iso) (hOLF44)	OLFML3 PSEC0035 PSEC0173 PSEC0244 UNQ663/PRO1294	Non-matrisome	Non-matrisome
Q9NS15	Latent-transforming growth factor beta-binding protein 3 (LTBP-3)	LTBP3	Non-matrisome	Non-matrisome
Q9NUL5	Shiftless antiviral inhibitor of ribosomal frameshifting protein (SFL) (SHFL) (Interferon-regulated antiviral protein) (IRAV) (Repressor of yield of DENV protein) (RyDEN)	SHFL C19orf66 FLJ11286 IRAV RYDEN SFL	Non-matrisome	Non-matrisome
Q9NZ23	Drug-sensitive protein 1 (Gastric-associated differentially-expressed protein YA61P)	YA61	Non-matrisome	Non-matrisome
Q9P273	Teneurin-3 (Ten-3) (Protein Odd Oz/ten-m homolog 3) (Tenascin-M3) (Ten-m3) (Teneurin transmembrane protein 3)	TENM3 KIAA1455 ODZ3 TNM3	Non-matrisome	Non-matrisome
Q9UBG0	C-type mannose receptor 2 (C-type lectin domain family 13 member E) (Endocytic receptor 180) (Macrophage mannose receptor 2) (Urokinase-type plasminogen activator receptor-associated protein) (UPAR-associated protein) (Urokinase receptor-associated protein) (CD antigen CD280)	MRC2 CLEC13E ENDO180 KIAA0709 UPARAP	Non-matrisome	Non-matrisome
Q9Y3E1	Hepatoma-derived growth factor-related protein 3 (HRP-3) (Hepatoma-derived growth factor 2) (HDGF-2)	HDGFL3 HDGF2 HDGFRP3 CGI-142	Non-matrisome	Non-matrisome
S4R3N1	10 kDa heat shock protein, mitochondrial (10 kDa chaperonin) (Chaperonin 10)	HSPE1-MOB4	Non-matrisome	Non-matrisome
V9HW22	Epididymis luminal protein 33 (Epididymis secretory sperm binding protein) (Epididymis secretory sperm binding protein Li 72p) (Heat shock 70kDa protein 8, isoform CRA_a)	HEL-S-72p HEL-33 HSPA8 hCG_2032950	Non-matrisome	Non-matrisome
V9HW48	SH3 domain-binding glutamic acid-rich-like protein	HEL-S-115 SH3BGRL hCG_14922	Non-matrisome	Non-matrisome
V9HW80	Transitional endoplasmic reticulum ATPase (TER ATPase) (EC 3.6.4.6) (15S Mg(2+)-ATPase p97 subunit) (Valosin-containing protein) (VCP)	VCP HEL-220 HEL-S-70	Non-matrisome	Non-matrisome
V9HW88	Calreticulin	HEL-S-99n CALR hCG_172487	Non-matrisome	Non-matrisome
V9HW90	Glutathione reductase (EC 1.8.1.7)	HEL-75 HEL-S-122m	Non-matrisome	Non-matrisome
V9HWA9	Complement C3	HEL-S-62p	Non-matrisome	Non-matrisome
V9HWB4	78 kDa glucose-regulated protein (Binding-immunoglobulin protein) (Heat shock protein 70 family protein 5) (Heat shock protein family A member 5) (Immunoglobulin heavy chain-binding protein)	HEL-S-89n	Non-matrisome	Non-matrisome
V9HWB8	Pyruvate kinase (EC 2.7.1.40)	HEL-S-30	Non-matrisome	Non-matrisome
V9HWC7	Peroxiredoxin-6 (EC 1.11.1.27) (EC 2.3.1.23) (EC 3.1.1.4) (1-Cys peroxiredoxin) (Acidic calcium-independent phospholipase A2) (Glutathione-dependent peroxiredoxin) (Lysophosphatidylcholine acyltransferase 5) (Non-selenium glutathione peroxidase)	HEL-S-128m PRDX6 hCG_22109	Non-matrisome	Non-matrisome
V9HWC9	Superoxide dismutase [Cu-Zn] (EC 1.15.1.1)	HEL-S-44	Non-matrisome	Non-matrisome
V9HWE9	Glutathione S-transferase (EC 2.5.1.18) (GST class-pi)	HEL-S-22 GSTP1 hCG_21055	Non-matrisome	Non-matrisome
V9HWG3	Epididymis secretory protein Li 45	HEL-S-45	Non-matrisome	Non-matrisome
V9HWK2	Vinculin (Metavinculin)	HEL114 VCL hCG_2024635	Non-matrisome	Non-matrisome
X6R8A1	Carboxypeptidase (EC 3.4.16.-)	CTSA	Non-matrisome	Non-matrisome
