# Supplementary material for: Epigenetic Mechanisms Histone Deacetylase–Dependent Regulate the Glioblastoma Angiogenic Matrisome and Disrupt Endothelial Cell Behavior In Vitro
Source: Mol Cell Proteomics. 2024 Jan 23;23(3):100722. doi: 10.1016/j.mcpro.2024.100722 (PMC10883839; doi:10.1016/j.mcpro.2024.100722)
Supplement: Supplemental Table S4 — Proteins analyzed for the presence of signal peptides. Proteins were subjected to a search in the UNIPROT database to track the presence of signal peptides. The first sheet shows proteins common to Control and iHDAC secretome and 323 proteins with signal peptides were observed. The second sheet shows 18 proteins that were observed only in the Control secretome. The third sheet shows 40 proteins that were observed only in the iHDAC group. [file mmc5.xlsx]

## Sheet: Signal Peptide Common Proteins
Epigenetic mechanisms Histone Deacetylase dependent regulate the Glioblastoma angiogenic matrisome and disrupt endothelial cell behavior in vitro Aline Menezes1 , Glaucia Julião1 , Fernanda Mariath2 , Ana Luiza Ferreira1 , Maria Cecilia Oliveira-Nunes3 , Lara Gallucci1 , Joseph Albert Medeiros Evaristo4 , Fábio César Sousa Nogueira 4,5, Denise de Abreu Pereira6 , Katia Carneiro1 §Corresponding au…
Common Proteins [Control (DMSO)] and [iHDAC (TSA)] UNIPROT ID	DESCRIPTION	SIGNALING PATHWAY
P08253	72 kDa type IV collagenase OS=Homo sapiens GN=MMP2 PE=1 SV=2	Alzheimer disease-presenilin pathway
P09486	SPARC OS=Homo sapiens GN=SPARC PE=1 SV=1
P05121	Plasminogen activator inhibitor 1 OS=Homo sapiens GN=SERPINE1 PE=1 SV=1	Blood coagulation / CCKR signaling map / Plasminogen activating cascade / p53 pathway
P36222	Chitinase-3-like protein 1 OS=Homo sapiens GN=CHI3L1 PE=1 SV=2
Q16270	Insulin-like growth factor-binding protein 7 OS=Homo sapiens GN=IGFBP7 PE=1 SV=1
Q15582	Transforming growth factor-beta-induced protein ig-h3 OS=Homo sapiens GN=TGFBI PE=1 SV=1
P61769	Beta-2-microglobulin OS=Homo sapiens GN=B2M PE=1 SV=1	T cell activation
P11021	78 kDa glucose-regulated protein OS=Homo sapiens GN=HSPA5 PE=1 SV=2	Apoptosis signaling pathway / Parkinson disease
P01033	Metalloproteinase inhibitor 1 OS=Homo sapiens GN=TIMP1 PE=1 SV=1
P26022	Pentraxin-related protein PTX3 OS=Homo sapiens GN=PTX3 PE=1 SV=3
P08123	Collagen alpha-2(I) chain OS=Homo sapiens GN=COL1A2 PE=1 SV=7	Integrin signaling pathway
Q08380	Galectin-3-binding protein OS=Homo sapiens GN=LGALS3BP PE=1 SV=1
P02751	Isoform 15 of Fibronectin OS=Homo sapiens GN=FN1
P23284	Peptidyl-prolyl cis-trans isomerase B OS=Homo sapiens GN=PPIB PE=1 SV=2
P12109	Collagen alpha-1(VI) chain OS=Homo sapiens GN=COL6A1 PE=1 SV=3	Inflammation mediated by chemokine and cytokine signaling pathway / Integrin signaling pathway
O00391	Sulfhydryl oxidase 1 OS=Homo sapiens GN=QSOX1 PE=1 SV=3
P05067	Amyloid beta A4 protein OS=Homo sapiens GN=APP PE=1 SV=3	Alzheimer disease-amyloid secretase pathway / Alzheimer disease-presenilin pathway / Blood coagulation
P01034	Cystatin-C OS=Homo sapiens GN=CST3 PE=1 SV=1
P30101	Protein disulfide-isomerase A3 OS=Homo sapiens GN=PDIA3 PE=1 SV=4
P24592	Insulin-like growth factor-binding protein 6 OS=Homo sapiens GN=IGFBP6 PE=1 SV=1
P22692	Insulin-like growth factor-binding protein 4 OS=Homo sapiens GN=IGFBP4 PE=1 SV=2
P07858	Cathepsin B OS=Homo sapiens GN=CTSB PE=1 SV=3
P10124	Serglycin OS=Homo sapiens GN=SRGN PE=1 SV=3
P55058	Phospholipid transfer protein OS=Homo sapiens GN=PLTP PE=1 SV=1
P16035	Metalloproteinase inhibitor 2 OS=Homo sapiens GN=TIMP2 PE=1 SV=2
P01024	Complement C3 OS=Homo sapiens GN=C3 PE=1 SV=2
Q9Y4K0	Lysyl oxidase homolog 2 OS=Homo sapiens GN=LOXL2 PE=1 SV=1
P09603	Macrophage colony-stimulating factor 1 OS=Homo sapiens GN=CSF1 PE=1 SV=2
O00469	Isoform 2 of Procollagen-lysine,2-oxoglutarate 5-dioxygenase 2 OS=Homo sapiens GN=PLOD2
Q15113	Procollagen C-endopeptidase enhancer 1 OS=Homo sapiens GN=PCOLCE PE=1 SV=2
P00736	Complement C1r subcomponent OS=Homo sapiens GN=C1R PE=1 SV=2
P10909	Isoform 2 of Clusterin OS=Homo sapiens GN=CLU
Q12841	Follistatin-related protein 1 OS=Homo sapiens GN=FSTL1 PE=1 SV=1	Alzheimer disease-presenilin pathway / Cadherin signaling pathway / Wnt signaling pathway
P14625	Endoplasmin OS=Homo sapiens GN=HSP90B1 PE=1 SV=1
Q14697	Neutral alpha-glucosidase AB OS=Homo sapiens GN=GANAB PE=1 SV=3
Q9BRK5	45 kDa calcium-binding protein OS=Homo sapiens GN=SDF4 PE=1 SV=1	Gonadotropin-releasing hormone receptor pathway
Q9GZX9	Twisted gastrulation protein homolog 1 OS=Homo sapiens GN=TWSG1 PE=1 SV=1	BMP/activin signaling pathway-drosophila / DPP signaling pathway / DPP-SCW signaling pathway / SCW signaling pathway
P07237	Protein disulfide-isomerase OS=Homo sapiens GN=P4HB PE=1 SV=3
P02452	Collagen alpha-1(I) chain OS=Homo sapiens GN=COL1A1 PE=1 SV=5	Integrin signaling pathway
Q02818	Nucleobindin-1 OS=Homo sapiens GN=NUCB1 PE=1 SV=4
P07711	Cathepsin L1 OS=Homo sapiens GN=CTSL PE=1 SV=2
P05556	Integrin beta-1 OS=Homo sapiens GN=ITGB1 PE=1 SV=2	CCKR signaling map / Gonadotropin-releasing hormone receptor pathway / Inflammation mediated by chemokine and cytokine signaling pathway / Integrin signaling pathway
Q9UI42	Carboxypeptidase A4 OS=Homo sapiens GN=CPA4 PE=1 SV=2
P12110	Collagen alpha-2(VI) chain OS=Homo sapiens GN=COL6A2 PE=1 SV=4	Inflammation mediated by chemokine and cytokine signaling pathway / Integrin signaling pathway
P35318	ADM OS=Homo sapiens GN=ADM PE=1 SV=1
Q16610	Extracellular matrix protein 1 OS=Homo sapiens GN=ECM1 PE=1 SV=2
Q02809	Isoform 2 of Procollagen-lysine,2-oxoglutarate 5-dioxygenase 1 OS=Homo sapiens GN=PLOD1
P14314	Glucosidase 2 subunit beta OS=Homo sapiens GN=PRKCSH PE=1 SV=2
P16870	Carboxypeptidase E OS=Homo sapiens GN=CPE PE=1 SV=1	CCKR signaling map / Vasopressin synthesis
P35555	Fibrillin-1 OS=Homo sapiens GN=FBN1 PE=1 SV=3
Q9Y240	C-type lectin domain family 11 member A OS=Homo sapiens GN=CLEC11A PE=1 SV=1
P17936	Isoform 2 of Insulin-like growth factor-binding protein 3 OS=Homo sapiens GN=IGFBP3
P55290	Isoform 4 of Cadherin-13 OS=Homo sapiens GN=CDH13
P41222	Prostaglandin-H2 D-isomerase OS=Homo sapiens GN=PTGDS PE=1 SV=1
P52823	Stanniocalcin-1 OS=Homo sapiens GN=STC1 PE=1 SV=1
P27797	Calreticulin OS=Homo sapiens GN=CALR PE=1 SV=1
Q14118	Dystroglycan OS=Homo sapiens GN=DAG1 PE=1 SV=2
P11047	Laminin subunit gamma-1 OS=Homo sapiens GN=LAMC1 PE=1 SV=3	Integrin signaling pathway
O14786	Neuropilin-1 OS=Homo sapiens GN=NRP1 PE=1 SV=3	Axon guidance mediated by semaphorins
P19823	Inter-alpha-trypsin inhibitor heavy chain H2 OS=Homo sapiens GN=ITIH2 PE=1 SV=2
P07942	Laminin subunit beta-1 OS=Homo sapiens GN=LAMB1 PE=1 SV=2	Integrin signaling pathway
P13667	Protein disulfide-isomerase A4 OS=Homo sapiens GN=PDIA4 PE=1 SV=2
P20908	Collagen alpha-1(V) chain OS=Homo sapiens GN=COL5A1 PE=1 SV=3	Integrin signaling pathway
Q15084	Isoform 2 of Protein disulfide-isomerase A6 OS=Homo sapiens GN=PDIA6
O94985	Isoform 2 of Calsyntenin-1 OS=Homo sapiens GN=CLSTN1
O14773	Tripeptidyl-peptidase 1 OS=Homo sapiens GN=TPP1 PE=1 SV=2
P16070	CD44 antigen OS=Homo sapiens GN=CD44 PE=1 SV=3	Alzheimer disease-presenilin pathway
P02649	Apolipoprotein E OS=Homo sapiens GN=APOE PE=1 SV=1
O60888	Isoform A of Protein CutA OS=Homo sapiens GN=CUTA
P00751	Complement factor B OS=Homo sapiens GN=CFB PE=1 SV=2
P07225	Vitamin K-dependent protein S OS=Homo sapiens GN=PROS1 PE=1 SV=1	Blood coagulation
A1L4H1	Soluble scavenger receptor cysteine-rich domain-containing protein SSC5D OS=Homo sapiens GN=SSC5D PE=1 SV=3
Q13162	Peroxiredoxin-4 OS=Homo sapiens GN=PRDX4 PE=1 SV=1
P48723	Heat shock 70 kDa protein 13 OS=Homo sapiens GN=HSPA13 PE=1 SV=1	Parkinson disease
Q6EMK4	Vasorin OS=Homo sapiens GN=VASN PE=1 SV=1
P35442	Thrombospondin-2 OS=Homo sapiens GN=THBS2 PE=1 SV=2
Q16363	Laminin subunit alpha-4 OS=Homo sapiens GN=LAMA4 PE=1 SV=4	Integrin signaling pathway
Q8NBS9	Thioredoxin domain-containing protein 5 OS=Homo sapiens GN=TXNDC5 PE=1 SV=2
P55083	Isoform 2 of Microfibril-associated glycoprotein 4 OS=Homo sapiens GN=MFAP4
P30530	Tyrosine-protein kinase receptor UFO OS=Homo sapiens GN=AXL PE=1 SV=3
Q9UNN8	Endothelial protein C receptor OS=Homo sapiens GN=PROCR PE=1 SV=1	Blood coagulation
P26006	Integrin alpha-3 OS=Homo sapiens GN=ITGA3 PE=1 SV=5	Integrin signaling pathway
P02765	Alpha-2-HS-glycoprotein OS=Homo sapiens GN=AHSG PE=1 SV=1
Q969H8	Myeloid-derived growth factor OS=Homo sapiens GN=MYDGF PE=1 SV=1
Q14112	Nidogen-2 OS=Homo sapiens GN=NID2 PE=1 SV=3
O00584	Ribonuclease T2 OS=Homo sapiens GN=RNASET2 PE=1 SV=2
P10646	Tissue factor pathway inhibitor OS=Homo sapiens GN=TFPI PE=1 SV=1	Blood coagulation
P08833	Insulin-like growth factor-binding protein 1 OS=Homo sapiens GN=IGFBP1 PE=1 SV=1	PI3 kinase pathway
P98160	Basement membrane-specific heparan sulfate proteoglycan core protein OS=Homo sapiens GN=HSPG2 PE=1 SV=4
Q13740	CD166 antigen OS=Homo sapiens GN=ALCAM PE=1 SV=2
Q15293	Reticulocalbin-1 OS=Homo sapiens GN=RCN1 PE=1 SV=1
Q6UVK1	Chondroitin sulfate proteoglycan 4 OS=Homo sapiens GN=CSPG4 PE=1 SV=2
Q92743	Serine protease HTRA1 OS=Homo sapiens GN=HTRA1 PE=1 SV=1
P02768	Serum albumin OS=Homo sapiens GN=ALB PE=1 SV=2
P08603	Complement factor H OS=Homo sapiens GN=CFH PE=1 SV=4
O43852	Isoform 4 of Calumenin OS=Homo sapiens GN=CALU
Q12907	Vesicular integral-membrane protein VIP36 OS=Homo sapiens GN=LMAN2 PE=1 SV=1
P05997	Collagen alpha-2(V) chain OS=Homo sapiens GN=COL5A2 PE=1 SV=3	Integrin signaling pathway
P30481	HLA class I histocompatibility antigen, B-44 alpha chain OS=Homo sapiens GN=HLA-B PE=1 SV=1
P04156	Major prion protein OS=Homo sapiens GN=PRNP PE=1 SV=1
P01137	Transforming growth factor beta-1 OS=Homo sapiens GN=TGFB1 PE=1 SV=2	Gonadotropin-releasing hormone receptor pathway / TGF-beta signaling pathway
P13521	Secretogranin-2 OS=Homo sapiens GN=SCG2 PE=1 SV=2	Gonadotropin-releasing hormone receptor pathway
P06396	Gelsolin OS=Homo sapiens GN=GSN PE=1 SV=1	FAS signaling pathway
O60568	Procollagen-lysine,2-oxoglutarate 5-dioxygenase 3 OS=Homo sapiens GN=PLOD3 PE=1 SV=1
O60462	Isoform A17 of Neuropilin-2 OS=Homo sapiens GN=NRP2
P51884	Lumican OS=Homo sapiens GN=LUM PE=1 SV=2
P15586	N-acetylglucosamine-6-sulfatase OS=Homo sapiens GN=GNS PE=1 SV=3
P30040	Endoplasmic reticulum resident protein 29 OS=Homo sapiens GN=ERP29 PE=1 SV=4
Q99715	Collagen alpha-1(XII) chain OS=Homo sapiens GN=COL12A1 PE=1 SV=2	Inflammation mediated by chemokine and cytokine signaling pathway / Integrin signaling pathway
Q8N2S1	Isoform 2 of Latent-transforming growth factor beta-binding protein 4 OS=Homo sapiens GN=LTBP4
P29279	Connective tissue growth factor OS=Homo sapiens GN=CTGF PE=1 SV=2
Q16790	Carbonic anhydrase 9 OS=Homo sapiens GN=CA9 PE=1 SV=2
O43852	Isoform 3 of Calumenin OS=Homo sapiens GN=CALU
P05156	Complement factor I OS=Homo sapiens GN=CFI PE=1 SV=2
P61812	Transforming growth factor beta-2 OS=Homo sapiens GN=TGFB2 PE=1 SV=1	Gonadotropin-releasing hormone receptor pathway / TGF-beta signaling pathway
P23142	Fibulin-1 OS=Homo sapiens GN=FBLN1 PE=1 SV=4
Q08629	Testican-1 OS=Homo sapiens GN=SPOCK1 PE=1 SV=1
P08294	Extracellular superoxide dismutase [Cu-Zn] OS=Homo sapiens GN=SOD3 PE=1 SV=2
Q9BQ51	Programmed cell death 1 ligand 2 OS=Homo sapiens GN=PDCD1LG2 PE=1 SV=2
Q9UMF0	Intercellular adhesion molecule 5 OS=Homo sapiens GN=ICAM5 PE=1 SV=3
P35052	Glypican-1 OS=Homo sapiens GN=GPC1 PE=1 SV=2
P80303	Nucleobindin-2 OS=Homo sapiens GN=NUCB2 PE=1 SV=2
P13611	Isoform V1 of Versican core protein OS=Homo sapiens GN=VCAN
Q13443	Disintegrin and metalloproteinase domain-containing protein 9 OS=Homo sapiens GN=ADAM9 PE=1 SV=1	Alzheimer disease-amyloid secretase pathway
Q06481	Amyloid-like protein 2 OS=Homo sapiens GN=APLP2 PE=1 SV=2
O14672	Disintegrin and metalloproteinase domain-containing protein 10 OS=Homo sapiens GN=ADAM10 PE=1 SV=1	Alzheimer disease-amyloid secretase pathway / Notch signaling pathway
Q9H4F8	Isoform 2 of SPARC-related modular calcium-binding protein 1 OS=Homo sapiens GN=SMOC1
Q9P2B2	Prostaglandin F2 receptor negative regulator OS=Homo sapiens GN=PTGFRN PE=1 SV=2
P05231	Interleukin-6 OS=Homo sapiens GN=IL6 PE=1 SV=1	Inflammation mediated by chemokine and cytokine signaling pathway / Interleukin signaling pathway
P26885	Peptidyl-prolyl cis-trans isomerase FKBP2 OS=Homo sapiens GN=FKBP2 PE=1 SV=2	TGF-beta signaling pathway
P24821	Tenascin OS=Homo sapiens GN=TNC PE=1 SV=3
Q76M96	Isoform 2 of Coiled-coil domain-containing protein 80 OS=Homo sapiens GN=CCDC80
P61916	Epididymal secretory protein E1 OS=Homo sapiens GN=NPC2 PE=1 SV=1
Q16769	Glutaminyl-peptide cyclotransferase OS=Homo sapiens GN=QPCT PE=1 SV=1
P11362	Isoform 21 of Fibroblast growth factor receptor 1 OS=Homo sapiens GN=FGFR1
O43570	Carbonic anhydrase 12 OS=Homo sapiens GN=CA12 PE=1 SV=1
P15151	Poliovirus receptor OS=Homo sapiens GN=PVR PE=1 SV=2
Q9UBG0	C-type mannose receptor 2 OS=Homo sapiens GN=MRC2 PE=1 SV=2
Q8NBJ7	Sulfatase-modifying factor 2 OS=Homo sapiens GN=SUMF2 PE=1 SV=2
P34059	N-acetylgalactosamine-6-sulfatase OS=Homo sapiens GN=GALNS PE=1 SV=1
Q99988	Growth/differentiation factor 15 OS=Homo sapiens GN=GDF15 PE=1 SV=3	TGF-beta signaling pathway
P19022	Cadherin-2 OS=Homo sapiens GN=CDH2 PE=1 SV=4	Cadherin signaling pathway / Wnt signaling pathway
P09871	Complement C1s subcomponent OS=Homo sapiens GN=C1S PE=1 SV=1
P21589	5'-nucleotidase OS=Homo sapiens GN=NT5E PE=1 SV=1	Purine metabolismo / Pyrimidine metabolism
P52799	Ephrin-B2 OS=Homo sapiens GN=EFNB2 PE=1 SV=1	Angiogenesis
Q95604	HLA class I histocompatibility antigen, Cw-17 alpha chain OS=Homo sapiens GN=HLA-C PE=1 SV=1
P02771	Alpha-fetoprotein OS=Homo sapiens GN=AFP PE=1 SV=1
Q9UNW1	Multiple inositol polyphosphate phosphatase 1 OS=Homo sapiens GN=MINPP1 PE=1 SV=1
P36955	Pigment epithelium-derived factor OS=Homo sapiens GN=SERPINF1 PE=1 SV=4
P43251	Isoform 2 of Biotinidase OS=Homo sapiens GN=BTD
Q86UD1	Out at first protein homolog OS=Homo sapiens GN=OAF PE=2 SV=1
P50281	Matrix metalloproteinase-14 OS=Homo sapiens GN=MMP14 PE=1 SV=3	Alzheimer disease-presenilin pathway / Gonadotropin-releasing hormone receptor pathway
Q9Y6N7	Isoform 2 of Roundabout homolog 1 OS=Homo sapiens GN=ROBO1
Q9BQT9	Isoform 2 of Calsyntenin-3 OS=Homo sapiens GN=CLSTN3
Q92820	Gamma-glutamyl hydrolase OS=Homo sapiens GN=GGH PE=1 SV=2
O15240	Neurosecretory protein VGF OS=Homo sapiens GN=VGF PE=1 SV=2
O15031	Plexin-B2 OS=Homo sapiens GN=PLXNB2 PE=1 SV=3
Q8N114	Protein shisa-5 OS=Homo sapiens GN=SHISA5 PE=1 SV=1
P07996	Thrombospondin-1 OS=Homo sapiens GN=THBS1 PE=1 SV=2	p53 pathway
O60687	Sushi repeat-containing protein SRPX2 OS=Homo sapiens GN=SRPX2 PE=1 SV=1
P08581	Hepatocyte growth factor receptor OS=Homo sapiens GN=MET PE=1 SV=4
P07686	Beta-hexosaminidase subunit beta OS=Homo sapiens GN=HEXB PE=1 SV=3
P55145	Mesencephalic astrocyte-derived neurotrophic factor OS=Homo sapiens GN=MANF PE=1 SV=3
Q13219	Pappalysin-1 OS=Homo sapiens GN=PAPPA PE=1 SV=3
Q02388	Collagen alpha-1(VII) chain OS=Homo sapiens GN=COL7A1 PE=1 SV=2
P50454	Serpin H1 OS=Homo sapiens GN=SERPINH1 PE=1 SV=2
Q8WWX9	Selenoprotein M OS=Homo sapiens GN=SELENOM PE=1 SV=3
Q9Y4L1	Hypoxia up-regulated protein 1 OS=Homo sapiens GN=HYOU1 PE=1 SV=1
Q14126	Desmoglein-2 OS=Homo sapiens GN=DSG2 PE=1 SV=2
P05452	Tetranectin OS=Homo sapiens GN=CLEC3B PE=1 SV=3
Q9NRN5	Olfactomedin-like protein 3 OS=Homo sapiens GN=OLFML3 PE=2 SV=1
P13674	Isoform 2 of Prolyl 4-hydroxylase subunit alpha-1 OS=Homo sapiens GN=P4HA1
Q08397	Lysyl oxidase homolog 1 OS=Homo sapiens GN=LOXL1 PE=1 SV=2
P28300	Protein-lysine 6-oxidase OS=Homo sapiens GN=LOX PE=1 SV=2
P34096	Ribonuclease 4 OS=Homo sapiens GN=RNASE4 PE=1 SV=3
O43854	EGF-like repeat and discoidin I-like domain-containing protein 3 OS=Homo sapiens GN=EDIL3 PE=1 SV=1
Q96AY3	Peptidyl-prolyl cis-trans isomerase FKBP10 OS=Homo sapiens GN=FKBP10 PE=1 SV=1
O76061	Stanniocalcin-2 OS=Homo sapiens GN=STC2 PE=1 SV=1
Q07954	Prolow-density lipoprotein receptor-related protein 1 OS=Homo sapiens GN=LRP1 PE=1 SV=2	Alzheimer disease-presenilin pathway
O00115	Deoxyribonuclease-2-alpha OS=Homo sapiens GN=DNASE2 PE=1 SV=2
Q08431	Lactadherin OS=Homo sapiens GN=MFGE8 PE=1 SV=2
P13497	Bone morphogenetic protein 1 OS=Homo sapiens GN=BMP1 PE=1 SV=2	TGF-beta signaling pathway
P12111	Collagen alpha-3(VI) chain OS=Homo sapiens GN=COL6A3 PE=1 SV=5	Inflammation mediated by chemokine and cytokine signaling pathway / Integrin signaling pathway
Q9BS26	Endoplasmic reticulum resident protein 44 OS=Homo sapiens GN=ERP44 PE=1 SV=1
Q12805	EGF-containing fibulin-like extracellular matrix protein 1 OS=Homo sapiens GN=EFEMP1 PE=1 SV=2
P19883	Follistatin OS=Homo sapiens GN=FST PE=1 SV=2	Gonadotropin-releasing hormone receptor pathway
P10253	Lysosomal alpha-glucosidase OS=Homo sapiens GN=GAA PE=1 SV=4
P48307	Tissue factor pathway inhibitor 2 OS=Homo sapiens GN=TFPI2 PE=1 SV=1
O00468	Isoform 6 of Agrin OS=Homo sapiens GN=AGRN
O00339	Matrilin-2 OS=Homo sapiens GN=MATN2 PE=1 SV=4
Q9Y646	Carboxypeptidase Q OS=Homo sapiens GN=CPQ PE=1 SV=1
Q92896	Isoform 2 of Golgi apparatus protein 1 OS=Homo sapiens GN=GLG1
Q9UKZ9	Procollagen C-endopeptidase enhancer 2 OS=Homo sapiens GN=PCOLCE2 PE=1 SV=1
P07585	Decorin OS=Homo sapiens GN=DCN PE=1 SV=1
Q13308	Isoform 6 of Inactive tyrosine-protein kinase 7 OS=Homo sapiens GN=PTK7
O75326	Semaphorin-7A OS=Homo sapiens GN=SEMA7A PE=1 SV=1
P01009	Alpha-1-antitrypsin OS=Homo sapiens GN=SERPINA1 PE=1 SV=3	Blood coagulation
Q8N6G6	ADAMTS-like protein 1 OS=Homo sapiens GN=ADAMTSL1 PE=1 SV=4
P15692	Isoform L-VEGF206 of Vascular endothelial growth factor A OS=Homo sapiens GN=VEGFA
Q6YHK3	CD109 antigen OS=Homo sapiens GN=CD109 PE=1 SV=2
P29120	Neuroendocrine convertase 1 OS=Homo sapiens GN=PCSK1 PE=1 SV=2	Alzheimer disease-amyloid secretase pathway / Alzheimer disease-presenilin pathway / Endothelin signaling pathway
Q9BWS9	Isoform 2 of Chitinase domain-containing protein 1 OS=Homo sapiens GN=CHID1
P24043	Laminin subunit alpha-2 OS=Homo sapiens GN=LAMA2 PE=1 SV=4	Integrin signaling pathway
P78539	Sushi repeat-containing protein SRPX OS=Homo sapiens GN=SRPX PE=1 SV=1
O60565	Gremlin-1 OS=Homo sapiens GN=GREM1 PE=1 SV=1
O75144	Isoform 2 of ICOS ligand OS=Homo sapiens GN=ICOSLG
Q6UXH9	Isoform 2 of Inactive serine protease PAMR1 OS=Homo sapiens GN=PAMR1
Q9H488	GDP-fucose protein O-fucosyltransferase 1 OS=Homo sapiens GN=POFUT1 PE=1 SV=1	Notch signaling pathway
Q9UJJ9	N-acetylglucosamine-1-phosphotransferase subunit gamma OS=Homo sapiens GN=GNPTG PE=1 SV=1
P10600	Transforming growth factor beta-3 OS=Homo sapiens GN=TGFB3 PE=1 SV=1	TGF-beta signaling pathway
P12107	Isoform B of Collagen alpha-1(XI) chain OS=Homo sapiens GN=COL11A1
Q15262	Isoform 4 of Receptor-type tyrosine-protein phosphatase kappa OS=Homo sapiens GN=PTPRK
Q99574	Neuroserpin OS=Homo sapiens GN=SERPINI1 PE=1 SV=1
P35556	Fibrillin-2 OS=Homo sapiens GN=FBN2 PE=1 SV=3
P18827	Syndecan-1 OS=Homo sapiens GN=SDC1 PE=1 SV=3
P23470	Receptor-type tyrosine-protein phosphatase gamma OS=Homo sapiens GN=PTPRG PE=1 SV=4
P78324	Isoform 2 of Tyrosine-protein phosphatase non-receptor type substrate 1 OS=Homo sapiens GN=SIRPA
P06865	Beta-hexosaminidase subunit alpha OS=Homo sapiens GN=HEXA PE=1 SV=2
P48745	Protein NOV homolog OS=Homo sapiens GN=NOV PE=1 SV=1
Q03405	Urokinase plasminogen activator surface receptor OS=Homo sapiens GN=PLAUR PE=1 SV=1	Blood coagulation / Plasminogen activating cascade
Q15782	Chitinase-3-like protein 2 OS=Homo sapiens GN=CHI3L2 PE=1 SV=1
Q8NBK3	Sulfatase-modifying factor 1 OS=Homo sapiens GN=SUMF1 PE=1 SV=3
P49746	Thrombospondin-3 OS=Homo sapiens GN=THBS3 PE=1 SV=1
O15460	Prolyl 4-hydroxylase subunit alpha-2 OS=Homo sapiens GN=P4HA2 PE=1 SV=1
O95967	EGF-containing fibulin-like extracellular matrix protein 2 OS=Homo sapiens GN=EFEMP2 PE=1 SV=3
P03950	Angiogenin OS=Homo sapiens GN=ANG PE=1 SV=1	Angiogenesis
Q15904	V-type proton ATPase subunit S1 OS=Homo sapiens GN=ATP6AP1 PE=1 SV=2
P55001	Microfibrillar-associated protein 2 OS=Homo sapiens GN=MFAP2 PE=2 SV=1
Q9Y2B0	Protein canopy homolog 2 OS=Homo sapiens GN=CNPY2 PE=1 SV=1
P50897	Palmitoyl-protein thioesterase 1 OS=Homo sapiens GN=PPT1 PE=1 SV=1
Q92520	Protein FAM3C OS=Homo sapiens GN=FAM3C PE=1 SV=1
P11717	Cation-independent mannose-6-phosphate receptor OS=Homo sapiens GN=IGF2R PE=1 SV=3	Apoptosis signaling pathway / Insulin/IGF pathway-mitogen activated protein kinase kinase/MAP kinase cascade / Insulin/IGF pathway- protein kinase B signaling cascade
P51693	Isoform 2 of Amyloid-like protein 1 OS=Homo sapiens GN=APLP1
Q6UXH1	Isoform 5 of Cysteine-rich with EGF-like domain protein 2 OS=Homo sapiens GN=CRELD2
O43155	Leucine-rich repeat transmembrane protein FLRT2 OS=Homo sapiens GN=FLRT2 PE=1 SV=1
P02774	Isoform 3 of Vitamin D-binding protein OS=Homo sapiens GN=GC
O15230	Laminin subunit alpha-5 OS=Homo sapiens GN=LAMA5 PE=1 SV=8	Integrin signaling pathway
P01892	HLA class I histocompatibility antigen, A-2 alpha chain OS=Homo sapiens GN=HLA-A PE=1 SV=1
Q13217	DnaJ homolog subfamily C member 3 OS=Homo sapiens GN=DNAJC3 PE=1 SV=1
Q9Y625	Glypican-6 OS=Homo sapiens GN=GPC6 PE=1 SV=1
P13987	CD59 glycoprotein OS=Homo sapiens GN=CD59 PE=1 SV=1
P0C0L5	Complement C4-B OS=Homo sapiens GN=C4B PE=1 SV=2
P16278	Beta-galactosidase OS=Homo sapiens GN=GLB1 PE=1 SV=2
Q8TB96	T-cell immunomodulatory protein OS=Homo sapiens GN=ITFG1 PE=1 SV=1
Q9UKU9	Angiopoietin-related protein 2 OS=Homo sapiens GN=ANGPTL2 PE=2 SV=1
Q9UHI8	A disintegrin and metalloproteinase with thrombospondin motifs 1 OS=Homo sapiens GN=ADAMTS1 PE=1 SV=4
P35613	Basigin OS=Homo sapiens GN=BSG PE=1 SV=2
Q8NHP8	Putative phospholipase B-like 2 OS=Homo sapiens GN=PLBD2 PE=1 SV=2
Q7Z7G0	Target of Nesh-SH3 OS=Homo sapiens GN=ABI3BP PE=1 SV=1
P40189	Interleukin-6 receptor subunit beta OS=Homo sapiens GN=IL6ST PE=1 SV=2	Interleukin signaling pathway
P22304	Iduronate 2-sulfatase OS=Homo sapiens GN=IDS PE=1 SV=1
P58215	Lysyl oxidase homolog 3 OS=Homo sapiens GN=LOXL3 PE=1 SV=1
P10619	Lysosomal protective protein OS=Homo sapiens GN=CTSA PE=1 SV=2
P01130	Low-density lipoprotein receptor OS=Homo sapiens GN=LDLR PE=1 SV=1
Q9NRA1	Platelet-derived growth factor C OS=Homo sapiens GN=PDGFC PE=1 SV=2	Angiogenesis
P15289	Arylsulfatase A OS=Homo sapiens GN=ARSA PE=1 SV=3
Q9NYU2	UDP-glucose:glycoprotein glucosyltransferase 1 OS=Homo sapiens GN=UGGT1 PE=1 SV=3
Q8IYS5	Isoform 7 of Osteoclast-associated immunoglobulin-like receptor OS=Homo sapiens GN=OSCAR
Q7Z4H8	KDEL motif-containing protein 2 OS=Homo sapiens GN=KDELC2 PE=1 SV=2
P55268	Laminin subunit beta-2 OS=Homo sapiens GN=LAMB2 PE=1 SV=2	Integrin signaling pathway
O00622	Protein CYR61 OS=Homo sapiens GN=CYR61 PE=1 SV=1
P08254	Stromelysin-1 OS=Homo sapiens GN=MMP3 PE=1 SV=2	CCKR signaling map / Plasminogen activating cascade
Q9UBX1	Cathepsin F OS=Homo sapiens GN=CTSF PE=1 SV=1
Q96HE7	ERO1-like protein alpha OS=Homo sapiens GN=ERO1A PE=1 SV=2
P11279	Lysosome-associated membrane glycoprotein 1 OS=Homo sapiens GN=LAMP1 PE=1 SV=3
Q68BL8	Olfactomedin-like protein 2B OS=Homo sapiens GN=OLFML2B PE=2 SV=2
P08648	Integrin alpha-5 OS=Homo sapiens GN=ITGA5 PE=1 SV=2	Integrin signaling pathway
Q6UXD5	Seizure 6-like protein 2 OS=Homo sapiens GN=SEZ6L2 PE=1 SV=2
P43235	Cathepsin K OS=Homo sapiens GN=CTSK PE=1 SV=1
P06280	Alpha-galactosidase A OS=Homo sapiens GN=GLA PE=1 SV=1
O94856	Neurofascin OS=Homo sapiens GN=NFASC PE=1 SV=4
Q9UN70	Protocadherin gamma-C3 OS=Homo sapiens GN=PCDHGC3 PE=1 SV=1	Cadherin signaling pathway / Wnt signaling pathway
P02749	Beta-2-glycoprotein 1 OS=Homo sapiens GN=APOH PE=1 SV=3
Q24JP5	Isoform 2 of Transmembrane protein 132A OS=Homo sapiens GN=TMEM132A
Q9UMX5	Neudesin OS=Homo sapiens GN=NENF PE=1 SV=1
P09619	Platelet-derived growth factor receptor beta OS=Homo sapiens GN=PDGFRB PE=1 SV=1	Angiogenesis / PDGF signaling pathway
Q9NPR2	Semaphorin-4B OS=Homo sapiens GN=SEMA4B PE=1 SV=3
P13500	C-C motif chemokine 2 OS=Homo sapiens GN=CCL2 PE=1 SV=1	Inflammation mediated by chemokine and cytokine signaling pathway
P07093	Isoform 3 of Glia-derived nexin OS=Homo sapiens GN=SERPINE2
P49767	Vascular endothelial growth factor C OS=Homo sapiens GN=VEGFC PE=1 SV=1
Q9BZM5	NKG2D ligand 2 OS=Homo sapiens GN=ULBP2 PE=1 SV=1
Q8TDY8	Immunoglobulin superfamily DCC subclass member 4 OS=Homo sapiens GN=IGDCC4 PE=1 SV=1
P39059	Collagen alpha-1(XV) chain OS=Homo sapiens GN=COL15A1 PE=1 SV=2	Integrin signaling pathway
Q8TF66	Isoform 2 of Leucine-rich repeat-containing protein 15 OS=Homo sapiens GN=LRRC15
Q13332	Receptor-type tyrosine-protein phosphatase S OS=Homo sapiens GN=PTPRS PE=1 SV=3
P06756	Integrin alpha-V OS=Homo sapiens GN=ITGAV PE=1 SV=2	CCKR signaling map / Integrin signaling pathway
O95084	Serine protease 23 OS=Homo sapiens GN=PRSS23 PE=1 SV=1
Q6UWP8	Suprabasin OS=Homo sapiens GN=SBSN PE=1 SV=2
Q8TB73	Protein NDNF OS=Homo sapiens GN=NDNF PE=1 SV=2
Q99985	Semaphorin-3C OS=Homo sapiens GN=SEMA3C PE=2 SV=2
Q8WUJ3	Cell migration-inducing and hyaluronan-binding protein OS=Homo sapiens GN=CEMIP PE=1 SV=2
O14498	Immunoglobulin superfamily containing leucine-rich repeat protein OS=Homo sapiens GN=ISLR PE=2 SV=1
Q14956	Transmembrane glycoprotein NMB OS=Homo sapiens GN=GPNMB PE=1 SV=2
Q92859	Neogenin OS=Homo sapiens GN=NEO1 PE=1 SV=2
P35475	Alpha-L-iduronidase OS=Homo sapiens GN=IDUA PE=1 SV=2
P00749	Urokinase-type plasminogen activator OS=Homo sapiens GN=PLAU PE=1 SV=2	Blood coagulation / CCKR signaling map / Plasminogen activating cascade
Q68BL7	Olfactomedin-like protein 2A OS=Homo sapiens GN=OLFML2A PE=2 SV=1
O15394	Neural cell adhesion molecule 2 OS=Homo sapiens GN=NCAM2 PE=1 SV=2
O76076	WNT1-inducible-signaling pathway protein 2 OS=Homo sapiens GN=WISP2 PE=1 SV=1
Q14696	LDLR chaperone MESD OS=Homo sapiens GN=MESDC2 PE=1 SV=2
Q9BY76	Angiopoietin-related protein 4 OS=Homo sapiens GN=ANGPTL4 PE=1 SV=2
Q86VZ4	Low-density lipoprotein receptor-related protein 11 OS=Homo sapiens GN=LRP11 PE=2 SV=2
Q96J84	Isoform 2 of Kin of IRRE-like protein 1 OS=Homo sapiens GN=KIRREL
Q8NCC3	Group XV phospholipase A2 OS=Homo sapiens GN=PLA2G15 PE=1 SV=2
P03973	Antileukoproteinase OS=Homo sapiens GN=SLPI PE=1 SV=2
Q4LDE5	Sushi, von Willebrand factor type A, EGF and pentraxin domain-containing protein 1 OS=Homo sapiens GN=SVEP1 PE=1 SV=3
Q14767	Latent-transforming growth factor beta-binding protein 2 OS=Homo sapiens GN=LTBP2 PE=1 SV=3
Q96PD2	Isoform 2 of Discoidin, CUB and LCCL domain-containing protein 2 OS=Homo sapiens GN=DCBLD2
Q9NP84	Tumor necrosis factor receptor superfamily member 12A OS=Homo sapiens GN=TNFRSF12A PE=1 SV=1
O95479	GDH/6PGL endoplasmic bifunctional protein OS=Homo sapiens GN=H6PD PE=1 SV=2
Q92823	Isoform 5 of Neuronal cell adhesion molecule OS=Homo sapiens GN=NRCAM
O95965	Integrin beta-like protein 1 OS=Homo sapiens GN=ITGBL1 PE=2 SV=1	Integrin signaling pathway
Q9NS15	Latent-transforming growth factor beta-binding protein 3 OS=Homo sapiens GN=LTBP3 PE=1 SV=4
Q9UHL4	Dipeptidyl peptidase 2 OS=Homo sapiens GN=DPP7 PE=1 SV=3
Q9BT09	Protein canopy homolog 3 OS=Homo sapiens GN=CNPY3 PE=1 SV=1
Q969P0	Immunoglobulin superfamily member 8 OS=Homo sapiens GN=IGSF8 PE=1 SV=1
Q99519	Sialidase-1 OS=Homo sapiens GN=NEU1 PE=1 SV=1
Q92692	Nectin-2 OS=Homo sapiens GN=NECTIN2 PE=1 SV=1
P54802	Alpha-N-acetylglucosaminidase OS=Homo sapiens GN=NAGLU PE=1 SV=2
Q9UM47	Neurogenic locus notch homolog protein 3 OS=Homo sapiens GN=NOTCH3 PE=1 SV=2	Alzheimer disease-presenilin pathway / Notch signaling pathway
Q7Z7M0	Multiple epidermal growth factor-like domains protein 8 OS=Homo sapiens GN=MEGF8 PE=1 SV=2
Q9NZP8	Complement C1r subcomponent-like protein OS=Homo sapiens GN=C1RL PE=1 SV=2
Q9Y2E5	Epididymis-specific alpha-mannosidase OS=Homo sapiens GN=MAN2B2 PE=1 SV=4

## Sheet: Signal Peptide Control (DMSO)
ID [Control (DMSO)] UNIPROT ID	DESCRIPTION	Signaling Pathways
P31431	Syndecan-4 OS=Homo sapiens GN=SDC4 PE=1 SV=2
O00754	Lysosomal alpha-mannosidase OS=Homo sapiens GN=MAN2B1 PE=1 SV=3
P01911	HLA class II histocompatibility antigen, DRB1-15 beta chain OS=Homo sapiens GN=HLA-DRB1 PE=1 SV=2
Q8N129	Protein canopy homolog 4 OS=Homo sapiens GN=CNPY4 PE=2 SV=1
Q14703	Membrane-bound transcription factor site-1 protease OS=Homo sapiens GN=MBTPS1 PE=1 SV=1
P14780	Matrix metalloproteinase-9 OS=Homo sapiens GN=MMP9 PE=1 SV=3	Alzheimer disease-presenilin pathway / CCKR signaling map / Plasminogen activating cascade
Q9H173	Nucleotide exchange factor SIL1 OS=Homo sapiens GN=SIL1 PE=1 SV=1
P01019	Angiotensinogen OS=Homo sapiens GN=AGT PE=1 SV=1	Angiotensin II-stimulated signaling through G proteins and beta arrestin
P54764	Ephrin type-A receptor 4 OS=Homo sapiens GN=EPHA4 PE=1 SV=1
P09237	Matrilysin_OS_Homo_sapiens_GN_MMP7_PE_1_SV_1	Alzheimer disease-presenilin pathway / CCKR signaling map / Wnt signaling pathway
O75787	Renin receptor OS=Homo sapiens GN=ATP6AP2 PE=1 SV=2
Q9Y680	Peptidyl-prolyl cis-trans isomerase FKBP7 OS=Homo sapiens GN=FKBP7 PE=1 SV=1
Q16849	Receptor-type tyrosine-protein phosphatase-like N OS=Homo sapiens GN=PTPRN PE=1 SV=1
P17900	Ganglioside GM2 activator OS=Homo sapiens GN=GM2A PE=1 SV=4
Q13444	Disintegrin and metalloproteinase domain-containing protein 15 OS=Homo sapiens GN=ADAM15 PE=1 SV=4
Q7Z3B1	Neuronal growth regulator 1 OS=Homo sapiens GN=NEGR1 PE=1 SV=3
Q6ZRP7	Sulfhydryl oxidase 2 OS=Homo sapiens GN=QSOX2 PE=1 SV=3
O75718	Cartilage-associated protein OS=Homo sapiens GN=CRTAP PE=1 SV=1

## Sheet: Signal Peptide iHDAC (TSA)
ID [iHDAC (TSA)] UNIPROT ID	DESCRIPTION [Control (DMSO)]	Signaling Pathways
P01023	Alpha-2-macroglobulin OS=Homo sapiens GN=A2M PE=1 SV=3	Blood coagulation
P13686	Tartrate-resistant acid phosphatase type 5 OS=Homo sapiens GN=ACP5 PE=1 SV=3
Q9UBS4	DnaJ homolog subfamily B member 11 OS=Homo sapiens GN=DNAJB11 PE=1 SV=1
P04062	Glucosylceramidase OS=Homo sapiens GN=GBA PE=1 SV=3
P22105-4	Isoform 5 of Tenascin-X OS=Homo sapiens GN=TNXB
Q04721	Neurogenic locus notch homolog protein 2 OS=Homo sapiens GN=NOTCH2 PE=1 SV=3	Alzheimer disease-presenilin pathway / Angiogenesis / Notch signaling pathway
Q96HD1-2	Isoform 2 of Cysteine-rich with EGF-like domain protein 1 OS=Homo sapiens GN=CRELD1
Q8IXL6	Extracellular serine/threonine protein kinase FAM20C OS=Homo sapiens GN=FAM20C PE=1 SV=2
Q15043	Zinc transporter ZIP14 OS=Homo sapiens GN=SLC39A14 PE=1 SV=3
Q641Q3	Meteorin-like protein OS=Homo sapiens GN=METRNL PE=2 SV=1
Q99538	Legumain OS=Homo sapiens GN=LGMN PE=1 SV=1
Q14393	Growth arrest-specific protein 6 OS=Homo sapiens GN=GAS6 PE=1 SV=2
Q13214	Semaphorin-3B OS=Homo sapiens GN=SEMA3B PE=2 SV=1
P01008	Antithrombin-III OS=Homo sapiens GN=SERPINC1 PE=1 SV=1	Blood coagulation
Q06033	Inter-alpha-trypsin inhibitor heavy chain H3 OS=Homo sapiens GN=ITIH3 PE=1 SV=2
O75882	Attractin OS=Homo sapiens GN=ATRN PE=1 SV=2
P05543	Thyroxine-binding globulin OS=Homo sapiens GN=SERPINA7 PE=1 SV=2
P98155	Very low-density lipoprotein receptor OS=Homo sapiens GN=VLDLR PE=1 SV=1
O95881	Thioredoxin domain-containing protein 12 OS=Homo sapiens GN=TXNDC12 PE=1 SV=1
Q14766-4	Isoform 4 of Latent-transforming growth factor beta-binding protein 1 OS=Homo sapiens GN=LTBP1
P05362	Intercellular adhesion molecule 1 OS=Homo sapiens GN=ICAM1 PE=1 SV=2
Q9Y2I2	Netrin-G1 OS=Homo sapiens GN=NTNG1 PE=1 SV=3	Axon guidance mediated by Slit/Robo / Axon guidance mediated by netrin
P78536	Disintegrin and metalloproteinase domain-containing protein 17 OS=Homo sapiens GN=ADAM17 PE=1 SV=1	Alzheimer disease-amyloid secretase pathway / Alzheimer disease-presenilin pathway / Notch signaling pathway
P06681	Complement C2 OS=Homo sapiens GN=C2 PE=1 SV=2
Q9BXP8	Pappalysin-2 OS=Homo sapiens GN=PAPPA2 PE=1 SV=4
P49257	Protein ERGIC-53 OS=Homo sapiens GN=LMAN1 PE=1 SV=2
Q13822-2	Isoform 2 of Ectonucleotide pyrophosphatase/phosphodiesterase family member 2 OS=Homo sapiens GN=ENPP2
O60245-2	Isoform B of Protocadherin-7 OS=Homo sapiens GN=PCDH7
O00462	Beta-mannosidase OS=Homo sapiens GN=MANBA PE=2 SV=3
Q96S86	Hyaluronan and proteoglycan link protein 3 OS=Homo sapiens GN=HAPLN3 PE=2 SV=1
Q8NBJ5	Procollagen galactosyltransferase 1 OS=Homo sapiens GN=COLGALT1 PE=1 SV=1
Q9NZV1	Cysteine-rich motor neuron 1 protein OS=Homo sapiens GN=CRIM1 PE=1 SV=1
P25774	Cathepsin S OS=Homo sapiens GN=CTSS PE=1 SV=3
Q9HC56	Protocadherin-9 OS=Homo sapiens GN=PCDH9 PE=1 SV=2	Cadherin signaling pathway / Wnt signaling pathway
P23468	Receptor-type tyrosine-protein phosphatase delta OS=Homo sapiens GN=PTPRD PE=1 SV=2
O43184	Disintegrin and metalloproteinase domain-containing protein 12 OS=Homo sapiens GN=ADAM12 PE=1 SV=3
O75973	C1q-related factor OS=Homo sapiens GN=C1QL1 PE=1 SV=1
P16234	Platelet-derived growth factor receptor alpha OS=Homo sapiens GN=PDGFRA PE=1 SV=1	Angiogenesis / PDGF signaling pathway
Q53RD9	Fibulin-7 OS=Homo sapiens GN=FBLN7 PE=2 SV=1
Q96D15	Reticulocalbin-3 OS=Homo sapiens GN=RCN3 PE=1 SV=1
