# Supplementary material for: Epigenetic Mechanisms Histone Deacetylase–Dependent Regulate the Glioblastoma Angiogenic Matrisome and Disrupt Endothelial Cell Behavior In Vitro
Source: Mol Cell Proteomics. 2024 Jan 23;23(3):100722. doi: 10.1016/j.mcpro.2024.100722 (PMC10883839; doi:10.1016/j.mcpro.2024.100722)
Supplement: Supplemental Table S5 — Proteins analyzed in Reactome Pathway. The first and second sheets show the UNIPROT access of the 808 Control proteins and the Reactome-enriched pathways, respectively. The third and fourth sheets show the UNIPROT access of the 917 proteins from the iHDAC group and the Reactome-enriched signaling pathways. The fifth and sixth sheets show the Extracellular Matrix Organization signaling pathways from REACTOME in Control and iHDAC secretomes, respectively. The seventh sheet shows the UNIPROT access of ECM organization signaling pathway proteins from the control group in column A and from the iHDAC group in column B. [file mmc6.xlsx]

## Sheet: 808 Control DMSO 
Epigenetic mechanisms Histone Deacetylase dependent regulate the Glioblastoma angiogenic matrisome and disrupt endothelial cell behavior in vitro Aline Menezes1 , Glaucia Julião1 , Fernanda Mariath2 , Ana Luiza Ferreira1 , Maria Cecilia Oliveira-Nunes3 , Lara Gallucci1 , Joseph Albert Medeiros Evaristo4 , Fábio César Sousa Nogueira 4,5, Denise de Abreu Pereira6 , Katia Carneiro1 §Corresponding au…
808 Control - UNIPROT ACCESSION
P06733
P26022
P08123
Q08380
P02751
P04075
P00558
P23284
P07737
P60174
P12109
P60709
O00391
Q9H299
P67936
P05067
P01034
P30101
P09382
P24592
P22692
P04406
P07858
P10124
P55058
P16035
P02788
P01024
Q9Y4K0
P09603
O00469
Q15113
P00736
P10909
P37802
P23381
P07339
Q12841
P14625
Q14697
Q9BRK5
Q9GZX9
P11142
P63104
P07237
P29401
P09936
P02452
Q02818
P07711
P05556
P07900
Q9UI42
P12110
P35318
Q16610
P23528
P07355
Q9NZ08
P68104
P31949
P17096
Q02809
Q9BQE3
P10599
P14314
P06744
P02042
P16870
P35555
Q9Y240
P17936
P04792
P55290
P21333
O43707
P08238
O95502
P18669
P40121
P41222
P52823
P00338
P15121
P30044
P14174
O00299
P27797
P04083
P14618
Q99497
Q14118
P06748
P11047
O14786
P19823
P07942
P62258
P13667
P20908
Q15084
P0DP23
Q06830
O75347
P07195
O94985
P22626
O14773
P16070
P02649
O60888
P00751
P0DMV9
P07225
P43490
P09104
Q6P179
A1L4H1
Q13162
P48723
P68371
P40925
P52565
Q6EMK4
O43399
P35442
P68032
Q16363
Q8NBS9
P06753
P60660
P55083
P08758
P30530
Q9UNN8
P26006
P02765
Q969H8
Q14112
O00584
P10646
P17931
P08833
P98160
P26038
Q13740
Q15293
Q6UVK1
P08865
P50395
Q92743
P02768
Q9NQC3
P35579
P08603
P12814
O43852
Q12907
P05997
P30481
P04156
P27348
P01137
P61604
P58546
P16949
P13521
P06396
O60568
O60462
P51884
P15586
P30040
Q99715
Q8N2S1
P19338
Q99536
P40926
P07437
P29279
Q16881
O95336
Q9Y490
P18206
P14550
Q09666
Q16790
O43852
P05156
P14324
Q15758
Q14847
P61812
Q8NBJ4
P23142
P13639
Q08629
P10809
P54819
P02795
P08294
Q9BQ51
P04080
Q16555
Q9UMF0
P35052
P80303
P13611
Q13443
Q06481
O14737
P28066
Q9BR76
Q15121
O14672
Q9H4F8
P52907
Q9P2B2
P05231
P26885
P24821
P31948
P30086
Q76M96
P09972
Q9Y696
P61916
P22314
Q16719
Q16769
P11362
O75874
P17174
O43570
P15151
Q9UBG0
P31150
Q8NBJ7
Q14315
P49773
P69905
P38646
P27816
P22392
P34059
Q13409
P47756
P24534
Q99988
P0C0S8
P19022
P09871
P21589
O43505
P52799
Q04917
Q95604
P25786
P02771
Q9UNW1
Q9Y617
P63313
P36955
P33908
P21291
P63220
O75531
P43251
Q86UD1
P50281
Q9Y6N7
Q14247
Q9BQT9
P04264
P13693
Q92820
O60664
O15240
O15031
Q99798
P13797
Q8N114
P07996
O60687
P08581
Q14103
Q15843
P60983
P41250
P46108
O00244
P07686
P55145
P61981
O75390
P29692
P02786
P49788
Q13219
Q02388
P63241
P09651
P50454
P09525
O60220
Q05682
O43175
P30041
Q9H3K6
Q8WWX9
Q9Y4L1
Q14126
P05452
Q9NRN5
P62857
P61970
Q96CT7
P13674
P09429
P30153
Q08397
O14818
P30084
O14618
P52209
P32929
P30043
P46821
P23526
P28300
P34096
P39687
P13489
Q6IBS0
P40227
Q00610
O43854
Q96AY3
O76061
P50502
Q07954
O00115
Q08431
Q14764
P78417
Q9UQ80
Q16394
P20618
P55786
P13497
Q04837
P12111
P12111
P00505
Q9BS26
P13798
Q15365
P80723
Q12805
P19883
P10253
P22234
P48307
Q14019
O00468
O00339
P05023
P06576
P08195
Q9HC38
Q9Y646
P52788
Q92896
Q04760
P19623
Q9BRA2
Q8WUM4
P00568
Q15056
P07108
P54687
Q15019
Q9UKZ9
P07585
Q96AT9
Q16706
Q13308
P19367
P13716
P46940
O75326
P01009
O75369
P04179
P49368
Q8N6G6
P26641
P54577
P15692
P23588
P30042
Q6YHK3
P29120
Q9NWV4
Q9BWS9
P34932
P37837
P24043
P78539
Q12797
O60565
O75144
Q9Y281
Q9UMX0
Q6UXH9
Q9H488
Q92597
P62826
P63010
Q14240
Q96TA1
O15511
Q96CX2
Q9BX68
Q9H4M9
Q9NYL9
Q9UJJ9
P35754
O00560
Q9NY33
Q15691
P10600
Q04446
P15291
P12107
Q15262
Q14974
P50990
P04632
Q99574
Q9H2H8
Q96C90
Q01082
P11766
P56537
Q15181
P35556
P32119
Q9UL46
P18827
P23470
P78324
Q9UHV9
Q10471
P06865
P48745
Q03405
Q15782
P60900
Q14914
Q8NBK3
P49746
Q9UBI6
O15460
Q15819
P07910
Q9BPX5
O95967
P25788
P03950
P98179
P11166
Q13509
Q15904
P53041
P45877
P48637
Q16543
P61978
P55001
Q9Y2B0
P08133
P20810
P50897
P54920
Q92520
Q9UKY7
P30520
P11717
P61160
P51693
Q6UXH1
P00367
P55060
O15143
P61081
O43155
Q13011
P61224
P02774
O15230
P01892
P42330
Q12904
Q13217
Q9Y625
P13987
Q9BUF5
Q96IU4
Q9UKM7
P49588
Q15149
P0C0L5
P30085
O60513
P53396
P61158
P16278
Q8TB96
Q9UKU9
Q01469
Q9UHI8
P12955
P35613
Q16531
Q8NHP8
Q7Z7G0
P68366
P59998
P17661
P31937
Q16181
P26639
P05387
P40189
P50991
P04899
P60903
Q7KZF4
P22304
Q92945
P11413
P58215
O15144
P36871
P10619
P30048
Q9BXV9
P01130
Q9NRA1
Q99829
P15289
Q12765
Q9NYU2
Q9H008
Q8IYS5
P51858
P38606
P26583
P38159
Q7Z4H8
P06132
Q13404
P61758
Q9NTK5
Q9HBR0
P61088
Q9ULV4
P55268
P99999
P14854
O00622
P08254
Q9UBX1
Q96HE7
P11279
P09622
P61586
P30050
P51148
Q68BL8
P50552
P08648
P15311
Q6UXD5
O60925
O75083
P43235
Q04828
Q15366
P06280
P25787
O94856
Q9Y266
Q9UN70
Q86VP6
O00151
Q00688
P02749
Q24JP5
Q13561
Q9UMX5
Q93063
O95433
P23434
P29966
P09619
P48643
P54578
Q9NPR2
P45974
Q15942
P13500
P07093
P28482
O15212
O95782
P49767
P54709
Q9BZM5
Q9UJU6
Q8TDY8
P39059
O14979
Q13442
O00764
Q9H2U2
Q8TF66
O00410
Q13185
P15559
P09493
Q13332
Q99426
P36543
P26599
P06756
Q4VC31
P00491
O95865
Q9NRX4
P06454
P35237
O95084
Q6UWP8
Q16658
P49753
Q16836
P68431
Q86UP2
P12956
Q8TB73
Q99985
Q13813
Q86SR1
Q01105
Q8WUJ3
Q13435
O43491
Q9UKK9
Q15631
P21399
P17987
Q86Y38
Q8NC51
O14498
O60506
P62805
Q562R1
P07954
Q14956
P12268
Q92859
P35475
P25789
P00749
P49327
P60842
Q68BL7
O15394
Q06323
P31939
O76076
Q14696
P00390
P60981
P55072
Q9BY76
Q99733
P62979
Q96KP4
Q86VZ4
O15400
P16152
Q96J84
Q8NCC3
P25398
P55209
Q9NRV9
P00492
Q9GZT8
P03973
Q4LDE5
Q9BSJ8
P35637
Q14767
P49189
P27105
Q96PD2
P28838
Q02952
Q8IVF2
Q96I99
P46926
P06703
Q14204
Q9NP84
O95479
P10606
Q92823
Q8WWI5
Q9NUQ9
Q5QNW6
P55809
P51991
P10768
Q9C0C2
P14618
Q9P0L0
O95965
P17655
Q9NS15
Q9UHL4
Q9BT09
Q13200
Q01518
Q969P0
O95394
Q99519
Q92692
P54802
Q16851
Q6UWH4
Q9UM47
O00461
Q7Z7M0
P13861
Q9NZP8
Q99598
Q8NES3
P11940
Q9Y2E5
P60033
P04732
Q9HB07
P09237
Q99729
P31431
P12081
P53999
P04350
Q07812
P01911
Q13838
P31153
P29218
O75787
Q8N129
Q9Y680
Q14703
P14780
Q16849
Q9H173
O14964
O95292
P61204
P17900
Q92598
Q9NP97
Q9ULA0
P01019
P33316
O75396
P63165
P15374
P84157
O75436
P16401
Q13444
O00754
Q9BYC5
Q7Z3B1
P33176
Q6ZRP7
O75718
Q6NZI2
Q9Y2W1
P54764

## Sheet: ENRICHMENT PATH DMSO
Pathway name	Entities Reactions				Reactions			p-value adj -log10
	found	ratio	p-value	FDR	found	ratio	pvalor
Post-translational protein phosphorylation	48/109	0.005	1.11e-16	5.88e-14	1/1	7.04e-05	-15.9547	15.9547
Neutrophil degranulation	113/478	0.021	1.11e-16	5.88e-14	10/10	0.000704	-15.9547	15.9547
Regulation of Insulin-like Growth Factor (IGF) transport and uptake by Insulin-like Growth Factor Binding Proteins (IGFBPs)	58/257	0.011	1.11e-16	5.88e-14	13/14	0.000986	-15.9547	15.9547
Platelet degranulation	54/187	0.008	1.11e-16	5.88e-14	8/11	0.000775	-15.9547	15.9547
Response to elevated platelet cytosolic Ca2+	60/225	0.011	1.78e-15	7.53e-13	10/14	0.000986	-14.7496	14.7496
Degradation of the extracellular matrix	51 / 228	0.01	1.78e-14	5.55e-12	86 / 105	0.007	-13.7496	13.7496
Prefoldin mediated transfer of substrate to CCT/TriC	17/29	0.001	1.83e-14	5.55e-12	2/2	0.000141	-13.7375	13.7375
ECM proteoglycans	35/128	0.006	9.13e-14	2.42e-11	21/23	0.002	-13.0395	13.0395
Elastic fibre formation	23/62	0.003	5.82e-13	1.37e-10	17/17	0.001	-12.2351	12.2351
Assembly of collagen fibrils and other multimeric structures	26/79	0.004	9.84e-13	2.09e-10	23/26	0.002	-12.007	12.007
Extracelullar matrix organization	175/959	0.043	1.38e-12	2.64e-10	266/319	0.022	-11.8601	11.8601
Collagen Degradation	25/79	0.004	7.1e-12	1.25e-09	26/34	0.002	-11.1487	11.1487
Molecules associated with elastic fibres	16/39	0.002	2.07e-11	3.37e-09	10/10	0.000704	-10.684	10.684
Collagen formation	46/210	0.009	1.94e-10	1.94e-10	53/77	0.005	-9.7122	9.7122

## Sheet: 917 iHDAC -TSA 100nM
917 proteins iHDAC - 100nM TSA - Uniprot Acession
P08253
P09486
P05121
P36222
Q16270
Q15582
P61769
P08670
P11021
P01033
P06733
P26022
P08123
Q08380
P02751
P04075
P00558
P23284
P07737
P60174
P12109
P60709
O00391
Q9H299
P67936
P05067
P01034
P30101
P09382
P24592
P22692
P04406
P07858
P10124
P55058
P16035
P02788
P01024
Q9Y4K0
P09603
O00469
Q15113
P00736
P10909
P37802
P23381
P07339
Q12841
P14625
Q14697
Q9BRK5
Q9GZX9
P11142
P63104
P07237
P29401
P09936
P02452
Q02818
P07711
P05556
P07900
Q9UI42
P12110
P35318
Q16610
P23528
P07355
Q9NZ08
P68104
P31949
P17096
Q02809
Q9BQE3
P10599
P14314
P06744
P02042
P16870
P35555
Q9Y240
P17936
P04792
P55290
P21333
O43707
P08238
O95502
P18669
P40121
P41222
P52823
P00338
P15121
P30044
P14174
O00299
P27797
P04083
P14618
Q99497
Q14118
P06748
P11047
O14786
P19823
P07942
P62258
P13667
P20908
Q15084
P0DP23
Q06830
O75347
P07195
O94985
P22626
O14773
P16070
P02649
O60888
P00751
P0DMV9
P07225
P43490
P09104
Q6P179
A1L4H1
Q13162
P48723
P68371
P40925
P52565
Q6EMK4
O43399
P35442
P68032
Q16363
Q8NBS9
P06753
P60660
P55083
P08758
P30530
Q9UNN8
P26006
P02765
Q969H8
Q14112
O00584
P10646
P17931
P08833
P98160
P26038
Q13740
Q15293
Q6UVK1
P08865
P50395
Q92743
P02768
Q9NQC3
P35579
P08603
P12814
O43852
Q12907
P05997
P30481
P04156
P27348
P01137
P61604
P58546
P16949
P13521
P06396
O60568
O60462
P51884
P15586
P30040
Q99715
Q8N2S1
P19338
Q99536
P40926
P07437
P29279
Q16881
O95336
Q9Y490
P18206
P14550
Q09666
Q16790
O43852
P05156
P14324
Q15758
Q14847
P61812
Q8NBJ4
P23142
P13639
Q08629
P10809
P54819
P02795
P08294
Q9BQ51
P04080
Q16555
Q9UMF0
P35052
P80303
P13611
Q13443
Q06481
O14737
P28066
Q9BR76
Q15121
O14672
Q9H4F8
P52907
Q9P2B2
P05231
P26885
P24821
P31948
P30086
Q76M96
P09972
Q9Y696
P61916
P22314
Q16719
Q16769
P11362
O75874
P17174
O43570
P15151
Q9UBG0
P31150
Q8NBJ7
Q14315
P49773
P69905
P38646
P27816
P22392
P34059
Q13409
P47756
P24534
Q99988
P0C0S8
P19022
P09871
P21589
O43505
P52799
Q04917
Q95604
P25786
P02771
Q9UNW1
Q9Y617
P63313
P36955
P33908
P21291
P63220
O75531
P43251
Q86UD1
P50281
Q9Y6N7
Q14247
Q9BQT9
P04264
P13693
Q92820
O60664
O15240
O15031
Q99798
P13797
Q8N114
P07996
O60687
P08581
Q14103
Q15843
P60983
P41250
P46108
O00244
P07686
P55145
P61981
O75390
P29692
P02786
P49788
Q13219
Q02388
P63241
P09651
P50454
P09525
O60220
Q05682
O43175
P30041
Q9H3K6
Q8WWX9
Q9Y4L1
Q14126
P05452
Q9NRN5
P62857
P61970
Q96CT7
P13674
P09429
P30153
Q08397
O14818
P30084
O14618
P52209
P32929
P30043
P46821
P23526
P28300
P34096
P39687
P13489
Q6IBS0
P40227
Q00610
O43854
Q96AY3
O76061
P50502
Q07954
O00115
Q08431
Q14764
P78417
Q9UQ80
Q16394
P20618
P55786
P13497
Q04837
P12111
P12111
P00505
Q9BS26
P13798
Q15365
P80723
Q12805
P19883
P10253
P22234
P48307
Q14019
O00468
O00339
P05023
P06576
P08195
Q9HC38
Q9Y646
P52788
Q92896
Q04760
P19623
Q9BRA2
Q8WUM4
P00568
Q15056
P07108
P54687
Q15019
Q9UKZ9
P07585
Q96AT9
Q16706
Q13308
P19367
P13716
P46940
O75326
P01009
O75369
P04179
P49368
Q8N6G6
P26641
P54577
P15692
P23588
P30042
Q6YHK3
P29120
Q9NWV4
Q9BWS9
P34932
P37837
P24043
P78539
Q12797
O60565
O75144
Q9Y281
Q9UMX0
Q6UXH9
Q9H488
Q92597
P62826
P63010
Q14240
Q96TA1
O15511
Q96CX2
Q9BX68
Q9H4M9
Q9NYL9
Q9UJJ9
P35754
O00560
Q9NY33
Q15691
P10600
Q04446
P15291
P12107
Q15262
Q14974
P50990
P04632
Q99574
Q9H2H8
Q96C90
Q01082
P11766
P56537
Q15181
P35556
P32119
Q9UL46
P18827
P23470
P78324
Q9UHV9
Q10471
P06865
P48745
Q03405
Q15782
P60900
Q14914
Q8NBK3
P49746
Q9UBI6
O15460
Q15819
P07910
Q9BPX5
O95967
P25788
P03950
P98179
P11166
Q13509
Q15904
P53041
P45877
P48637
Q16543
P61978
P55001
Q9Y2B0
P08133
P20810
P50897
P54920
Q92520
Q9UKY7
P30520
P11717
P61160
P51693
Q6UXH1
P00367
P55060
O15143
P61081
O43155
Q13011
P61224
P02774
O15230
P01892
P42330
Q12904
Q13217
Q9Y625
P13987
Q9BUF5
Q96IU4
Q9UKM7
P49588
Q15149
P0C0L5
P30085
O60513
P53396
P61158
P16278
Q8TB96
Q9UKU9
Q01469
Q9UHI8
P12955
P35613
Q16531
Q8NHP8
Q7Z7G0
P68366
P59998
P17661
P31937
Q16181
P26639
P05387
P40189
P50991
P04899
P60903
Q7KZF4
P22304
Q92945
P11413
P58215
O15144
P36871
P10619
P30048
Q9BXV9
P01130
Q9NRA1
Q99829
P15289
Q12765
Q9NYU2
Q9H008
Q8IYS5
P51858
P38606
P26583
P38159
Q7Z4H8
P06132
Q13404
P61758
Q9NTK5
Q9HBR0
P61088
Q9ULV4
P55268
P99999
P14854
O00622
P08254
Q9UBX1
Q96HE7
P11279
P09622
P61586
P30050
P51148
Q68BL8
P50552
P08648
P15311
Q6UXD5
O60925
O75083
P43235
Q04828
Q15366
P06280
P25787
O94856
Q9Y266
Q9UN70
Q86VP6
O00151
Q00688
P02749
Q24JP5
Q13561
Q9UMX5
Q93063
O95433
P23434
P29966
P09619
P48643
P54578
Q9NPR2
P45974
Q15942
P13500
P07093
P28482
O15212
O95782
P49767
P54709
Q9BZM5
Q9UJU6
Q8TDY8
P39059
O14979
Q13442
O00764
Q9H2U2
Q8TF66
O00410
Q13185
P15559
P09493
Q13332
Q99426
P36543
P26599
P06756
Q4VC31
P00491
O95865
Q9NRX4
P06454
P35237
O95084
Q6UWP8
Q16658
P49753
Q16836
P68431
Q86UP2
P12956
Q8TB73
Q99985
Q13813
Q86SR1
Q01105
Q8WUJ3
Q13435
O43491
Q9UKK9
Q15631
P21399
P17987
Q86Y38
Q8NC51
O14498
O60506
P62805
Q562R1
P07954
Q14956
P12268
Q92859
P35475
P25789
P00749
P49327
P60842
Q68BL7
O15394
Q06323
P31939
O76076
Q14696
P00390
P60981
P55072
Q9BY76
Q99733
P62979
Q96KP4
Q86VZ4
O15400
P16152
Q96J84
Q8NCC3
P25398
P55209
Q9NRV9
P00492
Q9GZT8
P03973
Q4LDE5
Q9BSJ8
P35637
Q14767
P49189
P27105
Q96PD2
P28838
Q02952
Q8IVF2
Q96I99
P46926
P06703
Q14204
Q9NP84
O95479
P10606
Q92823
Q8WWI5
Q9NUQ9
Q5QNW6
P55809
P51991
P10768
Q9C0C2
P14618
Q9P0L0
O95965
P17655
Q9NS15
Q9UHL4
Q9BT09
Q13200
Q01518
Q969P0
O95394
Q99519
Q92692
P54802
Q16851
Q6UWH4
Q9UM47
O00461
Q7Z7M0
P13861
Q9NZP8
Q99598
Q8NES3
P11940
Q9Y2E5
P60033
P04732
Q9HB07
P22061
P28072
P22676
P62328
P61960
P63000
P67809
P30046
Q9Y2V2
O15347
P01023
P47895
Q96C19
O60936
P28070
P28074
Q04637
Q8NCW5
O95881
P62072
P49591
Q9P2E9
O75368
P61106
Q9H1E3
Q12906
Q9HB71
Q14766
Q8IV08
P05362
P13686
P23193
P62942
Q99584
P00813
P43487
P49321
P78330
P51149
P68036
P05198
E9PAV3
Q9UBS4
Q9UBQ6
Q92688
Q15424
P30740
P61077
P78559
Q02790
Q01433
Q96CW1
P13010
P24666
P35527
O15067
Q15637
Q96AE4
Q9Y2I2
Q14195
P78536
O00499
P10155
P06681
P49720
P04062
Q96HC4
O94979
O95834
O00264
P47755
Q96FW1
P22105
P27695
P16402
P49589
P49721
Q9HA77
P41567
P23246
P48147
Q12905
Q09328
Q9BXP8
P78371
P54727
Q9Y224
P43243
P84090
Q9NQ48
O14950
Q16698
P01008
Q04721
P49257
P31943
Q13867
Q13822
O60245
Q92882
O43396
O00462
P38117
P51452
O14974
Q16222
Q06033
Q96GD0
Q15369
P53004
P41091
P30566
Q96S86
Q96HD1
Q9H4A4
P98155
Q6UX72
Q96C23
O75882
Q99471
Q8NBJ5
Q9NZV1
P25774
Q9HC56
P62333
Q15404
Q8IXL6
Q15043
P61163
P05543
Q86V81
O43776
P23468
Q9C005
O43184
Q9HCJ6
Q641Q3
O75973
P22102
Q99538
Q14393
Q86SF2
Q9BZQ8
Q13214
Q9Y3I0
P63244
P16234
P29144
Q53RD9
Q02742
Q96D15
O00303

## Sheet: ENRICHMENT PATH TSA
Pathway name	Entities Reactions				Reactions		p-value adj -log10
	found	ratio	p-value	FDR	found	ratio
Post-translational protein phosphorylation	51 / 109	0.005	1.11e-16	4.77e-14	1 / 1	7.04e-05	15.9547
Neutrophil degranulation	120/478	0.021	1.11e-16	4.77e-14	10/10	0.000704	15.9547
Regulation of Insulin-like Growth Factor (IGF) transport and uptake by Insulin-like Growth Factor Binding Proteins (IGFBPs)	62/257	0.011	1.11e-16	4.77e-14	13/14	0.000986	15.9547
Platelet degranulation	60/187	0.008	1.11e-16	4.77e-14	8/11	0.000775	15.9547
Response to elevated platelet cytosolic Ca2+	65/255	0.011	1.11e-16	4.77e-14	10/14	0.000986	15.9547
Prefoldin mediated transfer of substrate to CCT/TriC	18/29	0.001	1.07e-14	3.82e-12	2/2	0.000141	13.9706
ECM proteoglycans	36/128	0.006	4.31e-13	1.32e-10	21/23	0.002	12.3655
Elastic fibre formation	24/62	0.003	8.3e-13	2.23e-10	17/17	0.001	12.0809
Degradation of the extracellular matrix	52/228	0.01	1.1e-12	2.62e-10	82/105	0.007	11.9586
Molecules associated with elastic fibres	17/39	0.002	1.42e-11	3.05e-09	10/10	0.000704	10.8477
Assembly of collagen fibrils and other multimeric structures	25/79	0.004	8.12e-11	1.48e-08	23/26	0.002	10.0904
Vif-mediated degradation of APOBEC3G	19/57	0.003	8.29e-11	1.48e-08	3/4	0.000282	10.0814
Extracelullar matrix organization	192/959	0.043	1.09e-10	1.8e-08	260/319	0.022	9.96257
Cross-presentation os soluble exogenous antigens (endosomes)	18/53	0.002	1.93e-10	2.95e-08	5/6	0.000423	9.71444
SCF-beta-TrCp mediated degradation of Emi1	18/55	0.002	3.44e-10	4.92e-08	2/3	0.000211	9.46344

## Sheet: ECM pathways Control DMSO
Pathway	Control	- log 10	Proteins
Activation of Matrix Metalloproteinases	0.0137	1.86328	P01033	P50281	P08254	P09237	P08253	P43235	P16035	P14780
Anchoring fibril formation	0.0129	1.88941	COL1A1	BMP1	COL1A2	COL7A1
Assembly of collagen fibrils and other multimeric structures	1.98e-10	9.70333	COL6A3	PCOLCE	LOX	COL5A2	COL6A1	COL7A1	COL6A2	COL12A1	MMP3	COL11A1	COL5A1	CTSB	PLEC	LOXL3	CTSL	COL1A1	MMP7	COL15A1	BMP1	COL1A2	MMP9	LOXL1	LOXL2
Collagen biosynthesis and modifying enzymes	0.000125	3.90309	SERPINH1	PLOD3	COL6A3	PLOD2	PLOD1	P4HB	PCOLCE	PCOLCE2	P4HA1	COL5A2	COL6A1	P4HA2	COL7A1	COL6A2	COL12A1	COL11A1	COL5A1	PPIB	COL1A1	CRTAP	COL15A1	BMP1	COL1A2
Collagen chain trimerization	1.84e-05	4.73518	COL6A3	COL5A2	COL6A1	COL7A1	COL6A2	COL12A1	COL11A1	COL5A1	COL1A1	COL15A1	COL1A2
Collagen degradation	1.04e-09	8.98297	COL6A3	COL5A2	COL6A1	COL7A1	COL6A2	COL12A1	MMP2	MMP3	COL11A1	COL5A1	CTSB	CTSD	ADAM9	CTSK	CTSL	ADAM10	COL1A1	MMP14	MMP7	COL15A1	COL1A2	MMP9
Collagen formation	1.02e-07	6.9914	SERPINH1	COL6A3	PCOLCE	COL5A2	COL6A1	COL7A1	COL6A2	MMP3	COL5A1	CTSB	LOXL3	CTSL	COL1A1	MMP7	COL15A1	COL1A2	MMP9	LOXL1	LOXL2	PLOD3	PLOD2	PLOD1	P4HB	PCOLCE2	LOX	P4HA1	P4HA2	COL12A1	COL11A1	PLEC	PPIB	CRTAP	BMP1
Crosslinking of collagen fibrils	0.000117	3.93181	LOXL3	PCOLCE	LOX	COL1A1	BMP1	COL1A2	LOXL1	LOXL2
Degradation of the extracellular matrix	9.83e-11	10.0074	TIMP2	LAMB1	COL6A3	TIMP1	COL5A2	COL6A1	COL7A1	COL6A2	LAMB2	MMP2	MMP3	BSG	COL5A1	CTSB	CTSD	ADAM9	CAST	FN1	CAPN2	CTSK	CTSL	ADAM15	CAPNS1	ADAM10	COL1A1	MMP14	MMP7	COL15A1	COL1A2	MMP9	DCN	HTRA1	LAMC1	COL12A1	COL11A1	FBN2	CD44	LAMA5	FBN1	ADAMTS1
ECM proteoglycans	5.32e-10	9.27409	LAMB1	COL6A3	COL5A2	COL6A1	COL6A2	LAMB2	COL5A1	TGFB2	TGFB1	FN1	TGFB3	LUM	DAG1	COL1A1	SPARC	COL1A2	DCN	LAMC1	LAMA4	SERPINE1	LAMA2	ITGB1	APP	PTPRS	LAMA5	VCAN	ITGAV	AGRN	TNC	HSPG2
Elastic fibre formation	3.97e-10	9.40121	FBLN1	LOX	ITGB1	EFEMP1	EFEMP2	FBN2	TGFB2	TGFB1	ITGA5	ITGAV	FBN1	LOXL3	LTBP4	FN1	LTBP2	LTBP3	MFAP2	TGFB3	MFAP4	LOXL1	LOXL2
Fibronectin matrix formation	0.513	0.289883	FN1	ITGA5	ITGB1
Integrin cell surface interactions	0.842	0.0746879	COL6A3	COL5A2	COL6A1	COL7A1	COL6A2	BSG	COL5A1	ITGB1	CD44	ITGA3	ITGA5	ITGAV	AGRN	FBN1	TNC	FN1	ICAM5	LUM	COL1A1	COL1A2	THBS1	HSPG2
Laminin interactions	1.05e-06	5.97881	LAMC1	LAMB1	COL7A1	LAMA4	LAMB2	LAMA2	ITGB1	LAMA5	ITGA3	ITGAV	NID2	HSPG2
Molecules associated with elastic fibres	3.42e-09	8.46597	FBLN1	ITGB1	EFEMP1	EFEMP2	FBN2	TGFB2	TGFB1	ITGAV	FBN1	LTBP4	FN1	LTBP2	LTBP3	MFAP2	TGFB3	MFAP4
Non-integrin membrane-ECM interactions	0.000799	3.09745	LAMB1	COL5A2	LAMB2	COL5A1	TGFB1	FN1	DAG1	COL1A1	COL1A2	SDC1	LAMC1	SDC4	LAMA4	COL11A1	LAMA2	ITGB1	LAMA5	TKT	ITGAV	AGRN	TNC	ACTN1	THBS1	HSPG2
Syndecan interactions	0.082	1.08619	SDC1	COL5A2	SDC4	COL5A1	ITGB1	TGFB1	ITGAV	TNC	FN1	COL1A1	ACTN1	COL1A2	THBS1

## Sheet: ECM pathways iHDAC 
Pathway	iHDAC	- log 10
Activation of Matrix Metalloproteinases	0.141	0.850781	P01033	P50281	P08254	P08253	P43235	P16035
Anchoring fibril formation	0.00595	2.22548	Q02388	P02452	P08123	P13497
Assembly of collagen fibrils and other multimeric structures	8.12e-11	10.0904	Q08397	P05997	P58215	P07858	Q9Y4K0	P39059	P08254	P08123	P13497	P02452	P25774	P20908	P28300	Q02388	P07711	Q15113	P12109	Q15149	P12107	P12110	P12111	Q99715
Collagen biosynthesis and modifying enzymes	1.06e-05	4.97469	P05997	O00469	P50454	Q02809	P23284	P39059	O60568	Q8NBJ5	P08123	P13497	P02452	O15460	P20908	Q02388	P13674	Q15113	P07237	P12109	P12107	P12110	P12111	Q9UKZ9	Q99715
Collagen chain trimerization	1.13e-05	4.94692	P05997	P02452	P12107	P12109	P08123	P39059	P20908	P12110	P12111	Q02388	Q99715
Collagen degradation	4.91e-10	9.30892	P08123	P78536	P02452	O14672	P20908	Q02388	P07711	Q13443	P12109	P12107	P12110	P12111	Q99715
Collagen formation	4.91e-10	9.30892	P07339	P05997	P07858	P50281	P39059	P08254	P08253	P43235	P08123	P78536	P02452	O14672	P20908	Q02388	P07711	Q13443	P12109	P12107	P12110	P12111	Q99715
Crosslinking of collagen fibrils	2.41e-05	4.61798	Q08397	P02452	P58215	P28300	Q15113	P08123	Q9Y4K0	P13497
Degradation of the extracellular matrix	1.1e-12	11.9586	P01033	P35613	P05997	P07942	P50281	P16070	P43235	P08123	Q9UHI8	P13497	O14672	P02751	P20908	Q02388	P35555	P35556	Q13443	Q92743	P12110	P12111	P98160	P20810	P01023	P07711	P12107	P12109	P78536	P39059	P16035	P07339	P25774	Q99715	P07858	P08253	P17655	P08254	O15230	P11047	P04632	P02452
ECM proteoglycans	4.31e-13	12.3655	P55268	P05556	O00468	P05997	Q14118	P07942	P05121	P24043	O15230	P01137	P61812	P11047	P05067	Q13332	P06756	P13611	P08123	P98160	P02452	P24821	P02751	P20908	P09486	P07585	P12109	P10600	P12110	P12111	P51884	P22105	Q16363
Elastic fibre formation	8.3e-13	12.0809	P05556	Q08397	P58215	P23142	Q14767	P01137	Q14766	Q9Y4K0	P61812	P06756	Q8N2S1	P02751	P28300	P35555	P35556	P08648	P55001	P10600	Q9NS15	O95967	Q12805	P55083
Fibronectin matrix formation	0.369	0.432974	P08648	P05556	P02751
Integrin cell surface interactions	0.522	0.282329	P05556	P35613	O00468	P05997	P05362	P16070	P06756	P08123	P98160	P02452	P24821	P02751	P26006	P20908	Q02388	P35555	P08648	P07996	P12109	P12110	P12111	Q9UMF0	P51884
Laminin interactions	9.64e-08	7.01592	P55268	P05556	P07942	P06756	P24043	O15230	Q14112	P11047	P98160	Q02388	P26006	Q16363
Molecules associated with elastic fibres	1.42e-11	10.8477	P05556	P23142	Q14767	P06756	P55001	P01137	P10600	Q14766	P61812	Q9NS15	O95967	Q12805	P35555	P35556	Q8N2S1	P02751	P55083
Non-integrin membrane-ECM interactions	0.000203	3.6925	P55268	P12814	P05556	O00468	P05997	Q14118	P07942	P07996	P06756	P24043	P01137	O15230	P12107	P08123	P11047	P98160	P18827	P02452	P02751	P24821	P20908	Q16363
Syndecan interactions	0.0386	1.41341	P12814	P05556	P05997	P07996	P06756	P01137	P08123	P18827	P02452	P02751	P24821	P20908

## Sheet: ENRICHMENTE PATH ASTROCYTE
	Pathway	found	ratio	p-value	FDR	found	ratio	p-value adj -log10
	Extracellular matrix organization	47	0.026	4.44e-16	4.56E-13	214	0.023	15.3526
	Regulation of Insulin-like Growth Factor (IGF) transport and uptake by Insulin-like Growth Factor Binding Proteins (IGFBPs)	24	0.011	1.49e-10	7.64E-8	13	0.001	9.82681
	Degradation of the extracellular matrix	25	0.012	3.17e-10	1.08E-7	57	0.007	9.49894
	Integrin cell surface interactions	19	0.007	1.26e-09	3.22E-7	38	0.004	8.89963
	Assembly of collagen fibrils and other multimeric structures	16	0.005	2.83e-09	5.8E-7	20	0.002	8.54821
	Syndecan interactions	11	0.002	1.1e-08	1.88E-6	12	0.001	7.95861
	Non-integrin membrane-ECM interactions	15	0.005	1.33e-08	1.94E-6	17	0.002	7.87615
	Collagen formation	18	0.008	1.84e-08	2.35E-6	52	0.005	7.73518
	Collagen chain trimerization	13	0.004	2.22e-08	2.53E-6	10	0.002	7.65365
	Collagen degradation	15	0.005	3.79e-08	3.87E-6	22	0.002	7.42136
	Post-translational protein phosphorylation	19	0.009	4.7e-08	4.37E-6	1	0	7.3279
	ECM proteoglycans	16	0.007	5.72e-08	4.86E-6	17	0.002	7.2426
	Elastic fibre formation	12	0.004	1.79e-07	1.4E-5	16	0.001	6.74715
	Collagen biosynthesis and modifying enzymes	14	0.006	4.19e-07	3.06E-5	32	0.004	6.37779
	Molecules associated with elastic fibres	10	0.003	2.05e-06	1.4E-4	10	0.001	5.68825
	Platelet degranulation	18	0.011	2.84e-06	1.82E-4	6	0.001	5.54668
	Response to elevated platelet cytosolic Ca2+	18	0.011	4.78e-06	2.87E-4	6	0.001	5.32057
	MET activates PTK2 signaling	8	0.003	2.36e-05	1.35E-3	1	0	4.62709
	Diseases associated with glycosaminoglycan metabolism	9	0.004	3.34e-05	1.8E-3	23	0.002	4.47625
	Crosslinking of collagen fibrils	6	0.002	7.47e-05	3.81E-3	13	0.001	4.12668

## Sheet: ECM pathways Astrocyte
	Pathway	Astrocyte	- log 10
	Collagen formation	2.35e-06	5.62893
	Fibronectin matrix formation	0.718	0.143876
	Elastic fibre formation	1.4e-05	4.85387
	Laminin interactions	0.0067	2.17393
	Non-integrin membrane-ECM interactions	1.9e-06	5.72125
	ECM proteoglycan	4.86e-06	5.31336
	Degradation of the extracellualr matrix	1.08e-07	6.96658
	Integrin cell surface interactions	3.22e-07	6.49214
