# Supplementary material for: Epigenetic Mechanisms Histone Deacetylase–Dependent Regulate the Glioblastoma Angiogenic Matrisome and Disrupt Endothelial Cell Behavior In Vitro
Source: Mol Cell Proteomics. 2024 Jan 23;23(3):100722. doi: 10.1016/j.mcpro.2024.100722 (PMC10883839; doi:10.1016/j.mcpro.2024.100722)
Supplement: Supplemental Table S6 — Classification of Extracellular Matrix proteins by the Matrisome System. The first sheet shows the 124 proteins classified in the Matrisome in the Control group. The second sheet shows the 134 proteins classified in the Matrisome in the iHDAC group. The abundance of each protein and a heat map of the variation in abundance between the two treatments are shown on the third and fourth sheets. [file mmc7.xlsx]

## Sheet: Matrisome Classi_GBM
Epigenetic mechanisms Histone Deacetylase dependent regulate the Glioblastoma angiogenic matrisome and disrupt endothelial cell behavior in vitro Aline Menezes1 , Glaucia Julião1 , Fernanda Mariath2 , Ana Luiza Ferreira1 , Maria Cecilia Oliveira-Nunes3 , Lara Gallucci1 , Joseph Albert Medeiros Evaristo4 , Fábio César Sousa Nogueira 4,5, Denise de Abreu Pereira6 , Katia Carneiro1 §Corresponding au…
Uniprot Accession	Annotated Gene	Protein name	Matrisome Division	Matrisome Category	Proteins in each group	Fold Change
P07585	DCN	Decorin	Core matrisome	Proteoglycans		0.39812
P98160	HSPG2	Basement membrane-specific heparan sulfate proteoglycan core protein	Core matrisome	Proteoglycans
P51884	LUM	Lumican	Core matrisome	Proteoglycans
Q08629	SPOCK1	Testican-1	Core matrisome	Proteoglycans
P10124	SRGN	Serglycin	Core matrisome	Proteoglycans
P13611	VCAN	Isoform V1 of Versican core protein	Core matrisome	Proteoglycans
Q96S86	HAPLN3	Hyaluronan and proteoglycan link protein 3	Core matrisome	Proteoglycans
Q7Z7G0	ABI3BP	Target of Nesh-SH3	Core matrisome	ECM Glycoproteins		2.22556
O00468	AGRN	Isoform 6 of Agrin	Core matrisome	ECM Glycoproteins
Q6UXH1	CRELD2	Isoform 5 of Cysteine-rich with EGF-like domain protein 2	Core matrisome	ECM Glycoproteins
Q16610	ECM1	Extracellular matrix protein 1	Core matrisome	ECM Glycoproteins
O43854	EDIL3	Isoform 4 of Calumenin	Core matrisome	ECM Glycoproteins
Q12805	EFEMP1	EGF-containing fibulin-like extracellular matrix protein 1	Core matrisome	ECM Glycoproteins
O95967	EFEMP2	EGF-containing fibulin-like extracellular matrix protein 2	Core matrisome	ECM Glycoproteins		2.35418
P23142	FBLN1	Fibulin-1	Core matrisome	ECM Glycoproteins
P35555	FBN1	Fibrillin-1	Core matrisome	ECM Glycoproteins
P35556	FBN2	Fibrillin-2	Core matrisome	ECM Glycoproteins
P02751	FN1	Fibronectin	Core matrisome	ECM Glycoproteins
P08833	IGFBP1	Insulin-like growth factor-binding protein 1	Core matrisome	ECM Glycoproteins
P17936	IGFBP3	Isoform 2 of Insulin-like growth factor-binding protein 3	Core matrisome	ECM Glycoproteins
P22692	IGFBP4	Insulin-like growth factor-binding protein 4	Core matrisome	ECM Glycoproteins
P24592	IGFBP6	Insulin-like growth factor-binding protein 6	Core matrisome	ECM Glycoproteins
Q16270	IGFBP7	Insulin-like growth factor-binding protein 7	Core matrisome	ECM Glycoproteins
P24043	LAMA2	Laminin subunit alpha-2	Core matrisome	ECM Glycoproteins
Q16363	LAMA4	Laminin subunit alpha-4	Core matrisome	ECM Glycoproteins
O15230	LAMA5	Laminin subunit alpha-5	Core matrisome	ECM Glycoproteins
P07942	LAMB1	Laminin subunit beta-1	Core matrisome	ECM Glycoproteins
P55268	LAMB2	Laminin subunit beta-2	Core matrisome	ECM Glycoproteins
P11047	LAMC1	Laminin subunit gamma-1	Core matrisome	ECM Glycoproteins
Q14767	LTBP2	Latent-transforming growth factor beta-binding protein 2	Core matrisome	ECM Glycoproteins		2.4547
Q9NS15	LTBP3	Latent-transforming growth factor beta-binding protein 3	Core matrisome	ECM Glycoproteins
Q8N2S1	LTBP4	Isoform 2 of Latent-transforming growth factor beta-binding protein 4	Core matrisome	ECM Glycoproteins
O00339	MATN2	Matrilin-2	Core matrisome	ECM Glycoproteins
P55001	MFAP2	Microfibrillar-associated protein 2	Core matrisome	ECM Glycoproteins		0.284634
P55082	MFAP4	Isoform 2 of Microfibril-associated glycoprotein 4	Core matrisome	ECM Glycoproteins
Q08431	MFGE8	Lactadherin	Core matrisome	ECM Glycoproteins
Q8TB73	NDNF	Protein NDNF	Core matrisome	ECM Glycoproteins
Q14112	NID2	Nidogen-2 NID2	Core matrisome	ECM Glycoproteins
Q15113	PCOLCE	Procollagen C-endopeptidase enhancer 1	Core matrisome	ECM Glycoproteins
Q9UKZ9	PCOLCE2	Procollagen C-endopeptidase enhancer 2	Core matrisome	ECM Glycoproteins
Q9H4F8	SMOC1	Isoform 2 of SPARC-related modular calcium-binding protein 1	Core matrisome	ECM Glycoproteins
P09486	SPARC	SPARC	Core matrisome	ECM Glycoproteins
P78539	SRPX	Sushi repeat-containing protein	Core matrisome	ECM Glycoproteins
O60687	SRPX2	Sushi repeat-containing protein 2	Core matrisome	ECM Glycoproteins
Q4LDE5	SVEP1	Sushi, von Willebrand factor type A, EGF and pentraxin domain-containing protein 1	Core matrisome	ECM Glycoproteins
Q15582	TGFBI	Transforming growth factor-beta-induced protein ig-h3	Core matrisome	ECM Glycoproteins
P07996	THBS1	Thrombospondin-1	Core matrisome	ECM Glycoproteins
P35442	THBS2	Thrombospondin-2	Core matrisome	ECM Glycoproteins
P49746	THBS3	Thrombospondin-3	Core matrisome	ECM Glycoproteins
P24821	TNC	Tenascin	Core matrisome	ECM Glycoproteins
Q96HD1	CRELD1	Isoform 2 of Cysteine-rich with EGF-like domain protein 1	Core matrisome	ECM Glycoproteins
Q9NZV1	CRIM1	Cysteine-rich motor neuron 1 protein	Core matrisome	ECM Glycoproteins
Q53RD9	FBLN7	Fibulin-7	Core matrisome	ECM Glycoproteins
Q14393	GAS6	Growth arrest-specific protein 6	Core matrisome	ECM Glycoproteins
Q14766	LTBP1	Isoform 4 of Latent-transforming growth factor beta-binding protein 1	Core matrisome	ECM Glycoproteins
Q9Y2I2	NTNG1	Netrin-G1	Core matrisome	ECM Glycoproteins
P22105	TNXB	Isoform 5 of Tenascin-X	Core matrisome	ECM Glycoproteins
P12107	COL11A1	Isoform B of Collagen alpha-1(XI) chain	Core matrisome	Collagens
Q99715	COL12A1	Collagen alpha-1(XII) chain	Core matrisome	Collagens
P39059	COL15A1	Collagen alpha-1(XV) chain	Core matrisome	Collagens
P02452	COL1A1	Collagen alpha-1(I) chain	Core matrisome	Collagens
P08123	COL1A2	Collagen alpha-2(I) chain	Core matrisome	Collagens
P20908	COL5A1	Collagen alpha-1(V) chain	Core matrisome	Collagens
P05997	COL5A2	Collagen alpha-2(V) chain	Core matrisome	Collagens
P12109	COL6A1	Collagen alpha-1(VI) chain	Core matrisome	Collagens
P12110	COL6A2	Collagen alpha-2(VI) chain	Core matrisome	Collagens
P12111	COL6A3	Isoform 4 of Collagen alpha-3(VI) chain	Core matrisome	Collagens
Q02388	COL7A1	Collagen alpha-1(VII) chain	Core matrisome	Collagens
O14672	ADAM10	Disintegrin and metalloproteinase domain-containing protein 10	Matrisome-associated	ECM Regulators		0.357815
Q13443	ADAM9	Disintegrin and metalloproteinase domain-containing protein 9	Matrisome-associated	ECM Regulators
Q9UHI8	ADAMTS1	A disintegrin and metalloproteinase with thrombospondin motifs 1	Matrisome-associated	ECM Regulators
Q8N6G6	ADAMTSL1	ADAMTS-like protein 1	Matrisome-associated	ECM Regulators
P13497	BMP1	Bone morphogenetic protein 1	Matrisome-associated	ECM Regulators
Q6YHK3	CD109	CD109 antigen	Matrisome-associated	ECM Regulators
P01034	CST3	Cystatin-C	Matrisome-associated	ECM Regulators
P04080	CSTB	Cystatin-B	Matrisome-associated	ECM Regulators		9.22616
P10619	CTSA	Lysosomal protective protein	Matrisome-associated	ECM Regulators
P07858	CTSB	Cathepsin B	Matrisome-associated	ECM Regulators
P07339	CTSD	Cathepsin D	Matrisome-associated	ECM Regulators
Q9UBX1	CTSF	Cathepsin F	Matrisome-associated	ECM Regulators
P43235	CTSK	Cathepsin K	Matrisome-associated	ECM Regulators
P07711	CTSL	Cathepsin L1	Matrisome-associated	ECM Regulators
Q92743	HTRA1	Serine protease 1	Matrisome-associated	ECM Regulators
P19823	ITIH2	Inter-alpha-trypsin inhibitor heavy chain H2	Matrisome-associated	ECM Regulators
P28300	LOX	Protein-lysine 6-oxidase	Matrisome-associated	ECM Regulators
Q08397	LOXL1	Lysyl oxidase homolog 1	Matrisome-associated	ECM Regulators
Q9Y4K0	LOXL2	Lysyl oxidase homolog 2	Matrisome-associated	ECM Regulators
P58215	LOXL3	Lysyl oxidase homolog 3	Matrisome-associated	ECM Regulators
P50281	MMP14	Matrix metalloproteinase-14	Matrisome-associated	ECM Regulators
P08253	MMP2	72 kDa type IV collagenase	Matrisome-associated	ECM Regulators
P08254	MMP3	Stromelysin-1	Matrisome-associated	ECM Regulators
P13674	P4HA1	Isoform 2 of Prolyl 4-hydroxylase subunit alpha-1	Matrisome-associated	ECM Regulators
O15460	P4HA2	Prolyl 4-hydroxylase subunit alpha-2	Matrisome-associated	ECM Regulators
Q6UXH9	PAMR1	Isoform 2 of Inactive serine protease	Matrisome-associated	ECM Regulators
Q13219	PAPPA	Pappalysin-1	Matrisome-associated	ECM Regulators
P00749	PLAU	Urokinase-type plasminogen activator	Matrisome-associated	ECM Regulators
Q02809	PLOD1	Isoform 2 of Procollagen-lysine,2-oxoglutarate 5-dioxygenase 1	Matrisome-associated	ECM Regulators
O00469	PLOD2	Isoform 2 of Procollagen-lysine,2-oxoglutarate 5-dioxygenase 2	Matrisome-associated	ECM Regulators
O60568	PLOD3	Procollagen-lysine,2-oxoglutarate 5-dioxygenase 3	Matrisome-associated	ECM Regulators
P01009	SERPINA1	Alpha-1-antitrypsin	Matrisome-associated	ECM Regulators
P35237	SERPINB6	Serpin B6	Matrisome-associated	ECM Regulators
P05121	SERPINE1	Plasminogen activator inhibitor 1	Matrisome-associated	ECM Regulators
P07093	SERPINE2	Isoform 3 of Glia-derived nexin	Matrisome-associated	ECM Regulators
P36955	SERPINF1	Pigment epithelium-derived factor	Matrisome-associated	ECM Regulators
P50454	SERPINH1	Serpin H1	Matrisome-associated	ECM Regulators		0.35651
Q99574	SERPINI1	Neuroserpin	Matrisome-associated	ECM Regulators
P03973	SLPI	Antileukoproteinase	Matrisome-associated	ECM Regulators
P01033	TIMP1	Metalloproteinase inhibitor 1	Matrisome-associated	ECM Regulators
Q13444	ADAM15	Disintegrin and metalloproteinase domain-containing protein 15	Matrisome-associated	ECM Regulators
P01019	AGT	Angiotensinogen	Matrisome-associated	ECM Regulators
P09237	MMP7	Matrilysin	Matrisome-associated	ECM Regulators
P14780	MMP9	Matrix metalloproteinase-9	Matrisome-associated	ECM Regulators
P16035	TIMP2	Metalloproteinase inhibitor 2	Matrisome-associated	ECM Regulators
O43184	ADAM12	Disintegrin and metalloproteinase domain-containing protein 12	Matrisome-associated	ECM Regulators
P78536	ADAM17	Disintegrin and metalloproteinase domain-containing protein 17	Matrisome-associated	ECM Regulators
P25774	CTSS	Cathepsin S	Matrisome-associated	ECM Regulators
Q8IXL6	FAM20C	Extracellular serine/threonine protein kinase	Matrisome-associated	ECM Regulators
Q06033	ITIH3	Inter-alpha-trypsin inhibitor heavy chain H3	Matrisome-associated	ECM Regulators
Q9BXP8	PAPPA2	Pappalysin-2	Matrisome-associated	ECM Regulators
P05543	SERPINA7	Thyroxine-binding globulin	Matrisome-associated	ECM Regulators
P30740	SERPINB1	Leukocyte elastase inhibitor	Matrisome-associated	ECM Regulators
P01008	SERPINC1	Antithrombin-III	Matrisome-associated	ECM Regulators
Q9UKU9	ANGPTL2	Angiopoietin-related protein 2	Matrisome-associated	Secreted Factors
Q9BY76	ANGPTL4	Angiopoietin-related protein 4	Matrisome-associated	Secreted Factors
P13500	CCL2	C-C motif chemokine 2	Matrisome-associated	Secreted Factors
P09603	CSF1	Macrophage colony-stimulating factor 1	Matrisome-associated	Secreted Factors		0.473974
P19883	FST	Follistatin	Matrisome-associated	Secreted Factors
Q12841	FSTL1	Follistatin-related protein 1	Matrisome-associated	Secreted Factors
Q99988	GDF15	Growth/differentiation factor 15	Matrisome-associated	Secreted Factors
P05231	IL6	Interleukin-6	Matrisome-associated	Secreted Factors
Q7Z7M0	MEGF8	Multiple epidermal growth factor-like domains protein 8	Matrisome-associated	Secreted Factors
Q9NRA1	PDGFC	Platelet-derived growth factor C	Matrisome-associated	Secreted Factors
P60903	S100A10	Protein S100-A10	Matrisome-associated	Secreted Factors
P31949	S100A11	Protein S100-A11	Matrisome-associated	Secreted Factors
P06703	S100A6	Protein S100-A6	Matrisome-associated	Secreted Factors		6.29764
P01137	TGFB1	Transforming growth factor beta-1	Matrisome-associated	Secreted Factors
P61812	TGFB2	Transforming growth factor beta-2	Matrisome-associated	Secreted Factors
P10600	TGFB3	Transforming growth factor beta-3	Matrisome-associated	Secreted Factors
P15692	VEGFA	Vascular endothelial growth factor A	Matrisome-associated	Secreted Factors
P49767	VEGFC	Vascular endothelial growth factor C	Matrisome-associated	Secreted Factors
Q99584	S100A13	Protein S100-A13	Matrisome-associated	Secreted Factors
P04083	ANXA1	Annexin A1	Matrisome-associated	ECM-affiliated Proteins
P07355	ANXA2	Isoform 2 of Annexin A2	Matrisome-associated	ECM-affiliated Proteins
P09525	ANXA4	Annexin A4	Matrisome-associated	ECM-affiliated Proteins
P08758	ANXA5	Annexin A5	Matrisome-associated	ECM-affiliated Proteins
P08133	ANXA6	Annexin A6	Matrisome-associated	ECM-affiliated Proteins
Q9Y240	CLEC11A	C-type lectin domain family 11 member A	Matrisome-associated	ECM-affiliated Proteins
P05452	CLEC3B	Tetranectin	Matrisome-associated	ECM-affiliated Proteins
Q6UVK1	CSPG4	Chondroitin sulfate proteoglycan 4	Matrisome-associated	ECM-affiliated Proteins
P35052	GPC1	Glypican-1	Matrisome-associated	ECM-affiliated Proteins		0.451009
Q9Y625	GPC6	Glypican-6	Matrisome-associated	ECM-affiliated Proteins
O60565	GREM1	Gremlin-1	Matrisome-associated	ECM-affiliated Proteins
P09382	LGALS1	Galectin-1	Matrisome-associated	ECM-affiliated Proteins
P17931	LGALS3	Galectin-3	Matrisome-associated	ECM-affiliated Proteins
O15031	PLXNB2	Plexin-B2 2	Matrisome-associated	ECM-affiliated Proteins
P18827	SDC1	Syndecan-1	Matrisome-associated	ECM-affiliated Proteins
Q99985	SEMA3C	Semaphorin-3C	Matrisome-associated	ECM-affiliated Proteins
Q9NPR2	SEMA4B	Semaphorin-4B	Matrisome-associated	ECM-affiliated Proteins
O75326	SEMA7A	Semaphorin-7A	Matrisome-associated	ECM-affiliated Proteins
P31431	SDC4	Syndecan-4	Matrisome-associated	ECM-affiliated Proteins
O75973	C1QL1	C1q-related factor	Matrisome-associated	ECM-affiliated Proteins
P49257	LMAN1	Protein ERGIC-53	Matrisome-associated	ECM-affiliated Proteins
Q13214	SEMA3B	Semaphorin-3B	Matrisome-associated	ECM-affiliated Proteins

## Sheet: Matrisome Classi_Astrocyte
Uniprot Accession	Annotated Gene	Protein name	Matrisome Division	Matrisome Category	Proteins in each group	Fold Change
P07585	DCN SLRR1B	Decorin (Bone proteoglycan II) (PG-S2) (PG40)	Core matrisome	Proteoglycans		0.39812
P51884	LUM LDC SLRR2D	Lumican (Keratan sulfate proteoglycan lumican) (KSPG lumican)	Core matrisome	Proteoglycans
Q08629	SPOCK1 SPOCK TIC1 TICN1	Testican-1 (Protein SPOCK)	Core matrisome	Proteoglycans
D9ZGG2	VTN	Vitronectin	Core matrisome	ECM Glycoproteins
O00468	AGRN AGRIN	Agrin [Cleaved into: Agrin N-terminal 110 kDa subunit; Agrin C-terminal 110 kDa subunit; Agrin C-terminal 90 kDa fragment (C90); Agrin C-terminal 22 kDa fragment (C22)]	Core matrisome	ECM Glycoproteins
O15230	LAMA5 KIAA0533 KIAA1907	Laminin subunit alpha-5 (Laminin-10 subunit alpha) (Laminin-11 subunit alpha) (Laminin-15 subunit alpha)	Core matrisome	ECM Glycoproteins
O43854	EDIL3 DEL1	EGF-like repeat and discoidin I-like domain-containing protein 3 (Developmentally-regulated endothelial cell locus 1 protein) (Integrin-binding protein DEL1)	Core matrisome	ECM Glycoproteins
O60687	SRPX2 SRPUL	Sushi repeat-containing protein SRPX2 (Sushi-repeat protein upregulated in leukemia)	Core matrisome	ECM Glycoproteins
O95631	NTN1 NTN1L	Netrin-1 (Epididymis tissue protein Li 131P)	Core matrisome	ECM Glycoproteins
P07996	THBS1 TSP TSP1	Thrombospondin-1 (Glycoprotein G)	Core matrisome	ECM Glycoproteins
P11047	LAMC1 LAMB2	Laminin subunit gamma-1 (Laminin B2 chain) (Laminin-1 subunit gamma) (Laminin-10 subunit gamma) (Laminin-11 subunit gamma) (Laminin-2 subunit gamma) (Laminin-3 subunit gamma) (Laminin-4 subunit gamma) (Laminin-6 subunit gamma) (Laminin-7 subunit gamma) (Laminin-8 subunit gamma) (Laminin-9 subunit gamma) (S-laminin subunit gamma) (S-LAM gamma)	Core matrisome	ECM Glycoproteins
P14543	NID1 NID	Nidogen-1 (NID-1) (Entactin)	Core matrisome	ECM Glycoproteins
P18065	IGFBP2 BP2 IBP2	Insulin-like growth factor-binding protein 2 (IBP-2) (IGF-binding protein 2) (IGFBP-2)	Core matrisome	ECM Glycoproteins
P23142	FBLN1 PP213	Fibulin-1 (FIBL-1)	Core matrisome	ECM Glycoproteins
P24592	IGFBP6 IBP6	Insulin-like growth factor-binding protein 6 (IBP-6) (IGF-binding protein 6) (IGFBP-6)	Core matrisome	ECM Glycoproteins
P35442	THBS2 TSP2	Thrombospondin-2	Core matrisome	ECM Glycoproteins
P35555	FBN1 FBN	Fibrillin-1 [Cleaved into: Asprosin]	Core matrisome	ECM Glycoproteins
P35556	FBN2	Fibrillin-2 [Cleaved into: Placensin]	Core matrisome	ECM Glycoproteins
P55001	MFAP2 MAGP1	Microfibrillar-associated protein 2 (MFAP-2) (Microfibril-associated glycoprotein 1) (MAGP) (MAGP-1)	Core matrisome	ECM Glycoproteins		0.284634
P78539	SRPX ETX1	Sushi repeat-containing protein SRPX	Core matrisome	ECM Glycoproteins
P98066	TNFAIP6 TSG6	Tumor necrosis factor-inducible gene 6 protein (EC 3.1.1.-) (Hyaluronate-binding protein) (TNF-stimulated gene 6 protein) (TSG-6) (Tumor necrosis factor alpha-induced protein 6) (TNF alpha-induced protein 6)	Core matrisome	ECM Glycoproteins
Q08431	MFGE8	Lactadherin (Breast epithelial antigen BA46) (HMFG) (MFGM) (Milk fat globule-EGF factor 8) (MFG-E8) (SED1) [Cleaved into: Lactadherin short form; Medin]	Core matrisome	ECM Glycoproteins
Q14112	NID2	Nidogen-2 (NID-2) (Osteonidogen)	Core matrisome	ECM Glycoproteins
Q14393	GAS6 AXLLG	Growth arrest-specific protein 6 (GAS-6) (AXL receptor tyrosine kinase ligand)	Core matrisome	ECM Glycoproteins
Q14767	LTBP2 C14orf141 LTBP3	Latent-transforming growth factor beta-binding protein 2 (LTBP-2)	Core matrisome	ECM Glycoproteins		2.45
Q16270	IGFBP7 MAC25 PSF	Insulin-like growth factor-binding protein 7 (IBP-7) (IGF-binding protein 7) (IGFBP-7) (IGFBP-rP1) (MAC25 protein) (PGI2-stimulating factor) (Prostacyclin-stimulating factor) (Tumor-derived adhesion factor) (TAF)	Core matrisome	ECM Glycoproteins
Q16610	ECM1	Extracellular matrix protein 1 (Secretory component p85)	Core matrisome	ECM Glycoproteins
Q4ZHG4	FNDC1 FNDC2 KIAA1866 MEL4B3	Fibronectin type III domain-containing protein 1 (Activation-associated cDNA protein) (Expressed in synovial lining protein)	Core matrisome	ECM Glycoproteins
Q6PCB0	VWA1	von Willebrand factor A domain-containing protein 1	Core matrisome	ECM Glycoproteins
Q8IUX7	AEBP1 ACLP	Adipocyte enhancer-binding protein 1 (AE-binding protein 1) (Aortic carboxypeptidase-like protein)	Core matrisome	ECM Glycoproteins
Q8TER0	SNED1	Sushi, nidogen and EGF-like domain-containing protein 1 (Insulin-responsive sequence DNA-binding protein 1) (IRE-BP1)	Core matrisome	ECM Glycoproteins
Q92626	PXDN KIAA0230 MG50 PRG2 PXD01 VPO VPO1	Peroxidasin homolog (EC 1.11.2.-) (Melanoma-associated antigen MG50) (Peroxidasin 1) (hsPxd01) (Vascular peroxidase 1) (p53-responsive gene 2 protein) [Cleaved into: PXDN active fragment]	Core matrisome	ECM Glycoproteins
Q96CG8	CTHRC1 UNQ762/PRO1550	Collagen triple helix repeat-containing protein 1	Core matrisome	ECM Glycoproteins
Q96RW7	HMCN1 FIBL6	Hemicentin-1 (Fibulin-6) (FIBL-6)	Core matrisome	ECM Glycoproteins
Q9NR99	MXRA5	Matrix-remodeling-associated protein 5 (Adhesion protein with leucine-rich repeats and immunoglobulin domains related to perlecan) (Adlican)	Core matrisome	ECM Glycoproteins
Q9NZV1	CRIM1 S52 UNQ1886/PRO4330	Cysteine-rich motor neuron 1 protein (CRIM-1) (Cysteine-rich repeat-containing protein S52) [Cleaved into: Processed cysteine-rich motor neuron 1 protein]	Core matrisome	ECM Glycoproteins
A7MBN3	COL4A5	Collagen, type IV, alpha 5	Core matrisome	Collagens
P02452	COL1A1	Collagen alpha-1(I) chain (Alpha-1 type I collagen)	Core matrisome	Collagens
P02461	COL3A1	Collagen alpha-1(III) chain	Core matrisome	Collagens
P05997	COL5A2	Collagen alpha-2(V) chain	Core matrisome	Collagens
P12109	COL6A1	Collagen alpha-1(VI) chain	Core matrisome	Collagens
P12110	COL6A2	Collagen alpha-2(VI) chain	Core matrisome	Collagens
Q05707	COL14A1 UND	Collagen alpha-1(XIV) chain (Undulin)	Core matrisome	Collagens
Q07092	COL16A1 FP1572	Collagen alpha-1(XVI) chain	Core matrisome	Collagens
Q99715	COL12A1 COL12A1L	Collagen alpha-1(XII) chain	Core matrisome	Collagens
P05121	SERPINE1 hCG_17353	Serpin peptidase inhibitor, clade E (Nexin, plasminogen activator inhibitor type 1), member 1, isoform CRA_b	Matrisome-associated	ECM Regulators
P01008	SERPINC1 hCG_23693	Antithrombin-III (Serpin C1)	Matrisome-associated	ECM Regulators
A0A0K0K1J1	HEL-S-2	Epididymis secretory protein Li 2	Matrisome-associated	ECM Regulators
A0A140VKF3		Testis tissue sperm-binding protein Li 70n	Matrisome-associated	ECM Regulators
P01023	A2M CPAMD5 FWP007	Alpha-2-macroglobulin (Alpha-2-M) (C3 and PZP-like alpha-2-macroglobulin domain-containing protein 5)	Matrisome-associated	ECM Regulators
P08253	MMP2 CLG4A	72 kDa type IV collagenase (EC 3.4.24.24) (72 kDa gelatinase) (Gelatinase A) (Matrix metalloproteinase-2) (MMP-2) (TBE-1) [Cleaved into: PEX]	Matrisome-associated	ECM Regulators
P35625	TIMP3	Metalloproteinase inhibitor 3 (Protein MIG-5) (Tissue inhibitor of metalloproteinases 3) (TIMP-3)	Matrisome-associated	ECM Regulators
P58215	LOXL3 LOXL	Lysyl oxidase homolog 3 (EC 1.4.3.-) (EC 1.4.3.13) (Lysyl oxidase-like protein 3)	Matrisome-associated	ECM Regulators
Q6UXH9	PAMR1 RAMP FP938 UNQ699/PRO1344	Inactive serine protease PAMR1 (Peptidase domain-containing protein associated with muscle regeneration 1) (Regeneration-associated muscle protease homolog)	Matrisome-associated	ECM Regulators
Q6YHK3	CD109 CPAMD7	CD109 antigen (150 kDa TGF-beta-1-binding protein) (C3 and PZP-like alpha-2-macroglobulin domain-containing protein 7) (Platelet-specific Gov antigen) (p180) (r150) (CD antigen CD109)	Matrisome-associated	ECM Regulators
Q8IWU5	SULF2 KIAA1247 UNQ559/PRO1120	Extracellular sulfatase Sulf-2 (hSulf-2) (Arylsulfatase) (EC 3.1.6.1) (N-acetylglucosamine-6-sulfatase) (EC 3.1.6.14) [Cleaved into: Extracellular sulfatase Sulf-2 secreted form]	Matrisome-associated	ECM Regulators
Q8IXL6	FAM20C DMP4	Extracellular serine/threonine protein kinase FAM20C (EC 2.7.11.1) (Dentin matrix protein 4) (DMP-4) (Golgi casein kinase) (Golgi-enriched fraction casein kinase) (GEF-CK)	Matrisome-associated	ECM Regulators
Q92743	HTRA1 HTRA PRSS11	Serine protease HTRA1 (EC 3.4.21.-) (High-temperature requirement A serine peptidase 1) (L56) (Serine protease 11)	Matrisome-associated	ECM Regulators
Q9Y4K0	LOXL2	Lysyl oxidase homolog 2 (EC 1.4.3.13) (Lysyl oxidase-like protein 2) (Lysyl oxidase-related protein 2) (Lysyl oxidase-related protein WS9-14)	Matrisome-associated	ECM Regulators
P16035	Metalloproteinase inhibitor 2 (CSC-21K) (Tissue inhibitor of metalloproteinases 2) (TIMP-2)	TIMP2	Matrisome-associated	ECM Regulators
P09603	CSF1 hCG_40247	Macrophage colony-stimulating factor 1 (CSF-1) (MCSF)	Matrisome-associated	Secreted Factors		0.47
P01137	TGFB1 TGFB	Transforming growth factor beta-1 proprotein [Cleaved into: Latency-associated peptide (LAP); Transforming growth factor beta-1 (TGF-beta-1)]	Matrisome-associated	Secreted Factors
P19883	FST	Follistatin (FS) (Activin-binding protein)	Matrisome-associated	Secreted Factors
P48061	CXCL12 SDF1 SDF1A SDF1B	Stromal cell-derived factor 1 (SDF-1) (hSDF-1) (C-X-C motif chemokine 12) (Intercrine reduced in hepatomas) (IRH) (hIRH) (Pre-B cell growth-stimulating factor) (PBSF) [Cleaved into: SDF-1-beta(3-72); SDF-1-alpha(3-67)]	Matrisome-associated	Secreted Factors
P49767	VEGFC	Vascular endothelial growth factor C (VEGF-C) (Flt4 ligand) (Flt4-L) (Vascular endothelial growth factor-related protein) (VRP)	Matrisome-associated	Secreted Factors
Q12841	FSTL1 FRP	Follistatin-related protein 1 (Follistatin-like protein 1)	Matrisome-associated	Secreted Factors
Q15389	ANGPT1 KIAA0003	Angiopoietin-1 (ANG-1)	Matrisome-associated	Secreted Factors
Q6FHJ7	SFRP4 FRPHE	Secreted frizzled-related protein 4 (sFRP-4) (Frizzled protein, human endometrium) (FrpHE)	Matrisome-associated	Secreted Factors
Q6UXH8	CCBE1 KIAA1983 UNQ1921/PRO4395	Collagen and calcium-binding EGF domain-containing protein 1 (Full of fluid protein homolog)	Matrisome-associated	Secreted Factors
Q8N474	SFRP1 FRP FRP1 SARP2	Secreted frizzled-related protein 1 (FRP-1) (sFRP-1) (Secreted apoptosis-related protein 2) (SARP-2)	Matrisome-associated	Secreted Factors
Q96KG7	MEGF10 KIAA1780	Multiple epidermal growth factor-like domains protein 10 (Multiple EGF-like domains protein 10)	Matrisome-associated	Secreted Factors
Q99988	GDF15 MIC1 PDF PLAB PTGFB	Growth/differentiation factor 15 (GDF-15) (Macrophage inhibitory cytokine 1) (MIC-1) (NSAID-activated gene 1 protein) (NAG-1) (NSAID-regulated gene 1 protein) (NRG-1) (Placental TGF-beta) (Placental bone morphogenetic protein) (Prostate differentiation factor)	Matrisome-associated	Secreted Factors
P07355-2	Annexin	ANXA2 hCG_2004404	Matrisome-associated	ECM-affiliated Proteins
P09382	Galectin-1 (Gal-1) (14 kDa laminin-binding protein) (HLBP14) (14 kDa lectin) (Beta-galactoside-binding lectin L-14-I) (Galaptin) (HBL) (HPL) (Lactose-binding lectin 1) (Lectin galactoside-binding soluble 1) (Putative MAPK-activating protein PM12) (S-Lac lectin 1)	LGALS1	Matrisome-associated	ECM-affiliated Proteins
P18827	Syndecan-1 (SYND1) (CD antigen CD138)	SDC1 SDC	Matrisome-associated	ECM-affiliated Proteins
P35052	Glypican-1 [Cleaved into: Secreted glypican-1]	GPC1	Matrisome-associated	ECM-affiliated Proteins		0.451009
Q6UVK1	Chondroitin sulfate proteoglycan 4 (Chondroitin sulfate proteoglycan NG2) (Melanoma chondroitin sulfate proteoglycan) (Melanoma-associated chondroitin sulfate proteoglycan)	CSPG4 MCSP	Matrisome-associated	ECM-affiliated Proteins
A0A024QZL1	Proteoglycan 1, secretory granule, isoform CRA_a	PRG1 hCG_96142	Non-matrisome	Non-matrisome
A0A024QZM9	Plasminogen activator, urokinase, isoform CRA_a	PLAU hCG_20537	Non-matrisome	Non-matrisome
A0A024R0Q4	Phospholipase D family, member 3, isoform CRA_b	PLD3 hCG_1995506	Non-matrisome	Non-matrisome
A0A024R1A3	E1 ubiquitin-activating enzyme (EC 6.2.1.45) (Ubiquitin-activating enzyme E1)	UBE1 hCG_17406	Non-matrisome	Non-matrisome
A0A024R1S8	LIM and SH3 domain protein 1	LASP1 hCG_31400	Non-matrisome	Non-matrisome
A0A024R2W4	Dystroglycan 1 (Dystroglycan) (Dystrophin-associated glycoprotein 1)	DAG1 hCG_20125	Non-matrisome	Non-matrisome
A0A024R374	Cathepsin B (EC 3.4.22.1)	CTSB hCG_1990887	Non-matrisome	Non-matrisome
A0A024R451	Serpin peptidase inhibitor, clade E (Nexin, plasminogen activator inhibitor type 1), member 2, isoform CRA_a	SERPINE2 hCG_21438	Non-matrisome	Non-matrisome
A0A024R462	Fibronectin	FN1 hCG_1813428	Non-matrisome	Non-matrisome
A0A024R4K3	Malate dehydrogenase (EC 1.1.1.37)	MDH2 hCG_1818102	Non-matrisome	Non-matrisome
A0A024R5L0	Prolylcarboxypeptidase (Angiotensinase C), isoform CRA_a	PRCP hCG_27286	Non-matrisome	Non-matrisome
A0A024R5Z9	Pyruvate kinase (EC 2.7.1.40)	PKM2 hCG_2005199	Non-matrisome	Non-matrisome
A0A024R6W0	Aspartate aminotransferase (EC 2.6.1.1)	GOT2 hCG_15092	Non-matrisome	Non-matrisome
A0A024R7B7	Hsp90 co-chaperone Cdc37 (Hsp90 chaperone protein kinase-targeting subunit) (p50Cdc37)	CDC37 hCG_28478	Non-matrisome	Non-matrisome
A0A024R8G3	Prostaglandin D2 synthase 21kDa (Brain), isoform CRA_a (Testis tissue sperm-binding protein Li 63n)	PTGDS hCG_1780827	Non-matrisome	Non-matrisome
A0A024R8Q1	Glucosidase, alpha acid (Pompe disease, glycogen storage disease type II), isoform CRA_a	GAA hCG_27920	Non-matrisome	Non-matrisome
A0A024R8S5	Protein disulfide-isomerase (EC 5.3.4.1)	P4HB hCG_95895	Non-matrisome	Non-matrisome
A0A024RAB6	Heparan sulfate proteoglycan 2 (Perlecan), isoform CRA_b	HSPG2 hCG_1981506	Non-matrisome	Non-matrisome
A0A024RAI1	ARP3 actin-related protein 3 homolog (Yeast), isoform CRA_a	ACTR3 hCG_26669	Non-matrisome	Non-matrisome
A0A024RAL1	Chondroitin sulfate proteoglycan 2 (Versican), isoform CRA_c	CSPG2 hCG_2015974	Non-matrisome	Non-matrisome
A0A024RAM4	Microtubule-associated protein 1B, isoform CRA_b	MAP1B hCG_37848	Non-matrisome	Non-matrisome
A0A024RAZ7	Heterogeneous nuclear ribonucleoprotein A1, isoform CRA_b	HNRPA1 hCG_2017591	Non-matrisome	Non-matrisome
A0A024RBB7	Nucleosome assembly protein 1-like 1, isoform CRA_a	NAP1L1 hCG_2015037	Non-matrisome	Non-matrisome
A0A024RBR3	Density-regulated protein	DENR hCG_33191	Non-matrisome	Non-matrisome
A0A024RBS2	60S acidic ribosomal protein P0	RPLP0 hCG_2016152	Non-matrisome	Non-matrisome
A0A024RC42	Cadherin 2, type 1, N-cadherin (Neuronal), isoform CRA_b	CDH2 hCG_22518	Non-matrisome	Non-matrisome
A0A024RDF6	deleted		Non-matrisome	Non-matrisome
A0A024RDR0	High-mobility group box 1, isoform CRA_a	HMGB1 hCG_2020366	Non-matrisome	Non-matrisome
A0A024RDW7	Integrin, beta-like 1 (With EGF-like repeat domains), isoform CRA_a	ITGBL1 hCG_29594	Non-matrisome	Non-matrisome
A0A087WTY6	Neuroblastoma suppressor of tumorigenicity 1	NBL1	Non-matrisome	Non-matrisome
A0A087WUZ3	Spectrin beta chain	SPTBN1	Non-matrisome	Non-matrisome
A0A087WVQ6	Clathrin heavy chain	CLTC hCG_1818599	Non-matrisome	Non-matrisome
A0A087X1N8	Serpin family B member 6 (Serpin peptidase inhibitor, clade B (Ovalbumin), member 6, isoform CRA_e)	SERPINB6 hCG_22875	Non-matrisome	Non-matrisome
A0A090N8P3	peptidylprolyl isomerase (EC 5.2.1.8)	FKBP9 tcag7.1016	Non-matrisome	Non-matrisome
A0A0A0MQT0	Retinol binding protein 1 (Retinol binding protein 1, cellular)	RBP1 hCG_16055	Non-matrisome	Non-matrisome
A0A0A0MTS2	deleted		Non-matrisome	Non-matrisome
A0A0B4J2C3	Tumor protein, translationally-controlled 1 (Tumor protein, translationally-controlled 1, isoform CRA_d)	TPT1 hCG_32792	Non-matrisome	Non-matrisome
A0A0C4DFX3	EMILIN-1 (Elastin microfibril interface-located protein 1) (Elastin microfibril interfacer 1)	EMILIN1 EMI	Non-matrisome	Non-matrisome
A0A0F7G8J1	Plasminogen (EC 3.4.21.7)	PLG	Non-matrisome	Non-matrisome
A0A0G2JPR0	Complement C4-A	C4A	Non-matrisome	Non-matrisome
A0A0S2Z3Y1	Galectin-3-binding protein (Lectin galactoside-binding soluble 3-binding protein)	LGALS3BP hCG_1776358	Non-matrisome	Non-matrisome
A0A0S2Z471	creatine kinase (EC 2.7.3.2)	CKB hCG_25499	Non-matrisome	Non-matrisome
A0A0S2Z4L3	Protein S (Protein S isoform 2)	PROS1	Non-matrisome	Non-matrisome
A0A0U1RRH7	Histone H2A		Non-matrisome	Non-matrisome
A0A0U1RRM4	Polypyrimidine tract-binding protein 1	PTBP1	Non-matrisome	Non-matrisome
A0A140VJC8	Amyloid-beta A4 protein		Non-matrisome	Non-matrisome
A0A140VJE8	AP complex subunit beta	AP2B1 hCG_1992160	Non-matrisome	Non-matrisome
A0A140VJT8	Ribonuclease inhibitor (Ribonuclease/angiogenin inhibitor 1)		Non-matrisome	Non-matrisome
A0A140VK07	Testicular secretory protein Li 7		Non-matrisome	Non-matrisome
A0A140VK72	Heat shock 70 kDa protein 13 (Stress-70 protein chaperone microsome-associated 60 kDa protein)		Non-matrisome	Non-matrisome
A0A161I202	Lactotransferrin	LTF	Non-matrisome	Non-matrisome
A0A1B0GU03	Peptidase A1 domain-containing protein		Non-matrisome	Non-matrisome
A0A1B0RPQ4	Fibroblast growth factor receptor (EC 2.7.10.1)	FGFR1	Non-matrisome	Non-matrisome
A0A1B0RPQ5	Anosmin-1 (EC 3.4.21.4)	ANOS1	Non-matrisome	Non-matrisome
A0A1C7CYX9	Dihydropyrimidinase like 2	DPYSL2	Non-matrisome	Non-matrisome
A0A1S5UZ07	Talin-1	TLN1 KIAA1027 TLN	Non-matrisome	Non-matrisome
A1L4H1	Soluble scavenger receptor cysteine-rich domain-containing protein SSC5D (Soluble scavenger protein with 5 SRCR domains) (SSc5D)	SSC5D	Non-matrisome	Non-matrisome
A3KC71	Nuclear envelope protein okuribin	okuribin	Non-matrisome	Non-matrisome
A4D0V4	F-actin-capping protein subunit alpha	CAPZA2 hCG_37884 tcag7.31	Non-matrisome	Non-matrisome
A4D2D2	Procollagen C-endopeptidase enhancer	PCOLCE tcag7.602	Non-matrisome	Non-matrisome
A4QPB0	IQ motif containing GTPase activating protein 1	IQGAP1	Non-matrisome	Non-matrisome
A6XAA7	Gremlin	GREM1 hCG_1811964	Non-matrisome	Non-matrisome
A7BI36	p180/ribosome receptor	RRBP1	Non-matrisome	Non-matrisome
A8K0T9	F-actin-capping protein subunit alpha		Non-matrisome	Non-matrisome
A8K2N0	cDNA FLJ77835, highly similar to Homo sapiens complement component 1, s subcomponent (C1S), transcript variant 2, mRNA		Non-matrisome	Non-matrisome
A8K2Q6	Peptidyl-prolyl cis-trans isomerase (PPIase) (EC 5.2.1.8)		Non-matrisome	Non-matrisome
A8K2T4	Complement component C7	C7	Non-matrisome	Non-matrisome
A8K3C3	T-complex protein 1 subunit delta		Non-matrisome	Non-matrisome
A8K3K1	cDNA FLJ78096, highly similar to Homo sapiens actin, alpha, cardiac muscle (ACTC), mRNA		Non-matrisome	Non-matrisome
A8K486	Peptidyl-prolyl cis-trans isomerase (PPIase) (EC 5.2.1.8)		Non-matrisome	Non-matrisome
A8K690	cDNA FLJ76863, highly similar to Homo sapiens stress-induced-phosphoprotein 1 (Hsp70/Hsp90-organizing protein) (STIP1), mRNA		Non-matrisome	Non-matrisome
A8K6C9	Insulin-like growth factor II		Non-matrisome	Non-matrisome
A8K7E0	Biglycan		Non-matrisome	Non-matrisome
A8K7Q1	cDNA FLJ77770, highly similar to Homo sapiens nucleobindin 1 (NUCB1), mRNA		Non-matrisome	Non-matrisome
A8K7T4	cDNA FLJ75774, highly similar to Homo sapiens lectin, mannose-binding 2 (LMAN2), mRNA		Non-matrisome	Non-matrisome
A8K8U1	cDNA FLJ77762, highly similar to Homo sapiens cullin-associated and neddylation-dissociated 1 (CAND1), mRNA		Non-matrisome	Non-matrisome
A8K9A4	cDNA FLJ75154, highly similar to Homo sapiens heterogeneous nuclear ribonucleoprotein C (C1/C2), mRNA		Non-matrisome	Non-matrisome
A8KAJ3	cDNA FLJ77823, highly similar to Homo sapiens EGF-containing fibulin-like extracellular matrix protein 1, transcript variant 3, mRNA		Non-matrisome	Non-matrisome
A8KAQ3	cDNA FLJ76489, highly similar to Homo sapiens sortilin 1 (SORT1), mRNA		Non-matrisome	Non-matrisome
B0YIW6	Coatomer subunit delta	ARCN1 hCG_40220	Non-matrisome	Non-matrisome
B2R4R9	Small ribosomal subunit protein eS28 (40S ribosomal protein S28)	RPS28 hCG_23961 hCG_26477	Non-matrisome	Non-matrisome
B2R5M8	Isocitrate dehydrogenase [NADP] (EC 1.1.1.42)		Non-matrisome	Non-matrisome
B2R7T2	Transforming growth factor beta		Non-matrisome	Non-matrisome
B2R8R5	cDNA, FLJ94025, highly similar to Homo sapiens tripartite motif-containing 28 (TRIM28), mRNA		Non-matrisome	Non-matrisome
B2R8Y9	Tissue factor pathway inhibitor		Non-matrisome	Non-matrisome
B2R8Z8	cDNA, FLJ94136, highly similar to Homo sapiens synaptotagmin binding, cytoplasmic RNA interacting protein (SYNCRIP), mRNA		Non-matrisome	Non-matrisome
B2R9K6	cDNA, FLJ94436, highly similar to Homo sapiens platelet derived growth factor C (PDGFC), mRNA		Non-matrisome	Non-matrisome
B2R9K8	cDNA, FLJ94440, highly similar to Homo sapiens chaperonin containing TCP1, subunit 6A (zeta 1)(CCT6A), mRNA		Non-matrisome	Non-matrisome
B2R9S4	cDNA, FLJ94534, highly similar to Homo sapiens capping protein (actin filament), gelsolin-like(CAPG), mRNA		Non-matrisome	Non-matrisome
B2RBH2	5'-nucleotidase (EC 3.1.3.5) (Ecto-5'-nucleotidase)		Non-matrisome	Non-matrisome
B2RCM5	cDNA, FLJ96160, highly similar to Homo sapiens EGF-containing fibulin-like extracellular matrix protein 2 (EFEMP2), mRNA		Non-matrisome	Non-matrisome
B2RCP7	cDNA, FLJ96197, highly similar to Homo sapiens connective tissue growth factor (CTGF), mRNA		Non-matrisome	Non-matrisome
B2RD22	cDNA, FLJ96422, highly similar to Homo sapiens transmembrane protein with EGF-like and two follistatin-like domains 2 (TMEFF2), mRNA		Non-matrisome	Non-matrisome
B2RDY9	Adenylyl cyclase-associated protein		Non-matrisome	Non-matrisome
B3KQF4	cDNA FLJ90373 fis, clone NT2RP2004606, highly similar to Metalloproteinase inhibitor 1		Non-matrisome	Non-matrisome
B3KQQ9	cDNA PSEC0048 fis, clone NT2RP2000028, highly similar to Serine protease 23 (EC 3.4.21.-)		Non-matrisome	Non-matrisome
B3KS79	cDNA FLJ35730 fis, clone TESTI2003131, highly similar to ALPHA-1-ANTICHYMOTRYPSIN		Non-matrisome	Non-matrisome
B3KUE5	Phospholipid transfer protein, isoform CRA_c (cDNA FLJ39690 fis, clone SMINT2010639, highly similar to PHOSPHOLIPID TRANSFER PROTEIN)	PLTP hCG_37180	Non-matrisome	Non-matrisome
B4DID6	cDNA FLJ52545, highly similar to Dickkopf-related protein 3		Non-matrisome	Non-matrisome
B4DJ30	cDNA FLJ61290, highly similar to Neutral alpha-glucosidase AB		Non-matrisome	Non-matrisome
B4DJQ8	Dipeptidyl peptidase 1 (EC 3.4.14.1) (Cathepsin C) (Cathepsin J) (Dipeptidyl peptidase I) (Dipeptidyl transferase)		Non-matrisome	Non-matrisome
B4DL85	cDNA FLJ60660, highly similar to Hematological and neurological expressed1-like protein		Non-matrisome	Non-matrisome
B4DLV7	Rab GDP dissociation inhibitor		Non-matrisome	Non-matrisome
B4DPP6	cDNA FLJ54371, highly similar to Serum albumin		Non-matrisome	Non-matrisome
B4DPQ0	Complement C1r (cDNA FLJ54471, highly similar to Complement C1r subcomponent)	C1R	Non-matrisome	Non-matrisome
B4DR52	Histone H2B		Non-matrisome	Non-matrisome
B4DRB1	cDNA FLJ50735, highly similar to Calsyntenin-3		Non-matrisome	Non-matrisome
B4DTH2	Fibronectin		Non-matrisome	Non-matrisome
B4DUP2	UTP--glucose-1-phosphate uridylyltransferase (EC 2.7.7.9)		Non-matrisome	Non-matrisome
B4DUT8	Calponin	CNN2	Non-matrisome	Non-matrisome
B4DUV1	Fibulin-1		Non-matrisome	Non-matrisome
B4DVA7	Beta-hexosaminidase (EC 3.2.1.52)		Non-matrisome	Non-matrisome
B4DWA6	F-actin-capping protein subunit beta		Non-matrisome	Non-matrisome
B4DY90	Tubulin beta chain		Non-matrisome	Non-matrisome
B4E1Z4	Complement C2 (EC 3.4.21.43) (C3/C5 convertase)		Non-matrisome	Non-matrisome
B4E2I9	Semaphorin-3C		Non-matrisome	Non-matrisome
B4E320	cDNA FLJ50065, highly similar to MAM domain-containing protein 2		Non-matrisome	Non-matrisome
B5BUB5	Autoantigen La	SSB	Non-matrisome	Non-matrisome
B7Z3K9	Fructose-bisphosphate aldolase (EC 4.1.2.13)		Non-matrisome	Non-matrisome
B7Z6K2	Polypeptide N-acetylgalactosaminyltransferase (EC 2.4.1.-) (Protein-UDP acetylgalactosaminyltransferase)		Non-matrisome	Non-matrisome
B7Z6Z4	Myosin light chain 6 (cDNA FLJ56329, highly similar to Myosin light polypeptide 6)	MYL6	Non-matrisome	Non-matrisome
B7Z8Q2	Alpha-2-HS-glycoprotein (Fetuin-A)		Non-matrisome	Non-matrisome
B7Z9B8	cDNA FLJ56912, highly similar to Fibulin-2		Non-matrisome	Non-matrisome
B7ZLY3	LTBP1 protein	LTBP1	Non-matrisome	Non-matrisome
B8ZX62	Plasminogen activator (EC 3.4.21.68)	PLAT	Non-matrisome	Non-matrisome
D0PNI2	Lysyl oxidase homolog (EC 1.4.3.13)	LOX hCG_37363	Non-matrisome	Non-matrisome
D3DQH8	SPARC (Osteonectin) (Secreted protein acidic and rich in cysteine)	SPARC hCG_39149	Non-matrisome	Non-matrisome
D3DRR6	Inter-alpha (Globulin) inhibitor H2, isoform CRA_a	ITIH2 hCG_25115	Non-matrisome	Non-matrisome
D3DT72	Collagen, type XI, alpha 1, isoform CRA_c	COL11A1 hCG_32386	Non-matrisome	Non-matrisome
D3DTX7	Collagen, type I, alpha 1, isoform CRA_a	COL1A1 hCG_29609	Non-matrisome	Non-matrisome
D6R956	Ubiquitin carboxyl-terminal hydrolase (EC 3.4.19.12)	UCHL1	Non-matrisome	Non-matrisome
D9IAI1	Epididymis secretory protein Li 34 (Phosphatidylethanolamine binding protein 1, isoform CRA_a) (Phosphatidylethanolamine-binding protein 1)	PEBP1 HEL-S-34 hCG_2016249	Non-matrisome	Non-matrisome
E5RJR5	S-phase kinase-associated protein 1	SKP1	Non-matrisome	Non-matrisome
E7EMB3	Calmodulin 2	CALM2	Non-matrisome	Non-matrisome
E7EVA0	Microtubule-associated protein	MAP4	Non-matrisome	Non-matrisome
E9PK25	Cofilin 1	CFL1	Non-matrisome	Non-matrisome
E9PKP4	Colony stimulating factor 1	CSF1	Non-matrisome	Non-matrisome
E9PLM6	Midkine	MDK	Non-matrisome	Non-matrisome
F4ZW62	NF45		Non-matrisome	Non-matrisome
F4ZW66	NF110b		Non-matrisome	Non-matrisome
F8VW96	Cysteine and glycine rich protein 2	CSRP2	Non-matrisome	Non-matrisome
G3V3D1	NPC intracellular cholesterol transporter 2 (Epididymal secretory protein E1)	NPC2	Non-matrisome	Non-matrisome
G3V5Z7	Proteasome subunit alpha type	PSMA6	Non-matrisome	Non-matrisome
G3XAI2	Laminin subunit beta 1	LAMB1	Non-matrisome	Non-matrisome
G5E971	Matrix metallopeptidase 13 (Matrix metallopeptidase 13 (Collagenase 3), isoform CRA_a)	MMP13 hCG_39650	Non-matrisome	Non-matrisome
H0Y449	Y-box binding protein 1	YBX1	Non-matrisome	Non-matrisome
H6VRG1	Keratin, type II cytoskeletal 1 (Cytokeratin-1) (Keratin-1) (Type-II keratin Kb1)	KRT1	Non-matrisome	Non-matrisome
H7BZJ3	Protein disulfide-isomerase A6 (EC 5.3.4.1)	PDIA3	Non-matrisome	Non-matrisome
H9ZYJ2	Thioredoxin	TXN	Non-matrisome	Non-matrisome
I3L504	Eukaryotic translation initiation factor 5A	EIF5A	Non-matrisome	Non-matrisome
J3KQE5	GTP-binding nuclear protein Ran	RAN	Non-matrisome	Non-matrisome
J3QQX2	Rho GDP dissociation inhibitor alpha	ARHGDIA	Non-matrisome	Non-matrisome
J3QSU6	Tenascin C	TNC	Non-matrisome	Non-matrisome
K7ES70	Microfibril associated protein 4	MFAP4	Non-matrisome	Non-matrisome
M1VKI3	Tyrosine-protein kinase receptor (EC 2.7.10.1)	SDC4-ROS1_S4;R32	Non-matrisome	Non-matrisome
O00151	PDZ and LIM domain protein 1 (C-terminal LIM domain protein 1) (Elfin) (LIM domain protein CLP-36)	PDLIM1 CLIM1 CLP36	Non-matrisome	Non-matrisome
O00299	Chloride intracellular channel protein 1 (Chloride channel ABP) (Nuclear chloride ion channel 27) (NCC27) (Regulatory nuclear chloride ion channel protein) (hRNCC)	CLIC1 G6 NCC27	Non-matrisome	Non-matrisome
O00391	Sulfhydryl oxidase 1 (hQSOX) (EC 1.8.3.2) (Quiescin Q6)	QSOX1 QSCN6 UNQ2520/PRO6013	Non-matrisome	Non-matrisome
O00622	CCN family member 1 (Cellular communication network factor 1) (Cysteine-rich angiogenic inducer 61) (Insulin-like growth factor-binding protein 10) (IBP-10) (IGF-binding protein 10) (IGFBP-10) (Protein CYR61) (Protein GIG1)	CCN1 CYR61 GIG1 IGFBP10	Non-matrisome	Non-matrisome
O43707	Alpha-actinin-4 (Non-muscle alpha-actinin 4)	ACTN4	Non-matrisome	Non-matrisome
O60462	Neuropilin-2 (Vascular endothelial cell growth factor 165 receptor 2)	NRP2 VEGF165R2	Non-matrisome	Non-matrisome
O75367	Core histone macro-H2A.1 (Histone macroH2A1) (mH2A1) (Histone H2A.y) (H2A/y) (Medulloblastoma antigen MU-MB-50.205)	MACROH2A1 H2AFY	Non-matrisome	Non-matrisome
O75882	Attractin (DPPT-L) (Mahogany homolog)	ATRN KIAA0548 MGCA	Non-matrisome	Non-matrisome
O94985	Calsyntenin-1 (Alcadein-alpha) (Alc-alpha) (Alzheimer-related cadherin-like protein) (Non-classical cadherin XB31alpha) [Cleaved into: Soluble Alc-alpha (SAlc-alpha); CTF1-alpha (C-terminal fragment 1-alpha)]	CLSTN1 CS1 KIAA0911	Non-matrisome	Non-matrisome
O95428	Papilin	PAPLN UNQ2420/PRO4977	Non-matrisome	Non-matrisome
P00338	L-lactate dehydrogenase A chain (LDH-A) (EC 1.1.1.27) (Cell proliferation-inducing gene 19 protein) (LDH muscle subunit) (LDH-M) (Renal carcinoma antigen NY-REN-59)	LDHA PIG19	Non-matrisome	Non-matrisome
P00558	Phosphoglycerate kinase 1 (EC 2.7.2.3) (Cell migration-inducing gene 10 protein) (Primer recognition protein 2) (PRP 2)	PGK1 PGKA MIG10 OK/SW-cl.110	Non-matrisome	Non-matrisome
P02545	Prelamin-A/C [Cleaved into: Lamin-A/C (70 kDa lamin) (Renal carcinoma antigen NY-REN-32)]	LMNA LMN1	Non-matrisome	Non-matrisome
P02686	Myelin basic protein (MBP) (Myelin A1 protein) (Myelin membrane encephalitogenic protein)	MBP	Non-matrisome	Non-matrisome
P03956	Interstitial collagenase (EC 3.4.24.7) (Fibroblast collagenase) (Matrix metalloproteinase-1) (MMP-1) [Cleaved into: 22 kDa interstitial collagenase; 27 kDa interstitial collagenase]	MMP1 CLG	Non-matrisome	Non-matrisome
P04066	Tissue alpha-L-fucosidase (EC 3.2.1.51) (Alpha-L-fucosidase I) (Alpha-L-fucoside fucohydrolase 1) (Alpha-L-fucosidase 1)	FUCA1 Nbla10230	Non-matrisome	Non-matrisome
P04406	Glyceraldehyde-3-phosphate dehydrogenase (GAPDH) (EC 1.2.1.12) (Peptidyl-cysteine S-nitrosylase GAPDH) (EC 2.6.99.-)	GAPDH GAPD CDABP0047 OK/SW-cl.12	Non-matrisome	Non-matrisome
P05362	Intercellular adhesion molecule 1 (ICAM-1) (Major group rhinovirus receptor) (CD antigen CD54)	ICAM1	Non-matrisome	Non-matrisome
P05556	Integrin beta-1 (Fibronectin receptor subunit beta) (Glycoprotein IIa) (GPIIA) (VLA-4 subunit beta) (CD antigen CD29)	ITGB1 FNRB MDF2 MSK12	Non-matrisome	Non-matrisome
P06396	Gelsolin (AGEL) (Actin-depolymerizing factor) (ADF) (Brevin)	GSN	Non-matrisome	Non-matrisome
P06733	Alpha-enolase (EC 4.2.1.11) (2-phospho-D-glycerate hydro-lyase) (C-myc promoter-binding protein) (Enolase 1) (MBP-1) (MPB-1) (Non-neural enolase) (NNE) (Phosphopyruvate hydratase) (Plasminogen-binding protein)	ENO1 ENO1L1 MBPB1 MPB1	Non-matrisome	Non-matrisome
P07305	Histone H1.0 (Histone H1') (Histone H1(0)) [Cleaved into: Histone H1.0, N-terminally processed]	H1-0 H1F0 H1FV	Non-matrisome	Non-matrisome
P07686	Beta-hexosaminidase subunit beta (EC 3.2.1.52) (Beta-N-acetylhexosaminidase subunit beta) (Hexosaminidase subunit B) (Cervical cancer proto-oncogene 7 protein) (HCC-7) (N-acetyl-beta-glucosaminidase subunit beta) [Cleaved into: Beta-hexosaminidase subunit beta chain B; Beta-hexosaminidase subunit beta chain A]	HEXB HCC7	Non-matrisome	Non-matrisome
P07737	Profilin-1 (Epididymis tissue protein Li 184a) (Profilin I)	PFN1	Non-matrisome	Non-matrisome
P07900	Heat shock protein HSP 90-alpha (EC 3.6.4.10) (Heat shock 86 kDa) (HSP 86) (HSP86) (Lipopolysaccharide-associated protein 2) (LAP-2) (LPS-associated protein 2) (Renal carcinoma antigen NY-REN-38)	HSP90AA1 HSP90A HSPC1 HSPCA	Non-matrisome	Non-matrisome
P08123	Collagen alpha-2(I) chain (Alpha-2 type I collagen)	COL1A2	Non-matrisome	Non-matrisome
P08238	Heat shock protein HSP 90-beta (HSP 90) (Heat shock 84 kDa) (HSP 84) (HSP84)	HSP90AB1 HSP90B HSPC2 HSPCB	Non-matrisome	Non-matrisome
P08572	Collagen alpha-2(IV) chain [Cleaved into: Canstatin]	COL4A2	Non-matrisome	Non-matrisome
P08603	Complement factor H (H factor 1)	CFH HF HF1 HF2	Non-matrisome	Non-matrisome
P10909	Clusterin (Aging-associated gene 4 protein) (Apolipoprotein J) (Apo-J) (Complement cytolysis inhibitor) (CLI) (Complement-associated protein SP-40,40) (Ku70-binding protein 1) (NA1/NA2) (Sulfated glycoprotein 2) (SGP-2) (Testosterone-repressed prostate message 2) (TRPM-2) [Cleaved into: Clusterin beta chain (ApoJalpha) (Complement cytolysis inhibitor a chain) (SP-40,40 beta-chain); Clusterin alph…	CLU APOJ CLI KUB1 AAG4	Non-matrisome	Non-matrisome
P12111	Collagen alpha-3(VI) chain	COL6A3	Non-matrisome	Non-matrisome
P12814	Alpha-actinin-1 (Alpha-actinin cytoskeletal isoform) (F-actin cross-linking protein) (Non-muscle alpha-actinin-1)	ACTN1	Non-matrisome	Non-matrisome
P13473	Lysosome-associated membrane glycoprotein 2 (LAMP-2) (Lysosome-associated membrane protein 2) (CD107 antigen-like family member B) (LGP-96) (CD antigen CD107b)	LAMP2	Non-matrisome	Non-matrisome
P13639	Elongation factor 2 (EF-2) (EC 3.6.5.-)	EEF2 EF2	Non-matrisome	Non-matrisome
P13645	Keratin, type I cytoskeletal 10 (Cytokeratin-10) (CK-10) (Keratin-10) (K10)	KRT10 KPP	Non-matrisome	Non-matrisome
P13667	Protein disulfide-isomerase A4 (EC 5.3.4.1) (Endoplasmic reticulum resident protein 70) (ER protein 70) (ERp70) (Endoplasmic reticulum resident protein 72) (ER protein 72) (ERp-72) (ERp72)	PDIA4 ERP70 ERP72	Non-matrisome	Non-matrisome
P13797	Plastin-3 (T-plastin)	PLS3	Non-matrisome	Non-matrisome
P14625	Endoplasmin (94 kDa glucose-regulated protein) (GRP-94) (Heat shock protein 90 kDa beta member 1) (Tumor rejection antigen 1) (gp96 homolog)	HSP90B1 GRP94 TRA1	Non-matrisome	Non-matrisome
P15291	Beta-1,4-galactosyltransferase 1 (Beta-1,4-GalTase 1) (Beta4Gal-T1) (b4Gal-T1) (EC 2.4.1.-) (Beta-N-acetylglucosaminyl-glycolipid beta-1,4-galactosyltransferase) (Beta-N-acetylglucosaminylglycopeptide beta-1,4-galactosyltransferase) (EC 2.4.1.38) (Lactose synthase A protein) (EC 2.4.1.22) (N-acetyllactosamine synthase) (EC 2.4.1.90) (Nal synthase) (Neolactotriaosylceramide beta-1,4-galactosyltran…	B4GALT1 GGTB2	Non-matrisome	Non-matrisome
P15531	Nucleoside diphosphate kinase A (NDK A) (NDP kinase A) (EC 2.7.4.6) (Granzyme A-activated DNase) (GAAD) (Metastasis inhibition factor nm23) (NM23-H1) (Tumor metastatic process-associated protein)	NME1 NDPKA NM23	Non-matrisome	Non-matrisome
P16070	CD44 antigen (CDw44) (Epican) (Extracellular matrix receptor III) (ECMR-III) (GP90 lymphocyte homing/adhesion receptor) (HUTCH-I) (Heparan sulfate proteoglycan) (Hermes antigen) (Hyaluronate receptor) (Phagocytic glycoprotein 1) (PGP-1) (Phagocytic glycoprotein I) (PGP-I) (CD antigen CD44)	CD44 LHR MDU2 MDU3 MIC4	Non-matrisome	Non-matrisome
P16401	Histone H1.5 (Histone H1a) (Histone H1b) (Histone H1s-3)	H1-5 H1F5 HIST1H1B	Non-matrisome	Non-matrisome
P16402	Histone H1.3 (Histone H1c) (Histone H1s-2)	H1-3 H1F3 HIST1H1D	Non-matrisome	Non-matrisome
P16870	Carboxypeptidase E (CPE) (EC 3.4.17.10) (Carboxypeptidase H) (CPH) (Enkephalin convertase) (Prohormone-processing carboxypeptidase)	CPE	Non-matrisome	Non-matrisome
P17096	High mobility group protein HMG-I/HMG-Y (HMG-I(Y)) (High mobility group AT-hook protein 1) (High mobility group protein A1) (High mobility group protein R)	HMGA1 HMGIY	Non-matrisome	Non-matrisome
P17936	Insulin-like growth factor-binding protein 3 (IBP-3) (IGF-binding protein 3) (IGFBP-3)	IGFBP3 IBP3	Non-matrisome	Non-matrisome
P17987	T-complex protein 1 subunit alpha (TCP-1-alpha) (CCT-alpha)	TCP1 CCT1 CCTA	Non-matrisome	Non-matrisome
P19021	Peptidyl-glycine alpha-amidating monooxygenase (PAM) [Includes: Peptidylglycine alpha-hydroxylating monooxygenase (PHM) (EC 1.14.17.3); Peptidyl-alpha-hydroxyglycine alpha-amidating lyase (EC 4.3.2.5) (Peptidylamidoglycolate lyase) (PAL)]	PAM	Non-matrisome	Non-matrisome
P19320	Vascular cell adhesion protein 1 (V-CAM 1) (VCAM-1) (INCAM-100) (CD antigen CD106) [Cleaved into: Soluble Vascular Cell Adhesion Molecule-1]	VCAM1	Non-matrisome	Non-matrisome
P19338	Nucleolin (Protein C23)	NCL	Non-matrisome	Non-matrisome
P20908	Collagen alpha-1(V) chain	COL5A1	Non-matrisome	Non-matrisome
P21291	Cysteine and glycine-rich protein 1 (Cysteine-rich protein 1) (CRP) (CRP1) (Epididymis luminal protein 141) (HEL-141)	CSRP1 CSRP CYRP	Non-matrisome	Non-matrisome
P21333	Filamin-A (FLN-A) (Actin-binding protein 280) (ABP-280) (Alpha-filamin) (Endothelial actin-binding protein) (Filamin-1) (Non-muscle filamin)	FLNA FLN FLN1	Non-matrisome	Non-matrisome
P22626	Heterogeneous nuclear ribonucleoproteins A2/B1 (hnRNP A2/B1)	HNRNPA2B1 HNRPA2B1	Non-matrisome	Non-matrisome
P22692	Insulin-like growth factor-binding protein 4 (IBP-4) (IGF-binding protein 4) (IGFBP-4)	IGFBP4 IBP4	Non-matrisome	Non-matrisome
P23284	Peptidyl-prolyl cis-trans isomerase B (PPIase B) (EC 5.2.1.8) (CYP-S1) (Cyclophilin B) (Rotamase B) (S-cyclophilin) (SCYLP)	PPIB CYPB	Non-matrisome	Non-matrisome
P23381	Tryptophan--tRNA ligase, cytoplasmic (EC 6.1.1.2) (Interferon-induced protein 53) (IFP53) (Tryptophanyl-tRNA synthetase) (TrpRS) (hWRS) [Cleaved into: T1-TrpRS; T2-TrpRS]	WARS1 IFI53 WARS WRS	Non-matrisome	Non-matrisome
P23526	Adenosylhomocysteinase (AdoHcyase) (EC 3.13.2.1) (S-adenosyl-L-homocysteine hydrolase)	AHCY SAHH	Non-matrisome	Non-matrisome
P24593	Insulin-like growth factor-binding protein 5 (IBP-5) (IGF-binding protein 5) (IGFBP-5)	IGFBP5 IBP5	Non-matrisome	Non-matrisome
P26022	Pentraxin-related protein PTX3 (Pentaxin-related protein PTX3) (Tumor necrosis factor alpha-induced protein 5) (TNF alpha-induced protein 5) (Tumor necrosis factor-inducible gene 14 protein) (TSG-14)	PTX3 TNFAIP5 TSG14	Non-matrisome	Non-matrisome
P26038	Moesin (Membrane-organizing extension spike protein)	MSN	Non-matrisome	Non-matrisome
P26641	Elongation factor 1-gamma (EF-1-gamma) (eEF-1B gamma)	EEF1G EF1G PRO1608	Non-matrisome	Non-matrisome
P28799	Progranulin (PGRN) (Acrogranin) (Epithelin precursor) (Glycoprotein of 88 Kda) (GP88) (Glycoprotein 88) (Granulin precursor) (PC cell-derived growth factor) (PCDGF) (Proepithelin) (PEPI) [Cleaved into: Paragranulin; Granulin-1 (Granulin G); Granulin-2 (Granulin F); Granulin-3 (Epithelin-2) (Granulin B); Granulin-4 (Epithelin-1) (Granulin A); Granulin-5 (Granulin C); Granulin-6 (Granulin D); Granu…	GRN	Non-matrisome	Non-matrisome
P29966	Myristoylated alanine-rich C-kinase substrate (MARCKS) (Protein kinase C substrate, 80 kDa protein, light chain) (80K-L protein) (PKCSL)	MARCKS MACS PRKCSL	Non-matrisome	Non-matrisome
P30048	Thioredoxin-dependent peroxide reductase, mitochondrial (EC 1.11.1.24) (Antioxidant protein 1) (AOP-1) (HBC189) (Peroxiredoxin III) (Prx-III) (Peroxiredoxin-3) (Protein MER5 homolog) (Thioredoxin-dependent peroxiredoxin 3)	PRDX3 AOP1	Non-matrisome	Non-matrisome
P30101	Protein disulfide-isomerase A3 (EC 5.3.4.1) (58 kDa glucose-regulated protein) (58 kDa microsomal protein) (p58) (Disulfide isomerase ER-60) (Endoplasmic reticulum resident protein 57) (ER protein 57) (ERp57) (Endoplasmic reticulum resident protein 60) (ER protein 60) (ERp60)	PDIA3 ERP57 ERP60 GRP58	Non-matrisome	Non-matrisome
P30530	Tyrosine-protein kinase receptor UFO (EC 2.7.10.1) (AXL oncogene)	AXL UFO	Non-matrisome	Non-matrisome
P31150	Rab GDP dissociation inhibitor alpha (Rab GDI alpha) (Guanosine diphosphate dissociation inhibitor 1) (GDI-1) (Oligophrenin-2) (Protein XAP-4)	GDI1 GDIL OPHN2 RABGDIA XAP4	Non-matrisome	Non-matrisome
P34741	Syndecan-2 (SYND2) (Fibroglycan) (Heparan sulfate proteoglycan core protein) (HSPG) (CD antigen CD362)	SDC2 HSPG1	Non-matrisome	Non-matrisome
P34932	Heat shock 70 kDa protein 4 (HSP70RY) (Heat shock 70-related protein APG-2)	HSPA4 APG2	Non-matrisome	Non-matrisome
P35527	Keratin, type I cytoskeletal 9 (Cytokeratin-9) (CK-9) (Keratin-9) (K9)	KRT9	Non-matrisome	Non-matrisome
P35579	Myosin-9 (Cellular myosin heavy chain, type A) (Myosin heavy chain 9) (Myosin heavy chain, non-muscle IIa) (Non-muscle myosin heavy chain A) (NMMHC-A) (Non-muscle myosin heavy chain IIa) (NMMHC II-a) (NMMHC-IIA)	MYH9	Non-matrisome	Non-matrisome
P35606	Coatomer subunit beta' (Beta'-coat protein) (Beta'-COP) (p102)	COPB2	Non-matrisome	Non-matrisome
P35908	Keratin, type II cytoskeletal 2 epidermal (Cytokeratin-2e) (CK-2e) (Epithelial keratin-2e) (Keratin-2 epidermis) (Keratin-2e) (K2e) (Type-II keratin Kb2)	KRT2 KRT2A KRT2E	Non-matrisome	Non-matrisome
P37802	Transgelin-2 (Epididymis tissue protein Li 7e) (SM22-alpha homolog)	TAGLN2 KIAA0120 CDABP0035	Non-matrisome	Non-matrisome
P39060	Collagen alpha-1(XVIII) chain [Cleaved into: Endostatin; Non-collagenous domain 1 (NC1)]	COL18A1	Non-matrisome	Non-matrisome
P40261	Nicotinamide N-methyltransferase (EC 2.1.1.1)	NNMT	Non-matrisome	Non-matrisome
P40925	Malate dehydrogenase, cytoplasmic (EC 1.1.1.37) (Aromatic alpha-keto acid reductase) (KAR) (EC 1.1.1.96) (Cytosolic malate dehydrogenase)	MDH1 MDHA	Non-matrisome	Non-matrisome
P43034	Platelet-activating factor acetylhydrolase IB subunit beta (Lissencephaly-1 protein) (LIS-1) (PAF acetylhydrolase 45 kDa subunit) (PAF-AH 45 kDa subunit) (PAF-AH alpha) (PAFAH alpha)	PAFAH1B1 LIS1 MDCR MDS PAFAHA	Non-matrisome	Non-matrisome
P43251	Biotinidase (Biotinase) (EC 3.5.1.12)	BTD	Non-matrisome	Non-matrisome
P49006	MARCKS-related protein (MARCKS-like protein 1) (Macrophage myristoylated alanine-rich C kinase substrate) (Mac-MARCKS) (MacMARCKS)	MARCKSL1 MLP MRP	Non-matrisome	Non-matrisome
P49746	Thrombospondin-3	THBS3 TSP3	Non-matrisome	Non-matrisome
P49788	Retinoic acid receptor responder protein 1 (Phorbol ester-induced gene 1 protein) (PERG-1) (RAR-responsive protein TIG1) (Tazarotene-induced gene 1 protein)	RARRES1 PEIG1 TIG1	Non-matrisome	Non-matrisome
P49908	Selenoprotein P (SeP)	SELENOP SELP SEPP1	Non-matrisome	Non-matrisome
P50990	T-complex protein 1 subunit theta (TCP-1-theta) (CCT-theta) (Chaperonin containing T-complex polypeptide 1 subunit 8) (Renal carcinoma antigen NY-REN-15)	CCT8 C21orf112 CCTQ KIAA0002	Non-matrisome	Non-matrisome
P51991	Heterogeneous nuclear ribonucleoprotein A3 (hnRNP A3)	HNRNPA3 HNRPA3	Non-matrisome	Non-matrisome
P52209	6-phosphogluconate dehydrogenase, decarboxylating (EC 1.1.1.44)	PGD PGDH	Non-matrisome	Non-matrisome
P55735	Protein SEC13 homolog (GATOR complex protein SEC13) (SEC13-like protein 1) (SEC13-related protein)	SEC13 D3S1231E SEC13A SEC13L1 SEC13R	Non-matrisome	Non-matrisome
P55786	Puromycin-sensitive aminopeptidase (PSA) (EC 3.4.11.14) (Cytosol alanyl aminopeptidase) (AAP-S)	NPEPPS PSA	Non-matrisome	Non-matrisome
P55884	Eukaryotic translation initiation factor 3 subunit B (eIF3b) (Eukaryotic translation initiation factor 3 subunit 9) (Prt1 homolog) (hPrt1) (eIF-3-eta) (eIF3 p110) (eIF3 p116)	EIF3B EIF3S9	Non-matrisome	Non-matrisome
P58397	A disintegrin and metalloproteinase with thrombospondin motifs 12 (ADAM-TS 12) (ADAM-TS12) (ADAMTS-12) (EC 3.4.24.-)	ADAMTS12 UNQ1918/PRO4389	Non-matrisome	Non-matrisome
P58546	Myotrophin (Protein V-1)	MTPN	Non-matrisome	Non-matrisome
P60174	Triosephosphate isomerase (TIM) (EC 5.3.1.1) (Methylglyoxal synthase) (EC 4.2.3.3) (Triose-phosphate isomerase)	TPI1 TPI	Non-matrisome	Non-matrisome
P61160	Actin-related protein 2 (Actin-like protein 2)	ACTR2 ARP2	Non-matrisome	Non-matrisome
P62633	CCHC-type zinc finger nucleic acid binding protein (Cellular nucleic acid-binding protein) (CNBP) (Zinc finger protein 9)	CNBP RNF163 ZNF9	Non-matrisome	Non-matrisome
P62805	Histone H4	H4C1 H4/A H4FA HIST1H4A; H4C2 H4/I H4FI HIST1H4B; H4C3 H4/G H4FG HIST1H4C; H4C4 H4/B H4FB HIST1H4D; H4C5 H4/J H4FJ HIST1H4E; H4C6 H4/C H4FC HIST1H4F; H4C8 H4/H H4FH HIST1H4H; H4C9 H4/M H4FM HIST1H4I; H4C11 H4/E H4FE HIST1H4J; H4C12 H4/D H4FD HIST1H4K; H4C13 H4/K H4FK HIST1H4L; H4C14 H4/N H4F2 H4FN HIST2H4 HIST2H4A; H4C15 H4/O H4FO HIST2H4B; H4C16 H4-16 HIST4H4	Non-matrisome	Non-matrisome
P62979	Ubiquitin-ribosomal protein eS31 fusion protein (Ubiquitin carboxyl extension protein 80) [Cleaved into: Ubiquitin; Small ribosomal subunit protein eS31 (40S ribosomal protein S27a)]	RPS27A UBA80 UBCEP1	Non-matrisome	Non-matrisome
P67936	Tropomyosin alpha-4 chain (TM30p1) (Tropomyosin-4)	TPM4	Non-matrisome	Non-matrisome
P78371	T-complex protein 1 subunit beta (TCP-1-beta) (CCT-beta)	CCT2 99D8.1 CCTB	Non-matrisome	Non-matrisome
P80723	Brain acid soluble protein 1 (22 kDa neuronal tissue-enriched acidic protein) (Neuronal axonal membrane protein NAP-22)	BASP1 NAP22	Non-matrisome	Non-matrisome
Q00839	Heterogeneous nuclear ribonucleoprotein U (hnRNP U) (GRIP120) (Nuclear p120 ribonucleoprotein) (Scaffold-attachment factor A) (SAF-A) (p120) (pp120)	HNRNPU C1orf199 HNRPU SAFA U21.1	Non-matrisome	Non-matrisome
Q01844	RNA-binding protein EWS (EWS oncogene) (Ewing sarcoma breakpoint region 1 protein)	EWSR1 EWS	Non-matrisome	Non-matrisome
Q02952	A-kinase anchor protein 12 (AKAP-12) (A-kinase anchor protein 250 kDa) (AKAP 250) (Gravin) (Myasthenia gravis autoantigen)	AKAP12 AKAP250	Non-matrisome	Non-matrisome
Q03252	Lamin-B2	LMNB2 LMN2	Non-matrisome	Non-matrisome
Q05DB4	HEBP2 protein	HEBP2	Non-matrisome	Non-matrisome
Q06481	Amyloid beta precursor like protein 2 (APPH) (Amyloid beta (A4) precursor-like protein 2) (Amyloid protein homolog) (Amyloid-like protein 2) (APLP-2) (CDEI box-binding protein) (CDEBP) (Sperm membrane protein YWK-II)	APLP2 APPL2	Non-matrisome	Non-matrisome
Q06830	Peroxiredoxin-1 (EC 1.11.1.24) (Natural killer cell-enhancing factor A) (NKEF-A) (Proliferation-associated gene protein) (PAG) (Thioredoxin peroxidase 2) (Thioredoxin-dependent peroxide reductase 2) (Thioredoxin-dependent peroxiredoxin 1)	PRDX1 PAGA PAGB TDPX2	Non-matrisome	Non-matrisome
Q07954	Prolow-density lipoprotein receptor-related protein 1 (LRP-1) (Alpha-2-macroglobulin receptor) (A2MR) (Apolipoprotein E receptor) (APOER) (CD antigen CD91) [Cleaved into: Low-density lipoprotein receptor-related protein 1 85 kDa subunit (LRP-85); Low-density lipoprotein receptor-related protein 1 515 kDa subunit (LRP-515); Low-density lipoprotein receptor-related protein 1 intracellular domain (L…	LRP1 A2MR APR	Non-matrisome	Non-matrisome
Q09666	Neuroblast differentiation-associated protein AHNAK (Desmoyokin)	AHNAK PM227	Non-matrisome	Non-matrisome
Q0VDC6	peptidylprolyl isomerase (EC 5.2.1.8)	FKBP1A	Non-matrisome	Non-matrisome
Q13219	Pappalysin-1 (EC 3.4.24.79) (Insulin-like growth factor-dependent IGF-binding protein 4 protease) (IGF-dependent IGFBP-4 protease) (IGFBP-4ase) (Pregnancy-associated plasma protein A) (PAPP-A)	PAPPA	Non-matrisome	Non-matrisome
Q13308	Inactive tyrosine-protein kinase 7 (Colon carcinoma kinase 4) (CCK-4) (Protein-tyrosine kinase 7) (Pseudo tyrosine kinase receptor 7) (Tyrosine-protein kinase-like 7)	PTK7 CCK4	Non-matrisome	Non-matrisome
Q13442	28 kDa heat- and acid-stable phosphoprotein (PDGF-associated protein) (PAP) (PDGFA-associated protein 1) (PAP1)	PDAP1 HASPP28	Non-matrisome	Non-matrisome
Q13740	CD166 antigen (Activated leukocyte cell adhesion molecule) (CD antigen CD166)	ALCAM MEMD	Non-matrisome	Non-matrisome
Q14019	Coactosin-like protein	COTL1 CLP	Non-matrisome	Non-matrisome
Q14103	Heterogeneous nuclear ribonucleoprotein D0 (hnRNP D0) (AU-rich element RNA-binding protein 1)	HNRNPD AUF1 HNRPD	Non-matrisome	Non-matrisome
Q14126	Desmoglein-2 (Cadherin family member 5) (HDGC)	DSG2 CDHF5	Non-matrisome	Non-matrisome
Q14247	Src substrate cortactin (Amplaxin) (Oncogene EMS1)	CTTN EMS1	Non-matrisome	Non-matrisome
Q14315	Filamin-C (FLN-C) (FLNc) (ABP-280-like protein) (ABP-L) (Actin-binding-like protein) (Filamin-2) (Gamma-filamin)	FLNC ABPL FLN2	Non-matrisome	Non-matrisome
Q14473	Globin family profile domain-containing protein		Non-matrisome	Non-matrisome
Q15084	Protein disulfide-isomerase A6 (EC 5.3.4.1) (Endoplasmic reticulum protein 5) (ER protein 5) (ERp5) (Protein disulfide isomerase P5) (Thioredoxin domain-containing protein 7)	PDIA6 ERP5 P5 TXNDC7	Non-matrisome	Non-matrisome
Q15149	Plectin (PCN) (PLTN) (Hemidesmosomal protein 1) (HD1) (Plectin-1)	PLEC PLEC1	Non-matrisome	Non-matrisome
Q15366	Poly(rC)-binding protein 2 (Alpha-CP2) (Heterogeneous nuclear ribonucleoprotein E2) (hnRNP E2)	PCBP2	Non-matrisome	Non-matrisome
Q15417	Calponin-3 (Calponin, acidic isoform)	CNN3	Non-matrisome	Non-matrisome
Q15436	Protein transport protein Sec23A (hSec23A) (SEC23-related protein A)	SEC23A	Non-matrisome	Non-matrisome
Q15582	Transforming growth factor-beta-induced protein ig-h3 (Beta ig-h3) (Kerato-epithelin) (RGD-containing collagen-associated protein) (RGD-CAP)	TGFBI BIGH3	Non-matrisome	Non-matrisome
Q15746	Myosin light chain kinase, smooth muscle (MLCK) (smMLCK) (EC 2.7.11.18) (Kinase-related protein) (KRP) (Telokin) [Cleaved into: Myosin light chain kinase, smooth muscle, deglutamylated form]	MYLK MLCK MLCK1 MYLK1	Non-matrisome	Non-matrisome
Q16658	Fascin (55 kDa actin-bundling protein) (Singed-like protein) (p55)	FSCN1 FAN1 HSN SNL	Non-matrisome	Non-matrisome
Q16706	Alpha-mannosidase 2 (EC 3.2.1.114) (Golgi alpha-mannosidase II) (AMan II) (Man II) (Mannosidase alpha class 2A member 1) (Mannosyl-oligosaccharide 1,3-1,6-alpha-mannosidase)	MAN2A1 MANA2	Non-matrisome	Non-matrisome
Q16881	Thioredoxin reductase 1, cytoplasmic (TR) (EC 1.8.1.9) (Gene associated with retinoic and interferon-induced mortality 12 protein) (GRIM-12) (Gene associated with retinoic and IFN-induced mortality 12 protein) (KM-102-derived reductase-like factor) (Peroxidase TXNRD1) (EC 1.11.1.2) (Thioredoxin reductase TR1)	TXNRD1 GRIM12 KDRF	Non-matrisome	Non-matrisome
Q3KQU3	MAP7 domain-containing protein 1 (Arginine/proline-rich coiled-coil domain-containing protein 1) (Proline/arginine-rich coiled-coil domain-containing protein 1)	MAP7D1 KIAA1187 PARCC1 RPRC1 PP2464	Non-matrisome	Non-matrisome
Q4LE33	TNC variant protein	TNC variant protein	Non-matrisome	Non-matrisome
Q4LE36	ATP-citrate synthase (EC 2.3.3.8) (ATP-citrate (pro-S-)-lyase) (Citrate cleavage enzyme)	ACLY variant protein	Non-matrisome	Non-matrisome
Q53EM5	Transketolase variant		Non-matrisome	Non-matrisome
Q53F64	Heterogeneous nuclear ribonucleoprotein AB isoform a variant		Non-matrisome	Non-matrisome
Q53R19	Arp2/3 complex 34 kDa subunit	ARPC2 hCG_16304	Non-matrisome	Non-matrisome
Q53SS8	Epididymis secretory protein Li 85 (Poly(RC) binding protein 1) (Uncharacterized protein PCBP1) (cDNA, FLJ94964, highly similar to Homo sapiens poly(rC) binding protein 1 (PCBP1), mRNA)	PCBP1 HEL-S-85 hCG_1776997	Non-matrisome	Non-matrisome
Q549N0	Cofilin 2 (Muscle), isoform CRA_a (Cofilin 2 (Muscle), isoform CRA_c) (Cofilin isoform) (cDNA, FLJ94864, Homo sapiens cofilin 2 (muscle) (CFL2), mRNA)	CFL2 hCG_21174	Non-matrisome	Non-matrisome
Q59EA2	Coronin		Non-matrisome	Non-matrisome
Q59EN5	Prosaposin variant		Non-matrisome	Non-matrisome
Q59EQ1	Cadherin 11, type 2 isoform 1 preproprotein variant		Non-matrisome	Non-matrisome
Q59ER5	WD repeat-containing protein 1 isoform 1 variant		Non-matrisome	Non-matrisome
Q59FG9	Chondroitin sulfate proteoglycan 2 (Versican) variant		Non-matrisome	Non-matrisome
Q59H77	T-complex protein 1 subunit gamma		Non-matrisome	Non-matrisome
Q5EC54	Heterogeneous nuclear ribonucleoprotein K	HNRPK	Non-matrisome	Non-matrisome
Q5T9B7	Adenylate kinase isoenzyme 1 (AK 1) (EC 2.7.4.3) (EC 2.7.4.6) (ATP-AMP transphosphorylase 1) (ATP:AMP phosphotransferase) (Adenylate monophosphate kinase) (Myokinase)	AK1	Non-matrisome	Non-matrisome
Q5U000	cathepsin X (EC 3.4.18.1)		Non-matrisome	Non-matrisome
Q5U043	S-(hydroxymethyl)glutathione dehydrogenase (EC 1.1.1.284)		Non-matrisome	Non-matrisome
Q5U077	L-lactate dehydrogenase (EC 1.1.1.27)	HEL-S-281 LDHB hCG_24788	Non-matrisome	Non-matrisome
Q5U0D2	Transgelin	TAGLN DKFZp686P11128 hCG_2032895	Non-matrisome	Non-matrisome
Q68BL7	Olfactomedin-like protein 2A (Photomedin-1)	OLFML2A UNQ9394/PRO34319	Non-matrisome	Non-matrisome
Q6DK41	Protein Wnt	WNT5A	Non-matrisome	Non-matrisome
Q6EMK4	Vasorin (Protein slit-like 2)	VASN SLITL2 UNQ314/PRO357/PRO1282	Non-matrisome	Non-matrisome
Q6FIC5	Chloride intracellular channel protein	CLIC4 hCG_24047	Non-matrisome	Non-matrisome
Q6NS36	Ferritin	FTH1	Non-matrisome	Non-matrisome
Q71U36	Tubulin alpha-1A chain (EC 3.6.5.-) (Alpha-tubulin 3) (Tubulin B-alpha-1) (Tubulin alpha-3 chain) [Cleaved into: Detyrosinated tubulin alpha-1A chain]	TUBA1A TUBA3	Non-matrisome	Non-matrisome
Q76LA1	CSTB protein (Cystatin B) (Cystatin B (Stefin B)) (Cystatin B (Stefin B), isoform CRA_a) (Epididymis secretory sperm binding protein) (cDNA, FLJ92415, Homo sapiens cystatin B (stefin B) (CSTB), mRNA)	CSTB hCG_401291	Non-matrisome	Non-matrisome
Q7Z7M9	Polypeptide N-acetylgalactosaminyltransferase 5 (EC 2.4.1.41) (Polypeptide GalNAc transferase 5) (GalNAc-T5) (pp-GaNTase 5) (Protein-UDP acetylgalactosaminyltransferase 5) (UDP-GalNAc:polypeptide N-acetylgalactosaminyltransferase 5)	GALNT5	Non-matrisome	Non-matrisome
Q86UE4	Protein LYRIC (3D3/LYRIC) (Astrocyte elevated gene-1 protein) (AEG-1) (Lysine-rich CEACAM1 co-isolated protein) (Metadherin) (Metastasis adhesion protein)	MTDH AEG1 LYRIC	Non-matrisome	Non-matrisome
Q8N2S1	Latent-transforming growth factor beta-binding protein 4 (LTBP-4)	LTBP4	Non-matrisome	Non-matrisome
Q8N475	Follistatin-related protein 5 (Follistatin-like protein 5)	FSTL5 KIAA1263	Non-matrisome	Non-matrisome
Q8N6G6	ADAMTS-like protein 1 (ADAMTSL-1) (Punctin-1)	ADAMTSL1 ADAMTSR1 C9orf94 UNQ528/PRO1071	Non-matrisome	Non-matrisome
Q8NBJ4	Golgi membrane protein 1 (Golgi membrane protein GP73) (Golgi phosphoprotein 2)	GOLM1 C9orf155 GOLPH2 PSEC0242 UNQ686/PRO1326	Non-matrisome	Non-matrisome
Q8TE01	DERP12 (Dermal papilla derived protein 12)	derp12	Non-matrisome	Non-matrisome
Q8WVQ1	Soluble calcium-activated nucleotidase 1 (SCAN-1) (EC 3.6.1.6) (Apyrase homolog) (Putative MAPK-activating protein PM09) (Putative NF-kappa-B-activating protein 107)	CANT1 SHAPY	Non-matrisome	Non-matrisome
Q8WX93	Palladin (SIH002) (Sarcoma antigen NY-SAR-77)	PALLD KIAA0992 CGI-151	Non-matrisome	Non-matrisome
Q92804	TATA-binding protein-associated factor 2N (68 kDa TATA-binding protein-associated factor) (TAF(II)68) (TAFII68) (RNA-binding protein 56)	TAF15 RBP56 TAF2N	Non-matrisome	Non-matrisome
Q92823	Neuronal cell adhesion molecule (Nr-CAM) (Neuronal surface protein Bravo) (hBravo) (NgCAM-related cell adhesion molecule) (Ng-CAM-related)	NRCAM KIAA0343	Non-matrisome	Non-matrisome
Q92896	Golgi apparatus protein 1 (CFR-1) (Cysteine-rich fibroblast growth factor receptor) (E-selectin ligand 1) (ESL-1) (Golgi sialoglycoprotein MG-160)	GLG1 CFR1 ESL1 MG160	Non-matrisome	Non-matrisome
Q96HF1	Secreted frizzled-related protein 2 (FRP-2) (sFRP-2) (Secreted apoptosis-related protein 1) (SARP-1)	SFRP2 FRP2 SARP1 FKSG12 UNQ361/PRO697	Non-matrisome	Non-matrisome
Q96TA1	Protein Niban 2 (Meg-3) (Melanoma invasion by ERK) (MINERVA) (Niban-like protein 1) (Protein FAM129B)	NIBAN2 C9orf88 FAM129B	Non-matrisome	Non-matrisome
Q99497	Parkinson disease protein 7 (Maillard deglycase) (Oncogene DJ1) (Parkinsonism-associated deglycase) (Protein DJ-1) (DJ-1) (Protein/nucleic acid deglycase DJ-1) (EC 3.1.2.-, EC 3.5.1.-, EC 3.5.1.124)	PARK7	Non-matrisome	Non-matrisome
Q99536	Synaptic vesicle membrane protein VAT-1 homolog (EC 1.-.-.-)	VAT1	Non-matrisome	Non-matrisome
Q9BRK5	45 kDa calcium-binding protein (Cab45) (Stromal cell-derived factor 4) (SDF-4)	SDF4 CAB45 PSEC0034	Non-matrisome	Non-matrisome
Q9H1E3	Nuclear ubiquitous casein and cyclin-dependent kinase substrate 1 (P1)	NUCKS1 NUCKS JC7	Non-matrisome	Non-matrisome
Q9H4D0	Calsyntenin-2 (Alcadein-gamma) (Alc-gamma)	CLSTN2 CS2	Non-matrisome	Non-matrisome
Q9HBR0	Putative sodium-coupled neutral amino acid transporter 10 (Solute carrier family 38 member 10)	SLC38A10 PP1744	Non-matrisome	Non-matrisome
Q9HCU0	Endosialin (Tumor endothelial marker 1) (CD antigen CD248)	CD248 CD164L1 TEM1	Non-matrisome	Non-matrisome
Q9NQW7	Xaa-Pro aminopeptidase 1 (EC 3.4.11.9) (Aminoacylproline aminopeptidase) (Cytosolic aminopeptidase P) (Soluble aminopeptidase P) (sAmp) (X-Pro aminopeptidase 1) (X-prolyl aminopeptidase 1, soluble)	XPNPEP1 XPNPEPL XPNPEPL1	Non-matrisome	Non-matrisome
Q9NRN5	Olfactomedin-like protein 3 (HNOEL-iso) (hOLF44)	OLFML3 PSEC0035 PSEC0173 PSEC0244 UNQ663/PRO1294	Non-matrisome	Non-matrisome
Q9NS15	Latent-transforming growth factor beta-binding protein 3 (LTBP-3)	LTBP3	Non-matrisome	Non-matrisome
Q9NUL5	Shiftless antiviral inhibitor of ribosomal frameshifting protein (SFL) (SHFL) (Interferon-regulated antiviral protein) (IRAV) (Repressor of yield of DENV protein) (RyDEN)	SHFL C19orf66 FLJ11286 IRAV RYDEN SFL	Non-matrisome	Non-matrisome
Q9NZ23	Drug-sensitive protein 1 (Gastric-associated differentially-expressed protein YA61P)	YA61	Non-matrisome	Non-matrisome
Q9P273	Teneurin-3 (Ten-3) (Protein Odd Oz/ten-m homolog 3) (Tenascin-M3) (Ten-m3) (Teneurin transmembrane protein 3)	TENM3 KIAA1455 ODZ3 TNM3	Non-matrisome	Non-matrisome
Q9UBG0	C-type mannose receptor 2 (C-type lectin domain family 13 member E) (Endocytic receptor 180) (Macrophage mannose receptor 2) (Urokinase-type plasminogen activator receptor-associated protein) (UPAR-associated protein) (Urokinase receptor-associated protein) (CD antigen CD280)	MRC2 CLEC13E ENDO180 KIAA0709 UPARAP	Non-matrisome	Non-matrisome
Q9Y3E1	Hepatoma-derived growth factor-related protein 3 (HRP-3) (Hepatoma-derived growth factor 2) (HDGF-2)	HDGFL3 HDGF2 HDGFRP3 CGI-142	Non-matrisome	Non-matrisome
S4R3N1	10 kDa heat shock protein, mitochondrial (10 kDa chaperonin) (Chaperonin 10)	HSPE1-MOB4	Non-matrisome	Non-matrisome
V9HW22	Epididymis luminal protein 33 (Epididymis secretory sperm binding protein) (Epididymis secretory sperm binding protein Li 72p) (Heat shock 70kDa protein 8, isoform CRA_a)	HEL-S-72p HEL-33 HSPA8 hCG_2032950	Non-matrisome	Non-matrisome
V9HW48	SH3 domain-binding glutamic acid-rich-like protein	HEL-S-115 SH3BGRL hCG_14922	Non-matrisome	Non-matrisome
V9HW80	Transitional endoplasmic reticulum ATPase (TER ATPase) (EC 3.6.4.6) (15S Mg(2+)-ATPase p97 subunit) (Valosin-containing protein) (VCP)	VCP HEL-220 HEL-S-70	Non-matrisome	Non-matrisome
V9HW88	Calreticulin	HEL-S-99n CALR hCG_172487	Non-matrisome	Non-matrisome
V9HW90	Glutathione reductase (EC 1.8.1.7)	HEL-75 HEL-S-122m	Non-matrisome	Non-matrisome
V9HWA9	Complement C3	HEL-S-62p	Non-matrisome	Non-matrisome
V9HWB4	78 kDa glucose-regulated protein (Binding-immunoglobulin protein) (Heat shock protein 70 family protein 5) (Heat shock protein family A member 5) (Immunoglobulin heavy chain-binding protein)	HEL-S-89n	Non-matrisome	Non-matrisome
V9HWB8	Pyruvate kinase (EC 2.7.1.40)	HEL-S-30	Non-matrisome	Non-matrisome
V9HWC7	Peroxiredoxin-6 (EC 1.11.1.27) (EC 2.3.1.23) (EC 3.1.1.4) (1-Cys peroxiredoxin) (Acidic calcium-independent phospholipase A2) (Glutathione-dependent peroxiredoxin) (Lysophosphatidylcholine acyltransferase 5) (Non-selenium glutathione peroxidase)	HEL-S-128m PRDX6 hCG_22109	Non-matrisome	Non-matrisome
V9HWC9	Superoxide dismutase [Cu-Zn] (EC 1.15.1.1)	HEL-S-44	Non-matrisome	Non-matrisome
V9HWE9	Glutathione S-transferase (EC 2.5.1.18) (GST class-pi)	HEL-S-22 GSTP1 hCG_21055	Non-matrisome	Non-matrisome
V9HWG3	Epididymis secretory protein Li 45	HEL-S-45	Non-matrisome	Non-matrisome
V9HWK2	Vinculin (Metavinculin)	HEL114 VCL hCG_2024635	Non-matrisome	Non-matrisome
X6R8A1	Carboxypeptidase (EC 3.4.16.-)	CTSA	Non-matrisome	Non-matrisome

## Sheet: Matrisome Common_GBXAstrocyte
	Matrisome common proteins GBMXAstrocyte
	UNIPROT ID	Protein	Protein names	Annotated gene	Matrisome category	Matrisome division	Proteins in each group	Fold change			Legend:
	P07585	PGS2_HUMAN	Decorin (Bone proteoglycan II) (PG-S2) (PG40)	DCN SLRR1B	Core matrisome	Proteoglycans		0.4			Unique iHDAC
	P51884	LUM_HUMAN	Lumican (Keratan sulfate proteoglycan lumican) (KSPG lumican)	LUM LDC SLRR2D	Core matrisome	Proteoglycans					Down regulated iHDAC
	Q08629	TICN1_HUMAN	Testican-1 (Protein SPOCK)	SPOCK1 SPOCK TIC1 TICN1	Core matrisome	Proteoglycans					Up regulated HDAC
	O00468	AGRIN_HUMAN	Agrin [Cleaved into: Agrin N-terminal 110 kDa subunit; Agrin C-terminal 110 kDa subunit; Agrin C-terminal 90 kDa fragment (C90); Agrin C-terminal 22 kDa fragment (C22)]	AGRN AGRIN	Core matrisome	ECM Glycoproteins					GBM_ControlXGBM_iHDAC common proteins (no fold change)
	Q9NZV1	CRIM1_HUMAN	Cysteine-rich motor neuron 1 protein (CRIM-1) (Cysteine-rich repeat-containing protein S52) [Cleaved into: Processed cysteine-rich motor neuron 1 protein]	CRIM1 S52 UNQ1886/PRO4330	Core matrisome	ECM Glycoproteins
	O43854	EDIL3_HUMAN	EGF-like repeat and discoidin I-like domain-containing protein 3 (Developmentally-regulated endothelial cell locus 1 protein) (Integrin-binding protein DEL1)	EDIL3 DEL1	Core matrisome	ECM Glycoproteins
	Q16610	ECM1_HUMAN	Extracellular matrix protein 1 (Secretory component p85)	ECM1	Core matrisome	ECM Glycoproteins
	P35555	FBN1_HUMAN	Fibrillin-1 [Cleaved into: Asprosin]	FBN1 FBN	Core matrisome	ECM Glycoproteins
	P35556	FBN2_HUMAN	Fibrillin-2 [Cleaved into: Placensin]	FBN2	Core matrisome	ECM Glycoproteins
	P23142	FBLN1_HUMAN	Fibulin-1 (FIBL-1)	FBLN1 PP213	Core matrisome	ECM Glycoproteins
	Q14393	GAS6_HUMAN	Growth arrest-specific protein 6 (GAS-6) (AXL receptor tyrosine kinase ligand)	GAS6 AXLLG	Core matrisome	ECM Glycoproteins
	P24592	IBP6_HUMAN	Insulin-like growth factor-binding protein 6 (IBP-6) (IGF-binding protein 6) (IGFBP-6)	IGFBP6 IBP6	Core matrisome	ECM Glycoproteins
	Q16270	IBP7_HUMAN	Insulin-like growth factor-binding protein 7 (IBP-7) (IGF-binding protein 7) (IGFBP-7) (IGFBP-rP1) (MAC25 protein) (PGI2-stimulating factor) (Prostacyclin-stimulating factor) (Tumor-derived adhesion factor) (TAF)	IGFBP7 MAC25 PSF	Core matrisome	ECM Glycoproteins
	Q08431	MFGM_HUMAN	Lactadherin (Breast epithelial antigen BA46) (HMFG) (MFGM) (Milk fat globule-EGF factor 8) (MFG-E8) (SED1) [Cleaved into: Lactadherin short form; Medin]	MFGE8	Core matrisome	ECM Glycoproteins
	O15230	LAMA5_HUMAN	Laminin subunit alpha-5 (Laminin-10 subunit alpha) (Laminin-11 subunit alpha) (Laminin-15 subunit alpha)	LAMA5 KIAA0533 KIAA1907	Core matrisome	ECM Glycoproteins
	P11047	LAMC1_HUMAN	Laminin subunit gamma-1 (Laminin B2 chain) (Laminin-1 subunit gamma) (Laminin-10 subunit gamma) (Laminin-11 subunit gamma) (Laminin-2 subunit gamma) (Laminin-3 subunit gamma) (Laminin-4 subunit gamma) (Laminin-6 subunit gamma) (Laminin-7 subunit gamma) (Laminin-8 subunit gamma) (Laminin-9 subunit gamma) (S-laminin subunit gamma) (S-LAM gamma)	LAMC1 LAMB2	Core matrisome	ECM Glycoproteins
	Q14767	LTBP2_HUMAN	Latent-transforming growth factor beta-binding protein 2 (LTBP-2)	LTBP2 C14orf141 LTBP3	Core matrisome	ECM Glycoproteins		2.45
	P55001	MFAP2_HUMAN	Microfibrillar-associated protein 2 (MFAP-2) (Microfibril-associated glycoprotein 1) (MAGP) (MAGP-1)	MFAP2 MAGP1	Core matrisome	ECM Glycoproteins		0.28
	Q14112	NID2_HUMAN	Nidogen-2 (NID-2) (Osteonidogen)	NID2	Core matrisome	ECM Glycoproteins
	P78539	SRPX_HUMAN	Sushi repeat-containing protein SRPX	SRPX ETX1	Core matrisome	ECM Glycoproteins
	O60687	SRPX2_HUMAN	Sushi repeat-containing protein SRPX2 (Sushi-repeat protein upregulated in leukemia)	SRPX2 SRPUL	Core matrisome	ECM Glycoproteins
	P07996	TSP1_HUMAN	Thrombospondin-1 (Glycoprotein G)	THBS1 TSP TSP1	Core matrisome	ECM Glycoproteins
	P35442	TSP2_HUMAN	Thrombospondin-2	THBS2 TSP2	Core matrisome	ECM Glycoproteins
	P02452	CO1A1_HUMAN	Collagen alpha-1(I) chain (Alpha-1 type I collagen)	COL1A1	Core matrisome	Collagens
	P12109	CO6A1_HUMAN	Collagen alpha-1(VI) chain	COL6A1	Core matrisome	Collagens
	Q99715	COCA1_HUMAN	Collagen alpha-1(XII) chain	COL12A1 COL12A1L	Core matrisome	Collagens
	P05997	CO5A2_HUMAN	Collagen alpha-2(V) chain	COL5A2	Core matrisome	Collagens
	P12110	CO6A2_HUMAN	Collagen alpha-2(VI) chain	COL6A2	Core matrisome	Collagens
	P08253	MMP2_HUMAN	72 kDa type IV collagenase (EC 3.4.24.24) (72 kDa gelatinase) (Gelatinase A) (Matrix metalloproteinase-2) (MMP-2) (TBE-1) [Cleaved into: PEX]	MMP2 CLG4A	Matrisome-associated	ECM Regulators
	P01008	ANT3_HUMAN	Antithrombin-III (ATIII) (Serpin C1)	SERPINC1 AT3 PRO0309	Matrisome-associated	ECM Regulators
	Q6YHK3	CD109_HUMAN	CD109 antigen (150 kDa TGF-beta-1-binding protein) (C3 and PZP-like alpha-2-macroglobulin domain-containing protein 7) (Platelet-specific Gov antigen) (p180) (r150) (CD antigen CD109)	CD109 CPAMD7	Matrisome-associated	ECM Regulators
	Q8IXL6	FA20C_HUMAN	Extracellular serine/threonine protein kinase FAM20C (EC 2.7.11.1) (Dentin matrix protein 4) (DMP-4) (Golgi casein kinase) (Golgi-enriched fraction casein kinase) (GEF-CK)	FAM20C DMP4	Matrisome-associated	ECM Regulators
	Q6UXH9	PAMR1_HUMAN	Inactive serine protease PAMR1 (Peptidase domain-containing protein associated with muscle regeneration 1) (Regeneration-associated muscle protease homolog)	PAMR1 RAMP FP938 UNQ699/PRO1344	Matrisome-associated	ECM Regulators
	Q9Y4K0	LOXL2_HUMAN	Lysyl oxidase homolog 2 (EC 1.4.3.13) (Lysyl oxidase-like protein 2) (Lysyl oxidase-related protein 2) (Lysyl oxidase-related protein WS9-14)	LOXL2	Matrisome-associated	ECM Regulators
	P58215	LOXL3_HUMAN	Lysyl oxidase homolog 3 (EC 1.4.3.-) (EC 1.4.3.13) (Lysyl oxidase-like protein 3)	LOXL3 LOXL	Matrisome-associated	ECM Regulators
	P05121	PAI1_HUMAN	Plasminogen activator inhibitor 1 (PAI) (PAI-1) (Endothelial plasminogen activator inhibitor) (Serpin E1)	SERPINE1 PAI1 PLANH1	Matrisome-associated	ECM Regulators
	Q92743	HTRA1_HUMAN	Serine protease HTRA1 (EC 3.4.21.-) (High-temperature requirement A serine peptidase 1) (L56) (Serine protease 11)	HTRA1 HTRA PRSS11	Matrisome-associated	ECM Regulators
	P16035	TIMP2_HUMAN	Metalloproteinase inhibitor 2 (CSC-21K) (Tissue inhibitor of metalloproteinases 2) (TIMP-2)	TIMP2	Matrisome-associated	ECM-regulators
	P19883	FST_HUMAN	Follistatin (FS) (Activin-binding protein)	FST	Matrisome-associated	Secreted Factors
	Q12841	FSTL1_HUMAN	Follistatin-related protein 1 (Follistatin-like protein 1)	FSTL1 FRP	Matrisome-associated	Secreted Factors
	Q99988	GDF15_HUMAN	Growth/differentiation factor 15 (GDF-15) (Macrophage inhibitory cytokine 1) (MIC-1) (NSAID-activated gene 1 protein) (NAG-1) (NSAID-regulated gene 1 protein) (NRG-1) (Placental TGF-beta) (Placental bone morphogenetic protein) (Prostate differentiation factor)	GDF15 MIC1 PDF PLAB PTGFB	Matrisome-associated	Secreted Factors
	P09603	CSF1_HUMAN	Macrophage colony-stimulating factor 1 (CSF-1) (M-CSF) (MCSF) (Lanimostim) (Proteoglycan macrophage colony-stimulating factor) (PG-M-CSF) [Cleaved into: Processed macrophage colony-stimulating factor 1; Macrophage colony-stimulating factor 1 43 kDa subunit]	CSF1	Matrisome-associated	Secreted Factors		0.47
	P01137	TGFB1_HUMAN	Transforming growth factor beta-1 proprotein [Cleaved into: Latency-associated peptide (LAP); Transforming growth factor beta-1 (TGF-beta-1)]	TGFB1 TGFB	Matrisome-associated	Secreted Factors
	P49767	VEGFC_HUMAN	Vascular endothelial growth factor C (VEGF-C) (Flt4 ligand) (Flt4-L) (Vascular endothelial growth factor-related protein) (VRP)	VEGFC	Matrisome-associated	Secreted Factors
	Q6UVK1	CSPG4_HUMAN	Chondroitin sulfate proteoglycan 4 (Chondroitin sulfate proteoglycan NG2) (Melanoma chondroitin sulfate proteoglycan) (Melanoma-associated chondroitin sulfate proteoglycan)	CSPG4 MCSP	Matrisome-associated	ECM-affiliated Proteins
	P09382	LEG1_HUMAN	Galectin-1 (Gal-1) (14 kDa laminin-binding protein) (HLBP14) (14 kDa lectin) (Beta-galactoside-binding lectin L-14-I) (Galaptin) (HBL) (HPL) (Lactose-binding lectin 1) (Lectin galactoside-binding soluble 1) (Putative MAPK-activating protein PM12) (S-Lac lectin 1)	LGALS1	Matrisome-associated	ECM-affiliated Proteins
	P35052	GPC1_HUMAN	Glypican-1 [Cleaved into: Secreted glypican-1]	GPC1	Matrisome-associated	ECM-affiliated Proteins		0.45
	P18827	SDC1_HUMAN	Syndecan-1 (SYND1) (CD antigen CD138)	SDC1 SDC	Matrisome-associated	ECM-affiliated Proteins
	Matrisome common proteins GBMXAstrocyte
	UNIPROT ID	Protein	Protein names	Annotated gene	Matrisome category	Matrisome division	Proteins in each group	Fold change
	P07585	PGS2_HUMAN	Decorin (Bone proteoglycan II) (PG-S2) (PG40)	DCN SLRR1B	Core matrisome	Proteoglycans		0.4
	Q9NZV1	CRIM1_HUMAN	Cysteine-rich motor neuron 1 protein (CRIM-1) (Cysteine-rich repeat-containing protein S52) [Cleaved into: Processed cysteine-rich motor neuron 1 protein]	CRIM1 S52 UNQ1886/PRO4330	Core matrisome	ECM Glycoproteins
	Q14393	GAS6_HUMAN	Growth arrest-specific protein 6 (GAS-6) (AXL receptor tyrosine kinase ligand)	GAS6 AXLLG	Core matrisome	ECM Glycoproteins
	Q14767	LTBP2_HUMAN	Latent-transforming growth factor beta-binding protein 2 (LTBP-2)	LTBP2 C14orf141 LTBP3	Core matrisome	ECM Glycoproteins		2.45
	P55001	MFAP2_HUMAN	Microfibrillar-associated protein 2 (MFAP-2) (Microfibril-associated glycoprotein 1) (MAGP) (MAGP-1)	MFAP2 MAGP1	Core matrisome	ECM Glycoproteins		0.28
	P01008	ANT3_HUMAN	Antithrombin-III (ATIII) (Serpin C1)	SERPINC1 AT3 PRO0309	Matrisome-associated	ECM Regulators
	Q8IXL6	FA20C_HUMAN	Extracellular serine/threonine protein kinase FAM20C (EC 2.7.11.1) (Dentin matrix protein 4) (DMP-4) (Golgi casein kinase) (Golgi-enriched fraction casein kinase) (GEF-CK)	FAM20C DMP4	Matrisome-associated	ECM Regulators
	P09603	CSF1_HUMAN	Macrophage colony-stimulating factor 1 (CSF-1) (M-CSF) (MCSF) (Lanimostim) (Proteoglycan macrophage colony-stimulating factor) (PG-M-CSF) [Cleaved into: Processed macrophage colony-stimulating factor 1; Macrophage colony-stimulating factor 1 43 kDa subunit]	CSF1	Matrisome-associated	Secreted Factors		0.47
	P35052	GPC1_HUMAN	Glypican-1 [Cleaved into: Secreted glypican-1]	GPC1	Matrisome-associated	ECM-affiliated Proteins		0.45

## Sheet: DMSO MATRISOME
Epigenetic mechanisms Histone Deacetylase dependent regulate the Glioblastoma angiogenic matrisome and disrupt endothelial cell behavior in vitro Menezes, Aline1; Julião, Glaucia1; Mariath, Fernanda5, Ferreira, Ana Luiza1, Oliveira-Nunes, Maria Cecilia2, Lara Gallucci1, Evaristo, Joseph Albert Medeiros3; Nogueira, Fábio César Sousa 3; Pereira, Denise de Abreu4; Carneiro, Katia§1 §Corresponding au…
Column1	Column12	Column2	Column3
Annotated Gene	Uniprot Acession	Annotated Matrisome Division	Annotated Matrisome Category
DCN	P07585	Core matrisome	Proteoglycans
HSPG2	P98160	Core matrisome	Proteoglycans
LUM	P51884	Core matrisome	Proteoglycans
SPOCK1	Q08629	Core matrisome	Proteoglycans
SRGN	P10124	Core matrisome	Proteoglycans
VCAN	P13611	Core matrisome	Proteoglycans
ABI3BP	Q7Z7G0	Core matrisome	ECM Glycoproteins
AGRN	O00468	Core matrisome	ECM Glycoproteins
CRELD2	Q6UXH1	Core matrisome	ECM Glycoproteins
ECM1	Q16610	Core matrisome	ECM Glycoproteins
EDIL3	O43854	Core matrisome	ECM Glycoproteins
EFEMP1	Q12805	Core matrisome	ECM Glycoproteins
EFEMP2	O95967	Core matrisome	ECM Glycoproteins
FBLN1	P23142	Core matrisome	ECM Glycoproteins
FBN1	P35555	Core matrisome	ECM Glycoproteins
FBN2	P35556	Core matrisome	ECM Glycoproteins
FN1	P02751	Core matrisome	ECM Glycoproteins
IGFBP1	P08833	Core matrisome	ECM Glycoproteins
IGFBP3	P17936	Core matrisome	ECM Glycoproteins
IGFBP4	P22692	Core matrisome	ECM Glycoproteins
IGFBP6	P24592	Core matrisome	ECM Glycoproteins
IGFBP7	Q16270	Core matrisome	ECM Glycoproteins
LAMA2	P24043	Core matrisome	ECM Glycoproteins
LAMA4	Q16363	Core matrisome	ECM Glycoproteins
LAMA5	O15230	Core matrisome	ECM Glycoproteins
LAMB1	P07942	Core matrisome	ECM Glycoproteins
LAMB2	P55268	Core matrisome	ECM Glycoproteins
LAMC1	P11047	Core matrisome	ECM Glycoproteins
LTBP2	Q14767	Core matrisome	ECM Glycoproteins
LTBP3	Q9NS15	Core matrisome	ECM Glycoproteins
LTBP4	Q8N2S1	Core matrisome	ECM Glycoproteins
MATN2	O00339	Core matrisome	ECM Glycoproteins
MFAP2	P55001	Core matrisome	ECM Glycoproteins
MFAP4	P55082	Core matrisome	ECM Glycoproteins
MFGE8	Q08431	Core matrisome	ECM Glycoproteins
NDNF	Q8TB73	Core matrisome	ECM Glycoproteins
NID2	Q14112	Core matrisome	ECM Glycoproteins
PCOLCE	Q15113	Core matrisome	ECM Glycoproteins
PCOLCE2	Q9UKZ9	Core matrisome	ECM Glycoproteins
SMOC1	Q9H4F8	Core matrisome	ECM Glycoproteins
SPARC	P09486	Core matrisome	ECM Glycoproteins
SRPX	P78539	Core matrisome	ECM Glycoproteins
SRPX2	O60687	Core matrisome	ECM Glycoproteins
SVEP1	Q4LDE5	Core matrisome	ECM Glycoproteins
TGFBI	Q15582	Core matrisome	ECM Glycoproteins
THBS1	P07996	Core matrisome	ECM Glycoproteins
THBS2	P35442	Core matrisome	ECM Glycoproteins
THBS3	P49746	Core matrisome	ECM Glycoproteins
TNC	P24821	Core matrisome	ECM Glycoproteins
ANXA1	P04083	Matrisome-associated	ECM-affiliated Proteins
ANXA2	P07355	Matrisome-associated	ECM-affiliated Proteins
ANXA4	P09525	Matrisome-associated	ECM-affiliated Proteins
ANXA5	P08758	Matrisome-associated	ECM-affiliated Proteins
ANXA6	P08133	Matrisome-associated	ECM-affiliated Proteins
CLEC11A	Q9Y240	Matrisome-associated	ECM-affiliated Proteins
CLEC3B	P05452	Matrisome-associated	ECM-affiliated Proteins
CSPG4	Q6UVK1	Matrisome-associated	ECM-affiliated Proteins
GPC1	P35052	Matrisome-associated	ECM-affiliated Proteins
GPC6	Q9Y625	Matrisome-associated	ECM-affiliated Proteins
GREM1	O60565	Matrisome-associated	ECM-affiliated Proteins
LGALS1	P09382	Matrisome-associated	ECM-affiliated Proteins
LGALS3	P17931	Matrisome-associated	ECM-affiliated Proteins
PLXNB2	O15031	Matrisome-associated	ECM-affiliated Proteins
SDC1	P18827	Matrisome-associated	ECM-affiliated Proteins
SDC4	P31431	Matrisome-associated	ECM-affiliated Proteins
SEMA3C	Q99985	Matrisome-associated	ECM-affiliated Proteins
SEMA4B	Q9NPR2	Matrisome-associated	ECM-affiliated Proteins
SEMA7A	O75326	Matrisome-associated	ECM-affiliated Proteins
COL11A1	P12107	Core matrisome	Collagens
COL12A1	Q99715	Core matrisome	Collagens
COL15A1	P39059	Core matrisome	Collagens
COL1A1	P02452	Core matrisome	Collagens
COL1A2	P08123	Core matrisome	Collagens
COL5A1	P20908	Core matrisome	Collagens
COL5A2	P05997	Core matrisome	Collagens
COL6A1	P12109	Core matrisome	Collagens
COL6A2	P12110	Core matrisome	Collagens
COL6A3	P12111	Core matrisome	Collagens
COL7A1	Q02388	Core matrisome	Collagens
ANGPTL2	Q9UKU9	Matrisome-associated	Secreted Factors
ANGPTL4	Q9BY76	Matrisome-associated	Secreted Factors
CCL2	P13500	Matrisome-associated	Secreted Factors
CSF1	P09603	Matrisome-associated	Secreted Factors
FST	P19883	Matrisome-associated	Secreted Factors
FSTL1	Q12841	Matrisome-associated	Secreted Factors
GDF15	Q99988	Matrisome-associated	Secreted Factors
IL6	P05231	Matrisome-associated	Secreted Factors
MEGF8	Q7Z7M0	Matrisome-associated	Secreted Factors
PDGFC	Q9NRA1	Matrisome-associated	Secreted Factors
S100A10	P60903	Matrisome-associated	Secreted Factors
S100A11	P31949	Matrisome-associated	Secreted Factors
S100A6	P06703	Matrisome-associated	Secreted Factors
TGFB1	P01137	Matrisome-associated	Secreted Factors
TGFB2	P61812	Matrisome-associated	Secreted Factors
TGFB3	P10600	Matrisome-associated	Secreted Factors
VEGFA	P15692	Matrisome-associated	Secreted Factors
VEGFC	P49767	Matrisome-associated	Secreted Factors
ADAM10	O14672	Matrisome-associated	ECM Regulators
ADAM15	Q13444	Matrisome-associated	ECM Regulators
ADAM9	Q13443	Matrisome-associated	ECM Regulators
ADAMTS1	Q9UHI8	Matrisome-associated	ECM Regulators
ADAMTSL1	Q8N6G6	Matrisome-associated	ECM Regulators
AGT	P01019	Matrisome-associated	ECM Regulators
BMP1	P13497	Matrisome-associated	ECM Regulators
CD109	Q6YHK3	Matrisome-associated	ECM Regulators
CST3	P01034	Matrisome-associated	ECM Regulators
CSTB	P04080	Matrisome-associated	ECM Regulators
CTSA	P10619	Matrisome-associated	ECM Regulators
CTSB	P07858	Matrisome-associated	ECM Regulators
CTSD	P07339	Matrisome-associated	ECM Regulators
CTSF	Q9UBX1	Matrisome-associated	ECM Regulators
CTSK	P43235	Matrisome-associated	ECM Regulators
CTSL	P07711	Matrisome-associated	ECM Regulators
HTRA1	Q92743	Matrisome-associated	ECM Regulators
ITIH2	P19823	Matrisome-associated	ECM Regulators
LOX	P28300	Matrisome-associated	ECM Regulators
LOXL1	Q08397	Matrisome-associated	ECM Regulators
LOXL2	Q9Y4K0	Matrisome-associated	ECM Regulators
LOXL3	P58215	Matrisome-associated	ECM Regulators
MMP14	P50281	Matrisome-associated	ECM Regulators
MMP2	P08253	Matrisome-associated	ECM Regulators
MMP3	P08254	Matrisome-associated	ECM Regulators
MMP7	P09237	Matrisome-associated	ECM Regulators
MMP9	P14780	Matrisome-associated	ECM Regulators
P4HA1	P13674	Matrisome-associated	ECM Regulators
P4HA2	O15460	Matrisome-associated	ECM Regulators
PAMR1	Q6UXH9	Matrisome-associated	ECM Regulators
PAPPA	Q13219	Matrisome-associated	ECM Regulators
PLAU	P00749	Matrisome-associated	ECM Regulators
PLOD1	Q02809	Matrisome-associated	ECM Regulators
PLOD2	O00469	Matrisome-associated	ECM Regulators
PLOD3	O60568	Matrisome-associated	ECM Regulators
SERPINA1	P01009	Matrisome-associated	ECM Regulators
SERPINB6	P35237	Matrisome-associated	ECM Regulators
SERPINE1	P05121	Matrisome-associated	ECM Regulators
SERPINE2	P07093	Matrisome-associated	ECM Regulators
SERPINF1	P36955	Matrisome-associated	ECM Regulators
SERPINH1	P50454	Matrisome-associated	ECM Regulators
SERPINI1	Q99574	Matrisome-associated	ECM Regulators
SLPI	P03973	Matrisome-associated	ECM Regulators
TIMP1	P01033	Matrisome-associated	ECM Regulators
TIMP2	P16035	Matrisome-associated	ECM Regulators
ABHD14B		Non-matrisome	Non-matrisome
ACLY		Non-matrisome	Non-matrisome
ACO1		Non-matrisome	Non-matrisome
ACO2		Non-matrisome	Non-matrisome
ACOT2		Non-matrisome	Non-matrisome
ACTB		Non-matrisome	Non-matrisome
ACTBL2		Non-matrisome	Non-matrisome
ACTC1		Non-matrisome	Non-matrisome
ACTN1		Non-matrisome	Non-matrisome
ACTN4		Non-matrisome	Non-matrisome
ACTR2		Non-matrisome	Non-matrisome
ACTR3		Non-matrisome	Non-matrisome
ADH5		Non-matrisome	Non-matrisome
ADM		Non-matrisome	Non-matrisome
ADSS2		Non-matrisome	Non-matrisome
AFP		Non-matrisome	Non-matrisome
AHCY		Non-matrisome	Non-matrisome
AHNAK		Non-matrisome	Non-matrisome
AHNAK2		Non-matrisome	Non-matrisome
AHSA1		Non-matrisome	Non-matrisome
AHSG		Non-matrisome	Non-matrisome
AIMP1		Non-matrisome	Non-matrisome
AK1		Non-matrisome	Non-matrisome
AK2		Non-matrisome	Non-matrisome
AKAP12		Non-matrisome	Non-matrisome
AKR1A1		Non-matrisome	Non-matrisome
AKR1B1		Non-matrisome	Non-matrisome
AKR1C1		Non-matrisome	Non-matrisome
AKR1C3		Non-matrisome	Non-matrisome
ALAD		Non-matrisome	Non-matrisome
ALB		Non-matrisome	Non-matrisome
ALCAM		Non-matrisome	Non-matrisome
ALDH9A1		Non-matrisome	Non-matrisome
ALDOA		Non-matrisome	Non-matrisome
ALDOC		Non-matrisome	Non-matrisome
ANG		Non-matrisome	Non-matrisome
ANP32A		Non-matrisome	Non-matrisome
AP2A1		Non-matrisome	Non-matrisome
AP2B1		Non-matrisome	Non-matrisome
APEH		Non-matrisome	Non-matrisome
APLP1		Non-matrisome	Non-matrisome
APLP2		Non-matrisome	Non-matrisome
APOE		Non-matrisome	Non-matrisome
APOH		Non-matrisome	Non-matrisome
APP		Non-matrisome	Non-matrisome
ARF3		Non-matrisome	Non-matrisome
ARHGDIA		Non-matrisome	Non-matrisome
ARPC1B		Non-matrisome	Non-matrisome
ARPC2		Non-matrisome	Non-matrisome
ARPC4		Non-matrisome	Non-matrisome
ARPC5		Non-matrisome	Non-matrisome
ARPC5L		Non-matrisome	Non-matrisome
ARSA		Non-matrisome	Non-matrisome
ASPH		Non-matrisome	Non-matrisome
ATIC		Non-matrisome	Non-matrisome
ATOX1		Non-matrisome	Non-matrisome
ATP1A1		Non-matrisome	Non-matrisome
ATP1B3		Non-matrisome	Non-matrisome
ATP5F1B		Non-matrisome	Non-matrisome
ATP6AP1		Non-matrisome	Non-matrisome
ATP6AP2		Non-matrisome	Non-matrisome
ATP6V1A		Non-matrisome	Non-matrisome
ATP6V1E1		Non-matrisome	Non-matrisome
AXL		Non-matrisome	Non-matrisome
B2M		Non-matrisome	Non-matrisome
B4GALT1		Non-matrisome	Non-matrisome
B4GALT4		Non-matrisome	Non-matrisome
B4GAT1		Non-matrisome	Non-matrisome
BANF1		Non-matrisome	Non-matrisome
BASP1		Non-matrisome	Non-matrisome
BAX		Non-matrisome	Non-matrisome
BCAT1		Non-matrisome	Non-matrisome
BLVRB		Non-matrisome	Non-matrisome
BOLA2B		Non-matrisome	Non-matrisome
BSG		Non-matrisome	Non-matrisome
BTD		Non-matrisome	Non-matrisome
C1R		Non-matrisome	Non-matrisome
C1RL		Non-matrisome	Non-matrisome
C1S		Non-matrisome	Non-matrisome
C3		Non-matrisome	Non-matrisome
C4B_2		Non-matrisome	Non-matrisome
CA12		Non-matrisome	Non-matrisome
CA9		Non-matrisome	Non-matrisome
CALD1		Non-matrisome	Non-matrisome
CALM1		Non-matrisome	Non-matrisome
CALR		Non-matrisome	Non-matrisome
CALU		Non-matrisome	Non-matrisome
CAND1		Non-matrisome	Non-matrisome
CAP1		Non-matrisome	Non-matrisome
CAPG		Non-matrisome	Non-matrisome
CAPN2		Non-matrisome	Non-matrisome
CAPNS1		Non-matrisome	Non-matrisome
CAPZA1		Non-matrisome	Non-matrisome
CAPZB		Non-matrisome	Non-matrisome
CAST		Non-matrisome	Non-matrisome
CAVIN1		Non-matrisome	Non-matrisome
CBR1		Non-matrisome	Non-matrisome
CBX3		Non-matrisome	Non-matrisome
CCDC124		Non-matrisome	Non-matrisome
CCDC80		Non-matrisome	Non-matrisome
CCN1		Non-matrisome	Non-matrisome
CCN2		Non-matrisome	Non-matrisome
CCN3		Non-matrisome	Non-matrisome
CCN5		Non-matrisome	Non-matrisome
CCS		Non-matrisome	Non-matrisome
CCT3		Non-matrisome	Non-matrisome
CCT4		Non-matrisome	Non-matrisome
CCT5		Non-matrisome	Non-matrisome
CCT6A		Non-matrisome	Non-matrisome
CCT8		Non-matrisome	Non-matrisome
CD44		Non-matrisome	Non-matrisome
CD59		Non-matrisome	Non-matrisome
CD81		Non-matrisome	Non-matrisome
CDC37		Non-matrisome	Non-matrisome
CDH13		Non-matrisome	Non-matrisome
CDH2		Non-matrisome	Non-matrisome
CDV3		Non-matrisome	Non-matrisome
CEMIP		Non-matrisome	Non-matrisome
CFB		Non-matrisome	Non-matrisome
CFH		Non-matrisome	Non-matrisome
CFI		Non-matrisome	Non-matrisome
CFL1		Non-matrisome	Non-matrisome
CFL2		Non-matrisome	Non-matrisome
CHI3L1		Non-matrisome	Non-matrisome
CHI3L2		Non-matrisome	Non-matrisome
CHID1		Non-matrisome	Non-matrisome
CLIC1		Non-matrisome	Non-matrisome
CLIC4		Non-matrisome	Non-matrisome
CLSTN1		Non-matrisome	Non-matrisome
CLSTN3		Non-matrisome	Non-matrisome
CLTC		Non-matrisome	Non-matrisome
CLU		Non-matrisome	Non-matrisome
CMPK1		Non-matrisome	Non-matrisome
CNDP2		Non-matrisome	Non-matrisome
CNPY2		Non-matrisome	Non-matrisome
CNPY3		Non-matrisome	Non-matrisome
CNPY4		Non-matrisome	Non-matrisome
CORO1B		Non-matrisome	Non-matrisome
CORO1C		Non-matrisome	Non-matrisome
COTL1		Non-matrisome	Non-matrisome
COX5B		Non-matrisome	Non-matrisome
COX6B1		Non-matrisome	Non-matrisome
CPA4		Non-matrisome	Non-matrisome
CPE		Non-matrisome	Non-matrisome
CPNE1		Non-matrisome	Non-matrisome
CPQ		Non-matrisome	Non-matrisome
CRK		Non-matrisome	Non-matrisome
CRTAP		Non-matrisome	Non-matrisome
CS		Non-matrisome	Non-matrisome
CSE1L		Non-matrisome	Non-matrisome
CSRP1		Non-matrisome	Non-matrisome
CTH		Non-matrisome	Non-matrisome
CTTN		Non-matrisome	Non-matrisome
CUTA		Non-matrisome	Non-matrisome
CYCS		Non-matrisome	Non-matrisome
CYRIB		Non-matrisome	Non-matrisome
CZIB		Non-matrisome	Non-matrisome
DAG1		Non-matrisome	Non-matrisome
DBI		Non-matrisome	Non-matrisome
DBNL		Non-matrisome	Non-matrisome
DCBLD2		Non-matrisome	Non-matrisome
DCTN2		Non-matrisome	Non-matrisome
DDAH2		Non-matrisome	Non-matrisome
DDB1		Non-matrisome	Non-matrisome
DDX39B		Non-matrisome	Non-matrisome
DES		Non-matrisome	Non-matrisome
DLD		Non-matrisome	Non-matrisome
DNAJC3		Non-matrisome	Non-matrisome
DNASE2		Non-matrisome	Non-matrisome
DNPEP		Non-matrisome	Non-matrisome
DPP3		Non-matrisome	Non-matrisome
DPP7		Non-matrisome	Non-matrisome
DPYSL2		Non-matrisome	Non-matrisome
DSG2		Non-matrisome	Non-matrisome
DSTN		Non-matrisome	Non-matrisome
DUT		Non-matrisome	Non-matrisome
DYNC1H1		Non-matrisome	Non-matrisome
DYNC1I2		Non-matrisome	Non-matrisome
DYNLRB1		Non-matrisome	Non-matrisome
ECH1		Non-matrisome	Non-matrisome
ECHS1		Non-matrisome	Non-matrisome
EEF1A1		Non-matrisome	Non-matrisome
EEF1B2		Non-matrisome	Non-matrisome
EEF1D		Non-matrisome	Non-matrisome
EEF1G		Non-matrisome	Non-matrisome
EEF2		Non-matrisome	Non-matrisome
EFNB2		Non-matrisome	Non-matrisome
EHD1		Non-matrisome	Non-matrisome
EIF4A1		Non-matrisome	Non-matrisome
EIF4A2		Non-matrisome	Non-matrisome
EIF4B		Non-matrisome	Non-matrisome
EIF4H		Non-matrisome	Non-matrisome
EIF5A		Non-matrisome	Non-matrisome
EIF6		Non-matrisome	Non-matrisome
ENO1		Non-matrisome	Non-matrisome
ENO2		Non-matrisome	Non-matrisome
EPB41L2		Non-matrisome	Non-matrisome
EPHA4		Non-matrisome	Non-matrisome
ERAP1		Non-matrisome	Non-matrisome
ERAP2		Non-matrisome	Non-matrisome
ERO1A		Non-matrisome	Non-matrisome
ERP29		Non-matrisome	Non-matrisome
ERP44		Non-matrisome	Non-matrisome
ESD		Non-matrisome	Non-matrisome
ESYT1		Non-matrisome	Non-matrisome
EXT1		Non-matrisome	Non-matrisome
EXT2		Non-matrisome	Non-matrisome
EZR		Non-matrisome	Non-matrisome
FABP5		Non-matrisome	Non-matrisome
FAM3C		Non-matrisome	Non-matrisome
FASN		Non-matrisome	Non-matrisome
FDPS		Non-matrisome	Non-matrisome
FGFR1		Non-matrisome	Non-matrisome
FH		Non-matrisome	Non-matrisome
FKBP10		Non-matrisome	Non-matrisome
FKBP2		Non-matrisome	Non-matrisome
FKBP3		Non-matrisome	Non-matrisome
FKBP7		Non-matrisome	Non-matrisome
FLNA		Non-matrisome	Non-matrisome
FLNB		Non-matrisome	Non-matrisome
FLNC		Non-matrisome	Non-matrisome
FLRT2		Non-matrisome	Non-matrisome
FSCN1		Non-matrisome	Non-matrisome
FUS		Non-matrisome	Non-matrisome
FUT8		Non-matrisome	Non-matrisome
G6PD		Non-matrisome	Non-matrisome
GAA		Non-matrisome	Non-matrisome
GAL3A		Non-matrisome	Non-matrisome
GALNS		Non-matrisome	Non-matrisome
GALNT10		Non-matrisome	Non-matrisome
GALNT2		Non-matrisome	Non-matrisome
GANAB		Non-matrisome	Non-matrisome
GAPDH		Non-matrisome	Non-matrisome
GARS1		Non-matrisome	Non-matrisome
GASK1B		Non-matrisome	Non-matrisome
GBE1		Non-matrisome	Non-matrisome
GC		Non-matrisome	Non-matrisome
GCSH		Non-matrisome	Non-matrisome
GDI1		Non-matrisome	Non-matrisome
GDI2		Non-matrisome	Non-matrisome
GGH		Non-matrisome	Non-matrisome
GLA		Non-matrisome	Non-matrisome
GLB1		Non-matrisome	Non-matrisome
GLG1		Non-matrisome	Non-matrisome
GLO1		Non-matrisome	Non-matrisome
GLOD4		Non-matrisome	Non-matrisome
GLRX		Non-matrisome	Non-matrisome
GLUD1		Non-matrisome	Non-matrisome
GM2A		Non-matrisome	Non-matrisome
GMFB		Non-matrisome	Non-matrisome
GNAI2		Non-matrisome	Non-matrisome
GNG12		Non-matrisome	Non-matrisome
GNPDA1		Non-matrisome	Non-matrisome
GNPTG		Non-matrisome	Non-matrisome
GNS		Non-matrisome	Non-matrisome
GOLIM4		Non-matrisome	Non-matrisome
GOLM1		Non-matrisome	Non-matrisome
GON7		Non-matrisome	Non-matrisome
GOT1		Non-matrisome	Non-matrisome
GOT2		Non-matrisome	Non-matrisome
GPI		Non-matrisome	Non-matrisome
GPNMB		Non-matrisome	Non-matrisome
GSN		Non-matrisome	Non-matrisome
GSR		Non-matrisome	Non-matrisome
GSS		Non-matrisome	Non-matrisome
GSTO1		Non-matrisome	Non-matrisome
H1-5		Non-matrisome	Non-matrisome
H2AC15		Non-matrisome	Non-matrisome
H2BC18		Non-matrisome	Non-matrisome
H3C4		Non-matrisome	Non-matrisome
H4C15		Non-matrisome	Non-matrisome
H6PD		Non-matrisome	Non-matrisome
HADH		Non-matrisome	Non-matrisome
HARS1		Non-matrisome	Non-matrisome
HBA1		Non-matrisome	Non-matrisome
HBD		Non-matrisome	Non-matrisome
HDGF		Non-matrisome	Non-matrisome
HEBP1		Non-matrisome	Non-matrisome
HEXA		Non-matrisome	Non-matrisome
HEXB		Non-matrisome	Non-matrisome
HGS		Non-matrisome	Non-matrisome
HIBADH		Non-matrisome	Non-matrisome
HINT1		Non-matrisome	Non-matrisome
HINT2		Non-matrisome	Non-matrisome
HK1		Non-matrisome	Non-matrisome
HLA		Non-matrisome	Non-matrisome
HLA-DRB1		Non-matrisome	Non-matrisome
HLAB		Non-matrisome	Non-matrisome
HLAC		Non-matrisome	Non-matrisome
HMGA1		Non-matrisome	Non-matrisome
HMGB1		Non-matrisome	Non-matrisome
HMGB2		Non-matrisome	Non-matrisome
HNRNPA1		Non-matrisome	Non-matrisome
HNRNPA2B1		Non-matrisome	Non-matrisome
HNRNPA3		Non-matrisome	Non-matrisome
HNRNPAB		Non-matrisome	Non-matrisome
HNRNPC		Non-matrisome	Non-matrisome
HNRNPD		Non-matrisome	Non-matrisome
HNRNPDL		Non-matrisome	Non-matrisome
HNRNPK		Non-matrisome	Non-matrisome
HPRT1		Non-matrisome	Non-matrisome
HSP90AA1		Non-matrisome	Non-matrisome
HSP90AB1		Non-matrisome	Non-matrisome
HSP90B1		Non-matrisome	Non-matrisome
HSPA13		Non-matrisome	Non-matrisome
HSPA1A		Non-matrisome	Non-matrisome
HSPA4		Non-matrisome	Non-matrisome
HSPA5		Non-matrisome	Non-matrisome
HSPA8		Non-matrisome	Non-matrisome
HSPA9		Non-matrisome	Non-matrisome
HSPB1		Non-matrisome	Non-matrisome
HSPD1		Non-matrisome	Non-matrisome
HSPE1		Non-matrisome	Non-matrisome
HSPH1		Non-matrisome	Non-matrisome
HYOU1		Non-matrisome	Non-matrisome
ICAM5		Non-matrisome	Non-matrisome
ICOSLG		Non-matrisome	Non-matrisome
IDH1		Non-matrisome	Non-matrisome
IDS		Non-matrisome	Non-matrisome
IDUA		Non-matrisome	Non-matrisome
IGDCC4		Non-matrisome	Non-matrisome
IGF2R		Non-matrisome	Non-matrisome
IGSF8		Non-matrisome	Non-matrisome
IL6ST		Non-matrisome	Non-matrisome
IMPA1		Non-matrisome	Non-matrisome
IMPDH2		Non-matrisome	Non-matrisome
IPO5		Non-matrisome	Non-matrisome
IQGAP1		Non-matrisome	Non-matrisome
ISLR		Non-matrisome	Non-matrisome
ITFG1		Non-matrisome	Non-matrisome
ITGA3		Non-matrisome	Non-matrisome
ITGA5		Non-matrisome	Non-matrisome
ITGAV		Non-matrisome	Non-matrisome
ITGB1		Non-matrisome	Non-matrisome
ITGBL1		Non-matrisome	Non-matrisome
KCTD12		Non-matrisome	Non-matrisome
KHSRP		Non-matrisome	Non-matrisome
KIF5B		Non-matrisome	Non-matrisome
KIRREL1		Non-matrisome	Non-matrisome
KPNB1		Non-matrisome	Non-matrisome
KRT1		Non-matrisome	Non-matrisome
KTN1		Non-matrisome	Non-matrisome
KYNU		Non-matrisome	Non-matrisome
LAMP1		Non-matrisome	Non-matrisome
LAP3		Non-matrisome	Non-matrisome
LASP1		Non-matrisome	Non-matrisome
LDHA		Non-matrisome	Non-matrisome
LDHB		Non-matrisome	Non-matrisome
LDLR		Non-matrisome	Non-matrisome
LFNG		Non-matrisome	Non-matrisome
LGALS3BP		Non-matrisome	Non-matrisome
LHPP		Non-matrisome	Non-matrisome
LMAN2		Non-matrisome	Non-matrisome
LRP1		Non-matrisome	Non-matrisome
LRP11		Non-matrisome	Non-matrisome
LRRC15		Non-matrisome	Non-matrisome
LTF		Non-matrisome	Non-matrisome
MAN1A1		Non-matrisome	Non-matrisome
MAN1B1		Non-matrisome	Non-matrisome
MAN2A1		Non-matrisome	Non-matrisome
MAN2B1		Non-matrisome	Non-matrisome
MAN2B2		Non-matrisome	Non-matrisome
MANF		Non-matrisome	Non-matrisome
MAP1B		Non-matrisome	Non-matrisome
MAP4		Non-matrisome	Non-matrisome
MAPK1		Non-matrisome	Non-matrisome
MAPRE1		Non-matrisome	Non-matrisome
MARCKS		Non-matrisome	Non-matrisome
MAT2A		Non-matrisome	Non-matrisome
MBTPS1		Non-matrisome	Non-matrisome
MDH1		Non-matrisome	Non-matrisome
MDH2		Non-matrisome	Non-matrisome
MESD		Non-matrisome	Non-matrisome
MET		Non-matrisome	Non-matrisome
MIF		Non-matrisome	Non-matrisome
MINPP1		Non-matrisome	Non-matrisome
MIX23		Non-matrisome	Non-matrisome
MRC2		Non-matrisome	Non-matrisome
MSN		Non-matrisome	Non-matrisome
MT1E		Non-matrisome	Non-matrisome
MT2A		Non-matrisome	Non-matrisome
MTPN		Non-matrisome	Non-matrisome
MVP		Non-matrisome	Non-matrisome
MXRA7		Non-matrisome	Non-matrisome
MYDGF		Non-matrisome	Non-matrisome
MYG1		Non-matrisome	Non-matrisome
MYH9		Non-matrisome	Non-matrisome
MYL6		Non-matrisome	Non-matrisome
NAGLU		Non-matrisome	Non-matrisome
NAMPT		Non-matrisome	Non-matrisome
NAP1L1		Non-matrisome	Non-matrisome
NAP1L4		Non-matrisome	Non-matrisome
NAPA		Non-matrisome	Non-matrisome
NCAM2		Non-matrisome	Non-matrisome
NCL		Non-matrisome	Non-matrisome
NDRG1		Non-matrisome	Non-matrisome
NECTIN2		Non-matrisome	Non-matrisome
NEDD8		Non-matrisome	Non-matrisome
NEGR1		Non-matrisome	Non-matrisome
NENF		Non-matrisome	Non-matrisome
NEO1		Non-matrisome	Non-matrisome
NEU1		Non-matrisome	Non-matrisome
NFASC		Non-matrisome	Non-matrisome
NIBAN2		Non-matrisome	Non-matrisome
NIF3L1		Non-matrisome	Non-matrisome
NME1-NME2		Non-matrisome	Non-matrisome
NOTCH3		Non-matrisome	Non-matrisome
NPC2		Non-matrisome	Non-matrisome
NPEPPS		Non-matrisome	Non-matrisome
NPM1		Non-matrisome	Non-matrisome
NPTXR		Non-matrisome	Non-matrisome
NQO1		Non-matrisome	Non-matrisome
NRCAM		Non-matrisome	Non-matrisome
NRP1		Non-matrisome	Non-matrisome
NRP2		Non-matrisome	Non-matrisome
NT5E		Non-matrisome	Non-matrisome
NUCB1		Non-matrisome	Non-matrisome
NUCB2		Non-matrisome	Non-matrisome
NUDC		Non-matrisome	Non-matrisome
NUDT5		Non-matrisome	Non-matrisome
NUTF2		Non-matrisome	Non-matrisome
OAF		Non-matrisome	Non-matrisome
OLA1		Non-matrisome	Non-matrisome
OLFML2A		Non-matrisome	Non-matrisome
OLFML2B		Non-matrisome	Non-matrisome
OLFML3		Non-matrisome	Non-matrisome
OSCAR		Non-matrisome	Non-matrisome
OXCT1		Non-matrisome	Non-matrisome
P4HB		Non-matrisome	Non-matrisome
PA2G4		Non-matrisome	Non-matrisome
PABPC1		Non-matrisome	Non-matrisome
PAICS		Non-matrisome	Non-matrisome
PARK7		Non-matrisome	Non-matrisome
PCBP1		Non-matrisome	Non-matrisome
PCBP2		Non-matrisome	Non-matrisome
PCDHGC3		Non-matrisome	Non-matrisome
PCSK1		Non-matrisome	Non-matrisome
PDAP1		Non-matrisome	Non-matrisome
PDCD1LG2		Non-matrisome	Non-matrisome
PDCD5		Non-matrisome	Non-matrisome
PDCD6IP		Non-matrisome	Non-matrisome
PDGFRB		Non-matrisome	Non-matrisome
PDIA3		Non-matrisome	Non-matrisome
PDIA4		Non-matrisome	Non-matrisome
PDIA6		Non-matrisome	Non-matrisome
PDLIM1		Non-matrisome	Non-matrisome
PDXK		Non-matrisome	Non-matrisome
PEA15		Non-matrisome	Non-matrisome
PEBP1		Non-matrisome	Non-matrisome
PEPD		Non-matrisome	Non-matrisome
PFDN1		Non-matrisome	Non-matrisome
PFDN2		Non-matrisome	Non-matrisome
PFDN6		Non-matrisome	Non-matrisome
PFN1		Non-matrisome	Non-matrisome
PGAM1		Non-matrisome	Non-matrisome
PGD		Non-matrisome	Non-matrisome
PGK1		Non-matrisome	Non-matrisome
PGLS		Non-matrisome	Non-matrisome
PGM1		Non-matrisome	Non-matrisome
PGM3		Non-matrisome	Non-matrisome
PHGDH		Non-matrisome	Non-matrisome
PHPT1		Non-matrisome	Non-matrisome
PKM		Non-matrisome	Non-matrisome
PLA2G15		Non-matrisome	Non-matrisome
PLAUR		Non-matrisome	Non-matrisome
PLBD2		Non-matrisome	Non-matrisome
PLEC		Non-matrisome	Non-matrisome
PLIN3		Non-matrisome	Non-matrisome
PLS3		Non-matrisome	Non-matrisome
PLTP		Non-matrisome	Non-matrisome
PNP		Non-matrisome	Non-matrisome
POFUT1		Non-matrisome	Non-matrisome
POGLUT3		Non-matrisome	Non-matrisome
PPA1		Non-matrisome	Non-matrisome
PPA2		Non-matrisome	Non-matrisome
PPIB		Non-matrisome	Non-matrisome
PPIC		Non-matrisome	Non-matrisome
PPIL3		Non-matrisome	Non-matrisome
PPP1R14B		Non-matrisome	Non-matrisome
PPP2R1A		Non-matrisome	Non-matrisome
PPP5C		Non-matrisome	Non-matrisome
PPT1		Non-matrisome	Non-matrisome
PRDX1		Non-matrisome	Non-matrisome
PRDX2		Non-matrisome	Non-matrisome
PRDX3		Non-matrisome	Non-matrisome
PRDX4		Non-matrisome	Non-matrisome
PRDX5		Non-matrisome	Non-matrisome
PRDX6		Non-matrisome	Non-matrisome
PRKAR2A		Non-matrisome	Non-matrisome
PRKCSH		Non-matrisome	Non-matrisome
PRNP		Non-matrisome	Non-matrisome
PROCR		Non-matrisome	Non-matrisome
PROS1		Non-matrisome	Non-matrisome
PRSS23		Non-matrisome	Non-matrisome
PSAT1		Non-matrisome	Non-matrisome
PSMA1		Non-matrisome	Non-matrisome
PSMA2		Non-matrisome	Non-matrisome
PSMA3		Non-matrisome	Non-matrisome
PSMA4		Non-matrisome	Non-matrisome
PSMA5		Non-matrisome	Non-matrisome
PSMA6		Non-matrisome	Non-matrisome
PSMA7		Non-matrisome	Non-matrisome
PSMB1		Non-matrisome	Non-matrisome
PSMD2		Non-matrisome	Non-matrisome
PSME1		Non-matrisome	Non-matrisome
PSME2		Non-matrisome	Non-matrisome
PTBP1		Non-matrisome	Non-matrisome
PTGDS		Non-matrisome	Non-matrisome
PTGFRN		Non-matrisome	Non-matrisome
PTGR1		Non-matrisome	Non-matrisome
PTK7		Non-matrisome	Non-matrisome
PTMA		Non-matrisome	Non-matrisome
PTPRG		Non-matrisome	Non-matrisome
PTPRK		Non-matrisome	Non-matrisome
PTPRN		Non-matrisome	Non-matrisome
PTPRS		Non-matrisome	Non-matrisome
PTX3		Non-matrisome	Non-matrisome
PVR		Non-matrisome	Non-matrisome
QPCT		Non-matrisome	Non-matrisome
QSOX1		Non-matrisome	Non-matrisome
QSOX2		Non-matrisome	Non-matrisome
RAB5C		Non-matrisome	Non-matrisome
RAN		Non-matrisome	Non-matrisome
RAP1B		Non-matrisome	Non-matrisome
RARRES1		Non-matrisome	Non-matrisome
RBM3		Non-matrisome	Non-matrisome
RBMX		Non-matrisome	Non-matrisome
RCN1		Non-matrisome	Non-matrisome
RHOA		Non-matrisome	Non-matrisome
RNASE4		Non-matrisome	Non-matrisome
RNASET2		Non-matrisome	Non-matrisome
RNH1		Non-matrisome	Non-matrisome
ROBO1		Non-matrisome	Non-matrisome
RPE		Non-matrisome	Non-matrisome
RPL12		Non-matrisome	Non-matrisome
RPLP2		Non-matrisome	Non-matrisome
RPS12		Non-matrisome	Non-matrisome
RPS21		Non-matrisome	Non-matrisome
RPS27A		Non-matrisome	Non-matrisome
RPS28		Non-matrisome	Non-matrisome
RPSA		Non-matrisome	Non-matrisome
RTN4		Non-matrisome	Non-matrisome
SBSN		Non-matrisome	Non-matrisome
SCG2		Non-matrisome	Non-matrisome
SCRN1		Non-matrisome	Non-matrisome
SDCBP		Non-matrisome	Non-matrisome
SDF4		Non-matrisome	Non-matrisome
SEC22B		Non-matrisome	Non-matrisome
SELENOM		Non-matrisome	Non-matrisome
SEPTIN2		Non-matrisome	Non-matrisome
SEPTIN7		Non-matrisome	Non-matrisome
SERBP1		Non-matrisome	Non-matrisome
SET		Non-matrisome	Non-matrisome
SEZ6L2		Non-matrisome	Non-matrisome
SF3B2		Non-matrisome	Non-matrisome
SH3BGRL3		Non-matrisome	Non-matrisome
SHISA5		Non-matrisome	Non-matrisome
SIL1		Non-matrisome	Non-matrisome
SIRPA		Non-matrisome	Non-matrisome
SLC1A5		Non-matrisome	Non-matrisome
SLC2A1		Non-matrisome	Non-matrisome
SLC38A10		Non-matrisome	Non-matrisome
SLC3A2		Non-matrisome	Non-matrisome
SLC44A1		Non-matrisome	Non-matrisome
SMS		Non-matrisome	Non-matrisome
SND1		Non-matrisome	Non-matrisome
SOD2		Non-matrisome	Non-matrisome
SOD3		Non-matrisome	Non-matrisome
SPTAN1		Non-matrisome	Non-matrisome
SPTBN1		Non-matrisome	Non-matrisome
SRM		Non-matrisome	Non-matrisome
SSBP1		Non-matrisome	Non-matrisome
SSC5D		Non-matrisome	Non-matrisome
ST13		Non-matrisome	Non-matrisome
STC1		Non-matrisome	Non-matrisome
STC2		Non-matrisome	Non-matrisome
STIP1		Non-matrisome	Non-matrisome
STMN1		Non-matrisome	Non-matrisome
STOM		Non-matrisome	Non-matrisome
STX7		Non-matrisome	Non-matrisome
SUB1		Non-matrisome	Non-matrisome
SUCLG2		Non-matrisome	Non-matrisome
SUMF1		Non-matrisome	Non-matrisome
SUMF2		Non-matrisome	Non-matrisome
SUMO1		Non-matrisome	Non-matrisome
SYNCRIP		Non-matrisome	Non-matrisome
TAGLN2		Non-matrisome	Non-matrisome
TALDO1		Non-matrisome	Non-matrisome
TARS1		Non-matrisome	Non-matrisome
TBCA		Non-matrisome	Non-matrisome
TBCB		Non-matrisome	Non-matrisome
TCP1		Non-matrisome	Non-matrisome
TFPI		Non-matrisome	Non-matrisome
TFPI2		Non-matrisome	Non-matrisome
TFRC		Non-matrisome	Non-matrisome
THRAP3		Non-matrisome	Non-matrisome
TIMM8A		Non-matrisome	Non-matrisome
TKT		Non-matrisome	Non-matrisome
TLN1		Non-matrisome	Non-matrisome
TMEM132A		Non-matrisome	Non-matrisome
TMOD3		Non-matrisome	Non-matrisome
TMSB10		Non-matrisome	Non-matrisome
TNFRSF12A		Non-matrisome	Non-matrisome
TNKS1BP1		Non-matrisome	Non-matrisome
TPD52L2		Non-matrisome	Non-matrisome
TPI1		Non-matrisome	Non-matrisome
TPM1		Non-matrisome	Non-matrisome
TPM3		Non-matrisome	Non-matrisome
TPM4		Non-matrisome	Non-matrisome
TPP1		Non-matrisome	Non-matrisome
TPT1		Non-matrisome	Non-matrisome
TSN		Non-matrisome	Non-matrisome
TSNAX		Non-matrisome	Non-matrisome
TUBA1C		Non-matrisome	Non-matrisome
TUBA4A		Non-matrisome	Non-matrisome
TUBB		Non-matrisome	Non-matrisome
TUBB3		Non-matrisome	Non-matrisome
TUBB4A		Non-matrisome	Non-matrisome
TUBB4B		Non-matrisome	Non-matrisome
TUBB6		Non-matrisome	Non-matrisome
TWF2		Non-matrisome	Non-matrisome
TWSG1		Non-matrisome	Non-matrisome
TXN		Non-matrisome	Non-matrisome
TXNDC17		Non-matrisome	Non-matrisome
TXNDC5		Non-matrisome	Non-matrisome
TXNRD1		Non-matrisome	Non-matrisome
UBA1		Non-matrisome	Non-matrisome
UBE2M		Non-matrisome	Non-matrisome
UBE2N		Non-matrisome	Non-matrisome
UBE2V1		Non-matrisome	Non-matrisome
UBE2V2		Non-matrisome	Non-matrisome
UBQLN1		Non-matrisome	Non-matrisome
UCHL1		Non-matrisome	Non-matrisome
UCHL3		Non-matrisome	Non-matrisome
UGGT1		Non-matrisome	Non-matrisome
UGP2		Non-matrisome	Non-matrisome
ULBP2		Non-matrisome	Non-matrisome
UROD		Non-matrisome	Non-matrisome
USP14		Non-matrisome	Non-matrisome
USP5		Non-matrisome	Non-matrisome
VAPA		Non-matrisome	Non-matrisome
VAPB		Non-matrisome	Non-matrisome
VASN		Non-matrisome	Non-matrisome
VASP		Non-matrisome	Non-matrisome
VAT1		Non-matrisome	Non-matrisome
VBP1		Non-matrisome	Non-matrisome
VCL		Non-matrisome	Non-matrisome
VCP		Non-matrisome	Non-matrisome
VGF		Non-matrisome	Non-matrisome
VIM		Non-matrisome	Non-matrisome
VPS26A		Non-matrisome	Non-matrisome
WARS1		Non-matrisome	Non-matrisome
WDR1		Non-matrisome	Non-matrisome
XRCC6		Non-matrisome	Non-matrisome
XYLT1		Non-matrisome	Non-matrisome
YARS1		Non-matrisome	Non-matrisome
YWHAE		Non-matrisome	Non-matrisome
YWHAG		Non-matrisome	Non-matrisome
YWHAH		Non-matrisome	Non-matrisome
YWHAQ		Non-matrisome	Non-matrisome
YWHAZ		Non-matrisome	Non-matrisome
ZYX		Non-matrisome	Non-matrisome

## Sheet: TSA MATRISOME
Column1	Column12	Column2	Column3
Annotated Gene	Uniprot Acession	Annotated Matrisome Division	Annotated Matrisome Category
DCN	P07585	Core matrisome	Proteoglycans
HAPLN3	Q96S86	Core matrisome	Proteoglycans
HSPG2	P98160	Core matrisome	Proteoglycans
LUM	P51884	Core matrisome	Proteoglycans
SPOCK1	Q08629	Core matrisome	Proteoglycans
SRGN	P10124	Core matrisome	Proteoglycans
VCAN	P13611	Core matrisome	Proteoglycans
ADAM10	O14672	Matrisome-associated	ECM Regulators
ADAM12	O43184	Matrisome-associated	ECM Regulators
ADAM17	P78536	Matrisome-associated	ECM Regulators
ADAM9	Q13443	Matrisome-associated	ECM Regulators
ADAMTS1	Q9UHI8	Matrisome-associated	ECM Regulators
ADAMTSL1	Q8N6G6	Matrisome-associated	ECM Regulators
BMP1	P13497	Matrisome-associated	ECM Regulators
CD109	Q6YHK3	Matrisome-associated	ECM Regulators
CST3	P01034	Matrisome-associated	ECM Regulators
CSTB	P04080	Matrisome-associated	ECM Regulators
CTSA	P10619	Matrisome-associated	ECM Regulators
CTSB	P07858	Matrisome-associated	ECM Regulators
CTSD	P07339	Matrisome-associated	ECM Regulators
CTSF	Q9UBX1	Matrisome-associated	ECM Regulators
CTSK	P43235	Matrisome-associated	ECM Regulators
CTSL	P07711	Matrisome-associated	ECM Regulators
CTSS	P25774	Matrisome-associated	ECM Regulators
FAM20C	Q8IXL6	Matrisome-associated	ECM Regulators
HTRA1	Q92743	Matrisome-associated	ECM Regulators
ITIH2	P19823	Matrisome-associated	ECM Regulators
ITIH3	Q06033	Matrisome-associated	ECM Regulators
LOX	P28300	Matrisome-associated	ECM Regulators
LOXL1	Q08397	Matrisome-associated	ECM Regulators
LOXL2	Q9Y4K0	Matrisome-associated	ECM Regulators
LOXL3	P58215	Matrisome-associated	ECM Regulators
MMP14	P50281	Matrisome-associated	ECM Regulators
MMP2	P08253	Matrisome-associated	ECM Regulators
MMP3	P08254	Matrisome-associated	ECM Regulators
P4HA1	P13674	Matrisome-associated	ECM Regulators
P4HA2	O15460	Matrisome-associated	ECM Regulators
PAMR1	Q6UXH9	Matrisome-associated	ECM Regulators
PAPPA	Q13219	Matrisome-associated	ECM Regulators
PAPPA2	Q9BXP8	Matrisome-associated	ECM Regulators
PLAU	P00749	Matrisome-associated	ECM Regulators
PLOD1	Q02809	Matrisome-associated	ECM Regulators
PLOD2	O00469	Matrisome-associated	ECM Regulators
PLOD3	O60568	Matrisome-associated	ECM Regulators
SERPINA1	P01009	Matrisome-associated	ECM Regulators
SERPINA7	P05543	Matrisome-associated	ECM Regulators
SERPINB1	P30740	Matrisome-associated	ECM Regulators
SERPINB6	P35237	Matrisome-associated	ECM Regulators
SERPINC1	P01008	Matrisome-associated	ECM Regulators
SERPINE1	P05121	Matrisome-associated	ECM Regulators
SERPINE2	P07093	Matrisome-associated	ECM Regulators
SERPINF1	P36955	Matrisome-associated	ECM Regulators
SERPINH1	P50454	Matrisome-associated	ECM Regulators
SERPINI1	Q99574	Matrisome-associated	ECM Regulators
SLPI	P03973	Matrisome-associated	ECM Regulators
TIMP1	P01033	Matrisome-associated	ECM Regulators
ANXA1	P04083	Matrisome-associated	ECM-affiliated Proteins
ANXA2	P07355	Matrisome-associated	ECM-affiliated Proteins
ANXA4	P09525	Matrisome-associated	ECM-affiliated Proteins
ANXA5	P08758	Matrisome-associated	ECM-affiliated Proteins
ANXA6	P08133	Matrisome-associated	ECM-affiliated Proteins
C1QL1	O75973	Matrisome-associated	ECM-affiliated Proteins
CLEC11A	Q9Y240	Matrisome-associated	ECM-affiliated Proteins
CLEC3B	P05452	Matrisome-associated	ECM-affiliated Proteins
CSPG4	Q6UVK1	Matrisome-associated	ECM-affiliated Proteins
GPC1	P35052	Matrisome-associated	ECM-affiliated Proteins
GPC6	Q9Y625	Matrisome-associated	ECM-affiliated Proteins
GREM1	O60565	Matrisome-associated	ECM-affiliated Proteins
LGALS1	P09382	Matrisome-associated	ECM-affiliated Proteins
LGALS3	P17931	Matrisome-associated	ECM-affiliated Proteins
LMAN1	P49257	Matrisome-associated	ECM-affiliated Proteins
PLXNB2	O15031	Matrisome-associated	ECM-affiliated Proteins
SDC1	P18827	Matrisome-associated	ECM-affiliated Proteins
SEMA3B	Q13214	Matrisome-associated	ECM-affiliated Proteins
SEMA3C	Q99985	Matrisome-associated	ECM-affiliated Proteins
SEMA4B	Q9NPR2	Matrisome-associated	ECM-affiliated Proteins
SEMA7A	O75326	Matrisome-associated	ECM-affiliated Proteins
ABI3BP	Q7Z7G0	Core matrisome	ECM Glycoproteins
AGRN	O00468	Core matrisome	ECM Glycoproteins
CRELD1	Q96HD1	Core matrisome	ECM Glycoproteins
CRELD2	Q6UXH1	Core matrisome	ECM Glycoproteins
CRIM1	Q9NZV1	Core matrisome	ECM Glycoproteins
ECM1	Q16610	Core matrisome	ECM Glycoproteins
EDIL3	O43854	Core matrisome	ECM Glycoproteins
EFEMP1	Q12805	Core matrisome	ECM Glycoproteins
EFEMP2	O95967	Core matrisome	ECM Glycoproteins
FBLN1	P23142	Core matrisome	ECM Glycoproteins
FBLN7	Q53RD9	Core matrisome	ECM Glycoproteins
FBN1	P35555	Core matrisome	ECM Glycoproteins
FBN2	P35556	Core matrisome	ECM Glycoproteins
FN1	P02751	Core matrisome	ECM Glycoproteins
GAS6	Q14393	Core matrisome	ECM Glycoproteins
IGFBP1	P08833	Core matrisome	ECM Glycoproteins
IGFBP3	P17936	Core matrisome	ECM Glycoproteins
IGFBP4	P22692	Core matrisome	ECM Glycoproteins
IGFBP6	P24592	Core matrisome	ECM Glycoproteins
IGFBP7	Q16270	Core matrisome	ECM Glycoproteins
LAMA2	P24043	Core matrisome	ECM Glycoproteins
LAMA4	Q16363	Core matrisome	ECM Glycoproteins
LAMA5	O15230	Core matrisome	ECM Glycoproteins
LAMB1	P07942	Core matrisome	ECM Glycoproteins
LAMB2	P55268	Core matrisome	ECM Glycoproteins
LAMC1	P11047	Core matrisome	ECM Glycoproteins
LTBP1	Q14766	Core matrisome	ECM Glycoproteins
LTBP2	Q14767	Core matrisome	ECM Glycoproteins
LTBP3	Q9NS15	Core matrisome	ECM Glycoproteins
LTBP4	Q8N2S1	Core matrisome	ECM Glycoproteins
MATN2	O00339	Core matrisome	ECM Glycoproteins
MFAP2	P55001	Core matrisome	ECM Glycoproteins
MFAP4	P55082	Core matrisome	ECM Glycoproteins
MFGE8	Q08431	Core matrisome	ECM Glycoproteins
NDNF	Q8TB73	Core matrisome	ECM Glycoproteins
NID2	Q14112	Core matrisome	ECM Glycoproteins
NTNG1	Q9Y2I2	Core matrisome	ECM Glycoproteins
PCOLCE	Q15113	Core matrisome	ECM Glycoproteins
PCOLCE2	Q9UKZ9	Core matrisome	ECM Glycoproteins
SMOC1	Q9H4F8	Core matrisome	ECM Glycoproteins
SPARC	P09486	Core matrisome	ECM Glycoproteins
SRPX	P78539	Core matrisome	ECM Glycoproteins
SRPX2	O60687	Core matrisome	ECM Glycoproteins
SVEP1	Q4LDE5	Core matrisome	ECM Glycoproteins
TGFBI	Q15582	Core matrisome	ECM Glycoproteins
THBS1	P07996	Core matrisome	ECM Glycoproteins
THBS2	P35442	Core matrisome	ECM Glycoproteins
THBS3	P49746	Core matrisome	ECM Glycoproteins
TNC	P24821	Core matrisome	ECM Glycoproteins
TNXB	P22105	Core matrisome	ECM Glycoproteins
ANGPTL2	Q9UKU9	Matrisome-associated	Secreted Factors
ANGPTL4	Q9BY76	Matrisome-associated	Secreted Factors
CCL2	P13500	Matrisome-associated	Secreted Factors
CSF1	P09603	Matrisome-associated	Secreted Factors
FST	P19883	Matrisome-associated	Secreted Factors
FSTL1	Q12841	Matrisome-associated	Secreted Factors
GDF15	Q99988	Matrisome-associated	Secreted Factors
IL6	P05231	Matrisome-associated	Secreted Factors
MEGF8	Q7Z7M0	Matrisome-associated	Secreted Factors
PDGFC	Q9NRA1	Matrisome-associated	Secreted Factors
S100A10	P60903	Matrisome-associated	Secreted Factors
S100A11	P31949	Matrisome-associated	Secreted Factors
S100A13	Q99584	Matrisome-associated	Secreted Factors
S100A6	P06703	Matrisome-associated	Secreted Factors
TGFB1	P01137	Matrisome-associated	Secreted Factors
TGFB2	P61812	Matrisome-associated	Secreted Factors
TGFB3	P10600	Matrisome-associated	Secreted Factors
VEGFA	P15692	Matrisome-associated	Secreted Factors
VEGFC	P49767	Matrisome-associated	Secreted Factors
COL11A1	P12107	Core matrisome	Collagens
COL12A1	Q99715	Core matrisome	Collagens
COL15A1	P39059	Core matrisome	Collagens
COL1A1	P02452	Core matrisome	Collagens
COL1A2	P08123	Core matrisome	Collagens
COL5A1	P20908	Core matrisome	Collagens
COL5A2	P05997	Core matrisome	Collagens
COL6A1	P12109	Core matrisome	Collagens
COL6A2	P12110	Core matrisome	Collagens
COL6A3	P12111	Core matrisome	Collagens
COL7A1	Q02388	Core matrisome	Collagens
AARS1		Non-matrisome	Non-matrisome
ABHD14B		Non-matrisome	Non-matrisome
ACLY		Non-matrisome	Non-matrisome
ACO1		Non-matrisome	Non-matrisome
ACO2		Non-matrisome	Non-matrisome
ACOT2		Non-matrisome	Non-matrisome
ACP1		Non-matrisome	Non-matrisome
ACP5		Non-matrisome	Non-matrisome
ACTB		Non-matrisome	Non-matrisome
ACTBL2		Non-matrisome	Non-matrisome
ACTC1		Non-matrisome	Non-matrisome
ACTN1		Non-matrisome	Non-matrisome
ACTN4		Non-matrisome	Non-matrisome
ACTR1A		Non-matrisome	Non-matrisome
ACTR2		Non-matrisome	Non-matrisome
ACTR3		Non-matrisome	Non-matrisome
ADA		Non-matrisome	Non-matrisome
ADH5		Non-matrisome	Non-matrisome
ADM		Non-matrisome	Non-matrisome
ADSL		Non-matrisome	Non-matrisome
ADSS2		Non-matrisome	Non-matrisome
AFP		Non-matrisome	Non-matrisome
AHCY		Non-matrisome	Non-matrisome
AHNAK		Non-matrisome	Non-matrisome
AHNAK2		Non-matrisome	Non-matrisome
AHSA1		Non-matrisome	Non-matrisome
AHSG		Non-matrisome	Non-matrisome
AIMP1		Non-matrisome	Non-matrisome
AK1		Non-matrisome	Non-matrisome
AK2		Non-matrisome	Non-matrisome
AKAP12		Non-matrisome	Non-matrisome
AKR1A1		Non-matrisome	Non-matrisome
AKR1B1		Non-matrisome	Non-matrisome
AKR1C1		Non-matrisome	Non-matrisome
AKR1C3		Non-matrisome	Non-matrisome
ALAD		Non-matrisome	Non-matrisome
ALB		Non-matrisome	Non-matrisome
ALCAM		Non-matrisome	Non-matrisome
ALDH1A3		Non-matrisome	Non-matrisome
ALDH9A1		Non-matrisome	Non-matrisome
ALDOA		Non-matrisome	Non-matrisome
ALDOC		Non-matrisome	Non-matrisome
ALYREF		Non-matrisome	Non-matrisome
AMPD2		Non-matrisome	Non-matrisome
ANG		Non-matrisome	Non-matrisome
ANP32A		Non-matrisome	Non-matrisome
ANP32B		Non-matrisome	Non-matrisome
AP2A1		Non-matrisome	Non-matrisome
AP2B1		Non-matrisome	Non-matrisome
AP2M1		Non-matrisome	Non-matrisome
APEH		Non-matrisome	Non-matrisome
APEX1		Non-matrisome	Non-matrisome
APLP1		Non-matrisome	Non-matrisome
APLP2		Non-matrisome	Non-matrisome
APOE		Non-matrisome	Non-matrisome
APOH		Non-matrisome	Non-matrisome
APP		Non-matrisome	Non-matrisome
ARHGDIA		Non-matrisome	Non-matrisome
ARPC1B		Non-matrisome	Non-matrisome
ARPC2		Non-matrisome	Non-matrisome
ARPC4		Non-matrisome	Non-matrisome
ARPC5		Non-matrisome	Non-matrisome
ARPC5L		Non-matrisome	Non-matrisome
ARSA		Non-matrisome	Non-matrisome
ASPH		Non-matrisome	Non-matrisome
ATIC		Non-matrisome	Non-matrisome
ATOX1		Non-matrisome	Non-matrisome
ATP1A1		Non-matrisome	Non-matrisome
ATP1B3		Non-matrisome	Non-matrisome
ATP5F1B		Non-matrisome	Non-matrisome
ATP6AP1		Non-matrisome	Non-matrisome
ATP6V1A		Non-matrisome	Non-matrisome
ATP6V1E1		Non-matrisome	Non-matrisome
ATRN		Non-matrisome	Non-matrisome
AXL		Non-matrisome	Non-matrisome
B2M		Non-matrisome	Non-matrisome
B3GNT9		Non-matrisome	Non-matrisome
B4GALT1		Non-matrisome	Non-matrisome
B4GALT4		Non-matrisome	Non-matrisome
B4GAT1		Non-matrisome	Non-matrisome
BANF1		Non-matrisome	Non-matrisome
BASP1		Non-matrisome	Non-matrisome
BCAT1		Non-matrisome	Non-matrisome
BIN1		Non-matrisome	Non-matrisome
BLMH		Non-matrisome	Non-matrisome
BLVRA		Non-matrisome	Non-matrisome
BLVRB		Non-matrisome	Non-matrisome
BOLA2		Non-matrisome	Non-matrisome
BSG		Non-matrisome	Non-matrisome
BTD		Non-matrisome	Non-matrisome
C1R		Non-matrisome	Non-matrisome
C1RL		Non-matrisome	Non-matrisome
C1S		Non-matrisome	Non-matrisome
C2		Non-matrisome	Non-matrisome
C3		Non-matrisome	Non-matrisome
C4B_2		Non-matrisome	Non-matrisome
CA12		Non-matrisome	Non-matrisome
CA9		Non-matrisome	Non-matrisome
CACYBP		Non-matrisome	Non-matrisome
CALB2		Non-matrisome	Non-matrisome
CALD1		Non-matrisome	Non-matrisome
CALM1		Non-matrisome	Non-matrisome
CALR		Non-matrisome	Non-matrisome
CALU		Non-matrisome	Non-matrisome
CAND1		Non-matrisome	Non-matrisome
CAP1		Non-matrisome	Non-matrisome
CAPG		Non-matrisome	Non-matrisome
CAPN2		Non-matrisome	Non-matrisome
CAPNS1		Non-matrisome	Non-matrisome
CAPZA1		Non-matrisome	Non-matrisome
CAPZA2		Non-matrisome	Non-matrisome
CAPZB		Non-matrisome	Non-matrisome
CARHSP1		Non-matrisome	Non-matrisome
CARS1		Non-matrisome	Non-matrisome
CARS2		Non-matrisome	Non-matrisome
CAST		Non-matrisome	Non-matrisome
CBR1		Non-matrisome	Non-matrisome
CBX3		Non-matrisome	Non-matrisome
CCDC124		Non-matrisome	Non-matrisome
CCDC80		Non-matrisome	Non-matrisome
CCN1		Non-matrisome	Non-matrisome
CCN2		Non-matrisome	Non-matrisome
CCN3		Non-matrisome	Non-matrisome
CCN5		Non-matrisome	Non-matrisome
CCS		Non-matrisome	Non-matrisome
CCT2		Non-matrisome	Non-matrisome
CCT3		Non-matrisome	Non-matrisome
CCT4		Non-matrisome	Non-matrisome
CCT5		Non-matrisome	Non-matrisome
CCT6A		Non-matrisome	Non-matrisome
CCT8		Non-matrisome	Non-matrisome
CD44		Non-matrisome	Non-matrisome
CD59		Non-matrisome	Non-matrisome
CD81		Non-matrisome	Non-matrisome
CDC37		Non-matrisome	Non-matrisome
CDH13		Non-matrisome	Non-matrisome
CDH2		Non-matrisome	Non-matrisome
CDV3		Non-matrisome	Non-matrisome
CEMIP		Non-matrisome	Non-matrisome
CFB		Non-matrisome	Non-matrisome
CFH		Non-matrisome	Non-matrisome
CFI		Non-matrisome	Non-matrisome
CFL1		Non-matrisome	Non-matrisome
CFL2		Non-matrisome	Non-matrisome
CHI3L1		Non-matrisome	Non-matrisome
CHI3L2		Non-matrisome	Non-matrisome
CHID1		Non-matrisome	Non-matrisome
CLIC1		Non-matrisome	Non-matrisome
CLIC4		Non-matrisome	Non-matrisome
CLSTN1		Non-matrisome	Non-matrisome
CLSTN3		Non-matrisome	Non-matrisome
CLTC		Non-matrisome	Non-matrisome
CLU		Non-matrisome	Non-matrisome
CMPK1		Non-matrisome	Non-matrisome
CNDP2		Non-matrisome	Non-matrisome
CNPY2		Non-matrisome	Non-matrisome
CNPY3		Non-matrisome	Non-matrisome
COLGALT1		Non-matrisome	Non-matrisome
CORO1B		Non-matrisome	Non-matrisome
CORO1C		Non-matrisome	Non-matrisome
COTL1		Non-matrisome	Non-matrisome
COX5B		Non-matrisome	Non-matrisome
COX6B1		Non-matrisome	Non-matrisome
CPA4		Non-matrisome	Non-matrisome
CPE		Non-matrisome	Non-matrisome
CPNE1		Non-matrisome	Non-matrisome
CPQ		Non-matrisome	Non-matrisome
CRK		Non-matrisome	Non-matrisome
CS		Non-matrisome	Non-matrisome
CSE1L		Non-matrisome	Non-matrisome
CSRP1		Non-matrisome	Non-matrisome
CTH		Non-matrisome	Non-matrisome
CTTN		Non-matrisome	Non-matrisome
CUTA		Non-matrisome	Non-matrisome
CYCS		Non-matrisome	Non-matrisome
CYRIB		Non-matrisome	Non-matrisome
CZIB		Non-matrisome	Non-matrisome
DAG1		Non-matrisome	Non-matrisome
DBI		Non-matrisome	Non-matrisome
DBNL		Non-matrisome	Non-matrisome
DCBLD2		Non-matrisome	Non-matrisome
DCTN2		Non-matrisome	Non-matrisome
DDAH2		Non-matrisome	Non-matrisome
DDB1		Non-matrisome	Non-matrisome
DDT		Non-matrisome	Non-matrisome
DECR1		Non-matrisome	Non-matrisome
DES		Non-matrisome	Non-matrisome
DLD		Non-matrisome	Non-matrisome
DNAJB11		Non-matrisome	Non-matrisome
DNAJC3		Non-matrisome	Non-matrisome
DNASE2		Non-matrisome	Non-matrisome
DPP3		Non-matrisome	Non-matrisome
DPP7		Non-matrisome	Non-matrisome
DPY30		Non-matrisome	Non-matrisome
DPYSL2		Non-matrisome	Non-matrisome
DPYSL3		Non-matrisome	Non-matrisome
DSG2		Non-matrisome	Non-matrisome
DSTN		Non-matrisome	Non-matrisome
DUSP3		Non-matrisome	Non-matrisome
DYNC1H1		Non-matrisome	Non-matrisome
DYNC1I2		Non-matrisome	Non-matrisome
ECH1		Non-matrisome	Non-matrisome
ECHS1		Non-matrisome	Non-matrisome
EEF1A1		Non-matrisome	Non-matrisome
EEF1B2		Non-matrisome	Non-matrisome
EEF1D		Non-matrisome	Non-matrisome
EEF1G		Non-matrisome	Non-matrisome
EEF2		Non-matrisome	Non-matrisome
EFHD2		Non-matrisome	Non-matrisome
EFNB2		Non-matrisome	Non-matrisome
EHD1		Non-matrisome	Non-matrisome
EIF1		Non-matrisome	Non-matrisome
EIF2S1		Non-matrisome	Non-matrisome
EIF2S3		Non-matrisome	Non-matrisome
EIF3F		Non-matrisome	Non-matrisome
EIF4A1		Non-matrisome	Non-matrisome
EIF4A2		Non-matrisome	Non-matrisome
EIF4B		Non-matrisome	Non-matrisome
EIF4G1		Non-matrisome	Non-matrisome
EIF4H		Non-matrisome	Non-matrisome
EIF5A		Non-matrisome	Non-matrisome
EIF6		Non-matrisome	Non-matrisome
ELOC		Non-matrisome	Non-matrisome
EML2		Non-matrisome	Non-matrisome
ENO1		Non-matrisome	Non-matrisome
ENO2		Non-matrisome	Non-matrisome
ENPP2		Non-matrisome	Non-matrisome
EPB41L2		Non-matrisome	Non-matrisome
ERAP1		Non-matrisome	Non-matrisome
ERAP2		Non-matrisome	Non-matrisome
ERH		Non-matrisome	Non-matrisome
ERO1A		Non-matrisome	Non-matrisome
ERP29		Non-matrisome	Non-matrisome
ERP44		Non-matrisome	Non-matrisome
ESD		Non-matrisome	Non-matrisome
ESYT1		Non-matrisome	Non-matrisome
ETFB		Non-matrisome	Non-matrisome
EXT1		Non-matrisome	Non-matrisome
EXT2		Non-matrisome	Non-matrisome
EXTL2		Non-matrisome	Non-matrisome
EZR		Non-matrisome	Non-matrisome
FABP5		Non-matrisome	Non-matrisome
FAM3C		Non-matrisome	Non-matrisome
FASN		Non-matrisome	Non-matrisome
FDPS		Non-matrisome	Non-matrisome
FGFR1		Non-matrisome	Non-matrisome
FH		Non-matrisome	Non-matrisome
FKBP10		Non-matrisome	Non-matrisome
FKBP1A		Non-matrisome	Non-matrisome
FKBP2		Non-matrisome	Non-matrisome
FKBP3		Non-matrisome	Non-matrisome
FKBP4		Non-matrisome	Non-matrisome
FLNA		Non-matrisome	Non-matrisome
FLNB		Non-matrisome	Non-matrisome
FLNC		Non-matrisome	Non-matrisome
FLRT2		Non-matrisome	Non-matrisome
FSCN1		Non-matrisome	Non-matrisome
FUBP1		Non-matrisome	Non-matrisome
FUS		Non-matrisome	Non-matrisome
G6PD		Non-matrisome	Non-matrisome
GAA		Non-matrisome	Non-matrisome
GALM		Non-matrisome	Non-matrisome
GALNS		Non-matrisome	Non-matrisome
GALNT10		Non-matrisome	Non-matrisome
GALNT2		Non-matrisome	Non-matrisome
GALNT7		Non-matrisome	Non-matrisome
GANAB		Non-matrisome	Non-matrisome
GAPDH		Non-matrisome	Non-matrisome
GARS1		Non-matrisome	Non-matrisome
GART		Non-matrisome	Non-matrisome
GASK1B		Non-matrisome	Non-matrisome
GATD3		Non-matrisome	Non-matrisome
GBA1		Non-matrisome	Non-matrisome
GBE1		Non-matrisome	Non-matrisome
GC		Non-matrisome	Non-matrisome
GCNT1		Non-matrisome	Non-matrisome
GCSH		Non-matrisome	Non-matrisome
GDI1		Non-matrisome	Non-matrisome
GDI2		Non-matrisome	Non-matrisome
GGH		Non-matrisome	Non-matrisome
GLA		Non-matrisome	Non-matrisome
GLB1		Non-matrisome	Non-matrisome
GLG1		Non-matrisome	Non-matrisome
GLO1		Non-matrisome	Non-matrisome
GLOD4		Non-matrisome	Non-matrisome
GLRX		Non-matrisome	Non-matrisome
GLUD1		Non-matrisome	Non-matrisome
GMFB		Non-matrisome	Non-matrisome
GNAI2		Non-matrisome	Non-matrisome
GNG12		Non-matrisome	Non-matrisome
GNPDA1		Non-matrisome	Non-matrisome
GNPTG		Non-matrisome	Non-matrisome
GNS		Non-matrisome	Non-matrisome
GOLIM4		Non-matrisome	Non-matrisome
GOLM1		Non-matrisome	Non-matrisome
GON7		Non-matrisome	Non-matrisome
GOT1		Non-matrisome	Non-matrisome
GOT2		Non-matrisome	Non-matrisome
GPI		Non-matrisome	Non-matrisome
GPNMB		Non-matrisome	Non-matrisome
GSN		Non-matrisome	Non-matrisome
GSR		Non-matrisome	Non-matrisome
GSS		Non-matrisome	Non-matrisome
GSTO1		Non-matrisome	Non-matrisome
H1-3		Non-matrisome	Non-matrisome
H2AC15		Non-matrisome	Non-matrisome
H2BC18		Non-matrisome	Non-matrisome
H3C4		Non-matrisome	Non-matrisome
H4C16		Non-matrisome	Non-matrisome
H6PD		Non-matrisome	Non-matrisome
HADH		Non-matrisome	Non-matrisome
HBA1		Non-matrisome	Non-matrisome
HBD		Non-matrisome	Non-matrisome
HDGF		Non-matrisome	Non-matrisome
HEBP1		Non-matrisome	Non-matrisome
HEXA		Non-matrisome	Non-matrisome
HEXB		Non-matrisome	Non-matrisome
HIBADH		Non-matrisome	Non-matrisome
HINT1		Non-matrisome	Non-matrisome
HINT2		Non-matrisome	Non-matrisome
HK1		Non-matrisome	Non-matrisome
HLAA		Non-matrisome	Non-matrisome
HLAB		Non-matrisome	Non-matrisome
HLAC		Non-matrisome	Non-matrisome
HMGA1		Non-matrisome	Non-matrisome
HMGB1		Non-matrisome	Non-matrisome
HMGB2		Non-matrisome	Non-matrisome
HMGB3		Non-matrisome	Non-matrisome
HNRNPA1		Non-matrisome	Non-matrisome
HNRNPA2B1		Non-matrisome	Non-matrisome
HNRNPA3		Non-matrisome	Non-matrisome
HNRNPC		Non-matrisome	Non-matrisome
HNRNPD		Non-matrisome	Non-matrisome
HNRNPDL		Non-matrisome	Non-matrisome
HNRNPH1		Non-matrisome	Non-matrisome
HNRNPK		Non-matrisome	Non-matrisome
HPRT1		Non-matrisome	Non-matrisome
HSP90AA1		Non-matrisome	Non-matrisome
HSP90AB1		Non-matrisome	Non-matrisome
HSP90B1		Non-matrisome	Non-matrisome
HSPA13		Non-matrisome	Non-matrisome
HSPA1A		Non-matrisome	Non-matrisome
HSPA4		Non-matrisome	Non-matrisome
HSPA5		Non-matrisome	Non-matrisome
HSPA8		Non-matrisome	Non-matrisome
HSPA9		Non-matrisome	Non-matrisome
HSPB1		Non-matrisome	Non-matrisome
HSPD1		Non-matrisome	Non-matrisome
HSPE1		Non-matrisome	Non-matrisome
HYOU1		Non-matrisome	Non-matrisome
ICAM1		Non-matrisome	Non-matrisome
ICAM5		Non-matrisome	Non-matrisome
ICOSLG		Non-matrisome	Non-matrisome
IDH1		Non-matrisome	Non-matrisome
IDS		Non-matrisome	Non-matrisome
IDUA		Non-matrisome	Non-matrisome
IGDCC4		Non-matrisome	Non-matrisome
IGF2R		Non-matrisome	Non-matrisome
IGSF8		Non-matrisome	Non-matrisome
IL6ST		Non-matrisome	Non-matrisome
ILF2		Non-matrisome	Non-matrisome
ILF3		Non-matrisome	Non-matrisome
IMPDH2		Non-matrisome	Non-matrisome
IPO5		Non-matrisome	Non-matrisome
IQGAP1		Non-matrisome	Non-matrisome
ISLR		Non-matrisome	Non-matrisome
ITFG1		Non-matrisome	Non-matrisome
ITGA3		Non-matrisome	Non-matrisome
ITGA5		Non-matrisome	Non-matrisome
ITGAV		Non-matrisome	Non-matrisome
ITGB1		Non-matrisome	Non-matrisome
ITGBL1		Non-matrisome	Non-matrisome
KCTD12		Non-matrisome	Non-matrisome
KHSRP		Non-matrisome	Non-matrisome
KIRREL1		Non-matrisome	Non-matrisome
KPNB1		Non-matrisome	Non-matrisome
KRT1		Non-matrisome	Non-matrisome
KRT9		Non-matrisome	Non-matrisome
KTN1		Non-matrisome	Non-matrisome
KYNU		Non-matrisome	Non-matrisome
LAMP1		Non-matrisome	Non-matrisome
LAP3		Non-matrisome	Non-matrisome
LASP1		Non-matrisome	Non-matrisome
LDHA		Non-matrisome	Non-matrisome
LDHB		Non-matrisome	Non-matrisome
LDLR		Non-matrisome	Non-matrisome
LFNG		Non-matrisome	Non-matrisome
LGALS3BP		Non-matrisome	Non-matrisome
LGMN		Non-matrisome	Non-matrisome
LHPP		Non-matrisome	Non-matrisome
LMAN2		Non-matrisome	Non-matrisome
LRP1		Non-matrisome	Non-matrisome
LRP11		Non-matrisome	Non-matrisome
LRRC15		Non-matrisome	Non-matrisome
LTF		Non-matrisome	Non-matrisome
LZTFL1		Non-matrisome	Non-matrisome
MAN1A1		Non-matrisome	Non-matrisome
MAN1B1		Non-matrisome	Non-matrisome
MAN2A1		Non-matrisome	Non-matrisome
MAN2B2		Non-matrisome	Non-matrisome
MANBA		Non-matrisome	Non-matrisome
MANF		Non-matrisome	Non-matrisome
MAP1A		Non-matrisome	Non-matrisome
MAP1B		Non-matrisome	Non-matrisome
MAP4		Non-matrisome	Non-matrisome
MAPK1		Non-matrisome	Non-matrisome
MAPRE1		Non-matrisome	Non-matrisome
MARCKS		Non-matrisome	Non-matrisome
MATR3		Non-matrisome	Non-matrisome
MDH1		Non-matrisome	Non-matrisome
MDH2		Non-matrisome	Non-matrisome
MESD		Non-matrisome	Non-matrisome
MET		Non-matrisome	Non-matrisome
METRNL		Non-matrisome	Non-matrisome
MGAT5		Non-matrisome	Non-matrisome
MIF		Non-matrisome	Non-matrisome
MINPP1		Non-matrisome	Non-matrisome
MIX23		Non-matrisome	Non-matrisome
MRC2		Non-matrisome	Non-matrisome
MSN		Non-matrisome	Non-matrisome
MT1E		Non-matrisome	Non-matrisome
MT2A		Non-matrisome	Non-matrisome
MTPN		Non-matrisome	Non-matrisome
MVP		Non-matrisome	Non-matrisome
MYDGF		Non-matrisome	Non-matrisome
MYG1		Non-matrisome	Non-matrisome
MYH9		Non-matrisome	Non-matrisome
MYL12B		Non-matrisome	Non-matrisome
MYL6		Non-matrisome	Non-matrisome
NACA		Non-matrisome	Non-matrisome
NAGLU		Non-matrisome	Non-matrisome
NAMPT		Non-matrisome	Non-matrisome
NAP1L1		Non-matrisome	Non-matrisome
NAP1L4		Non-matrisome	Non-matrisome
NAPA		Non-matrisome	Non-matrisome
NARS1		Non-matrisome	Non-matrisome
NASP		Non-matrisome	Non-matrisome
NAXE		Non-matrisome	Non-matrisome
NCAM2		Non-matrisome	Non-matrisome
NCL		Non-matrisome	Non-matrisome
NDRG1		Non-matrisome	Non-matrisome
NECTIN2		Non-matrisome	Non-matrisome
NEDD8		Non-matrisome	Non-matrisome
NENF		Non-matrisome	Non-matrisome
NEO1		Non-matrisome	Non-matrisome
NEU1		Non-matrisome	Non-matrisome
NFASC		Non-matrisome	Non-matrisome
NIBAN1		Non-matrisome	Non-matrisome
NIBAN2		Non-matrisome	Non-matrisome
NIF3L1		Non-matrisome	Non-matrisome
NME1-NME2		Non-matrisome	Non-matrisome
NOL3		Non-matrisome	Non-matrisome
NOTCH2		Non-matrisome	Non-matrisome
NOTCH3		Non-matrisome	Non-matrisome
NPC2		Non-matrisome	Non-matrisome
NPEPPS		Non-matrisome	Non-matrisome
NPM1		Non-matrisome	Non-matrisome
NPTXR		Non-matrisome	Non-matrisome
NQO1		Non-matrisome	Non-matrisome
NRCAM		Non-matrisome	Non-matrisome
NRP1		Non-matrisome	Non-matrisome
NRP2		Non-matrisome	Non-matrisome
NT5E		Non-matrisome	Non-matrisome
NUCB1		Non-matrisome	Non-matrisome
NUCB2		Non-matrisome	Non-matrisome
NUCKS1		Non-matrisome	Non-matrisome
NUDC		Non-matrisome	Non-matrisome
NUDT5		Non-matrisome	Non-matrisome
NUTF2		Non-matrisome	Non-matrisome
OAF		Non-matrisome	Non-matrisome
OLA1		Non-matrisome	Non-matrisome
OLFML2A		Non-matrisome	Non-matrisome
OLFML2B		Non-matrisome	Non-matrisome
OLFML3		Non-matrisome	Non-matrisome
OSCAR		Non-matrisome	Non-matrisome
OSTF1		Non-matrisome	Non-matrisome
OTUB1		Non-matrisome	Non-matrisome
OXCT1		Non-matrisome	Non-matrisome
P4HB		Non-matrisome	Non-matrisome
PA2G4		Non-matrisome	Non-matrisome
PABPC1		Non-matrisome	Non-matrisome
PAICS		Non-matrisome	Non-matrisome
PARK7		Non-matrisome	Non-matrisome
PCBP1		Non-matrisome	Non-matrisome
PCBP2		Non-matrisome	Non-matrisome
PCDH7		Non-matrisome	Non-matrisome
PCDH9		Non-matrisome	Non-matrisome
PCDHGC3		Non-matrisome	Non-matrisome
PCMT1		Non-matrisome	Non-matrisome
PCSK1		Non-matrisome	Non-matrisome
PDAP1		Non-matrisome	Non-matrisome
PDCD1LG2		Non-matrisome	Non-matrisome
PDCD5		Non-matrisome	Non-matrisome
PDCD6IP		Non-matrisome	Non-matrisome
PDGFRA		Non-matrisome	Non-matrisome
PDGFRB		Non-matrisome	Non-matrisome
PDIA3		Non-matrisome	Non-matrisome
PDIA4		Non-matrisome	Non-matrisome
PDIA6		Non-matrisome	Non-matrisome
PDLIM1		Non-matrisome	Non-matrisome
PDLIM5		Non-matrisome	Non-matrisome
PDXK		Non-matrisome	Non-matrisome
PDXP		Non-matrisome	Non-matrisome
PEA15		Non-matrisome	Non-matrisome
PEBP1		Non-matrisome	Non-matrisome
PEPD		Non-matrisome	Non-matrisome
PFAS		Non-matrisome	Non-matrisome
PFDN1		Non-matrisome	Non-matrisome
PFDN2		Non-matrisome	Non-matrisome
PFDN5		Non-matrisome	Non-matrisome
PFDN6		Non-matrisome	Non-matrisome
PFN1		Non-matrisome	Non-matrisome
PGAM1		Non-matrisome	Non-matrisome
PGD		Non-matrisome	Non-matrisome
PGK1		Non-matrisome	Non-matrisome
PGLS		Non-matrisome	Non-matrisome
PGM1		Non-matrisome	Non-matrisome
PGM3		Non-matrisome	Non-matrisome
PGRMC1		Non-matrisome	Non-matrisome
PHGDH		Non-matrisome	Non-matrisome
PHPT1		Non-matrisome	Non-matrisome
PKM		Non-matrisome	Non-matrisome
PLA2G15		Non-matrisome	Non-matrisome
PLAUR		Non-matrisome	Non-matrisome
PLBD2		Non-matrisome	Non-matrisome
PLD3		Non-matrisome	Non-matrisome
PLEC		Non-matrisome	Non-matrisome
PLIN3		Non-matrisome	Non-matrisome
PLS3		Non-matrisome	Non-matrisome
PLTP		Non-matrisome	Non-matrisome
PNP		Non-matrisome	Non-matrisome
POFUT1		Non-matrisome	Non-matrisome
POGLUT3		Non-matrisome	Non-matrisome
PPA1		Non-matrisome	Non-matrisome
PPA2		Non-matrisome	Non-matrisome
PPIB		Non-matrisome	Non-matrisome
PPIC		Non-matrisome	Non-matrisome
PPIL3		Non-matrisome	Non-matrisome
PPP1R12A		Non-matrisome	Non-matrisome
PPP1R14B		Non-matrisome	Non-matrisome
PPP2R1A		Non-matrisome	Non-matrisome
PPP5C		Non-matrisome	Non-matrisome
PPT1		Non-matrisome	Non-matrisome
PRDX1		Non-matrisome	Non-matrisome
PRDX2		Non-matrisome	Non-matrisome
PRDX3		Non-matrisome	Non-matrisome
PRDX4		Non-matrisome	Non-matrisome
PRDX5		Non-matrisome	Non-matrisome
PRDX6		Non-matrisome	Non-matrisome
PREP		Non-matrisome	Non-matrisome
PRKAR2A		Non-matrisome	Non-matrisome
PRKCSH		Non-matrisome	Non-matrisome
PRNP		Non-matrisome	Non-matrisome
PROCR		Non-matrisome	Non-matrisome
PROS1		Non-matrisome	Non-matrisome
PRSS23		Non-matrisome	Non-matrisome
PSAT1		Non-matrisome	Non-matrisome
PSMA1		Non-matrisome	Non-matrisome
PSMA2		Non-matrisome	Non-matrisome
PSMA3		Non-matrisome	Non-matrisome
PSMA4		Non-matrisome	Non-matrisome
PSMA5		Non-matrisome	Non-matrisome
PSMA6		Non-matrisome	Non-matrisome
PSMA7		Non-matrisome	Non-matrisome
PSMB1		Non-matrisome	Non-matrisome
PSMB2		Non-matrisome	Non-matrisome
PSMB3		Non-matrisome	Non-matrisome
PSMB4		Non-matrisome	Non-matrisome
PSMB5		Non-matrisome	Non-matrisome
PSMB6		Non-matrisome	Non-matrisome
PSMC6		Non-matrisome	Non-matrisome
PSMD2		Non-matrisome	Non-matrisome
PSME1		Non-matrisome	Non-matrisome
PSME2		Non-matrisome	Non-matrisome
PSPH		Non-matrisome	Non-matrisome
PTBP1		Non-matrisome	Non-matrisome
PTGDS		Non-matrisome	Non-matrisome
PTGFRN		Non-matrisome	Non-matrisome
PTGR1		Non-matrisome	Non-matrisome
PTK7		Non-matrisome	Non-matrisome
PTMA		Non-matrisome	Non-matrisome
PTPRD		Non-matrisome	Non-matrisome
PTPRG		Non-matrisome	Non-matrisome
PTPRK		Non-matrisome	Non-matrisome
PTPRS		Non-matrisome	Non-matrisome
PTX3		Non-matrisome	Non-matrisome
PVR		Non-matrisome	Non-matrisome
QPCT		Non-matrisome	Non-matrisome
QSOX1		Non-matrisome	Non-matrisome
RAB14		Non-matrisome	Non-matrisome
RAB5C		Non-matrisome	Non-matrisome
RAB7A		Non-matrisome	Non-matrisome
RAC1		Non-matrisome	Non-matrisome
RACK1		Non-matrisome	Non-matrisome
RAD23B		Non-matrisome	Non-matrisome
RAN		Non-matrisome	Non-matrisome
RANBP1		Non-matrisome	Non-matrisome
RAP1B		Non-matrisome	Non-matrisome
RARRES1		Non-matrisome	Non-matrisome
RBM3		Non-matrisome	Non-matrisome
RBMX		Non-matrisome	Non-matrisome
RCN1		Non-matrisome	Non-matrisome
RCN3		Non-matrisome	Non-matrisome
RHOA		Non-matrisome	Non-matrisome
RNASE4		Non-matrisome	Non-matrisome
RNASET2		Non-matrisome	Non-matrisome
RNH1		Non-matrisome	Non-matrisome
RNPEP		Non-matrisome	Non-matrisome
RO60		Non-matrisome	Non-matrisome
ROBO1		Non-matrisome	Non-matrisome
RPE		Non-matrisome	Non-matrisome
RPL12		Non-matrisome	Non-matrisome
RPLP2		Non-matrisome	Non-matrisome
RPS12		Non-matrisome	Non-matrisome
RPS21		Non-matrisome	Non-matrisome
RPS27A		Non-matrisome	Non-matrisome
RPS28		Non-matrisome	Non-matrisome
RPSA		Non-matrisome	Non-matrisome
RRBP1		Non-matrisome	Non-matrisome
RSU1		Non-matrisome	Non-matrisome
RTCB		Non-matrisome	Non-matrisome
RTN4		Non-matrisome	Non-matrisome
RTRAF		Non-matrisome	Non-matrisome
SAFB		Non-matrisome	Non-matrisome
SARS1		Non-matrisome	Non-matrisome
SBSN		Non-matrisome	Non-matrisome
SCG2		Non-matrisome	Non-matrisome
SCRN1		Non-matrisome	Non-matrisome
SDCBP		Non-matrisome	Non-matrisome
SDF4		Non-matrisome	Non-matrisome
SEC31A		Non-matrisome	Non-matrisome
SELENOM		Non-matrisome	Non-matrisome
SEPTIN2		Non-matrisome	Non-matrisome
SEPTIN7		Non-matrisome	Non-matrisome
SERBP1		Non-matrisome	Non-matrisome
SET		Non-matrisome	Non-matrisome
SEZ6L2		Non-matrisome	Non-matrisome
SF1		Non-matrisome	Non-matrisome
SF3B2		Non-matrisome	Non-matrisome
SFPQ		Non-matrisome	Non-matrisome
SH3BGRL		Non-matrisome	Non-matrisome
SH3BGRL3		Non-matrisome	Non-matrisome
SHISA5		Non-matrisome	Non-matrisome
SIRPA		Non-matrisome	Non-matrisome
SLC1A5		Non-matrisome	Non-matrisome
SLC2A1		Non-matrisome	Non-matrisome
SLC38A10		Non-matrisome	Non-matrisome
SLC39A14		Non-matrisome	Non-matrisome
SLC3A2		Non-matrisome	Non-matrisome
SLC44A1		Non-matrisome	Non-matrisome
SMS		Non-matrisome	Non-matrisome
SND1		Non-matrisome	Non-matrisome
SOD2		Non-matrisome	Non-matrisome
SOD3		Non-matrisome	Non-matrisome
SPTAN1		Non-matrisome	Non-matrisome
SPTBN1		Non-matrisome	Non-matrisome
SRM		Non-matrisome	Non-matrisome
SSBP1		Non-matrisome	Non-matrisome
SSC5D		Non-matrisome	Non-matrisome
ST13		Non-matrisome	Non-matrisome
STC1		Non-matrisome	Non-matrisome
STC2		Non-matrisome	Non-matrisome
STIP1		Non-matrisome	Non-matrisome
STMN1		Non-matrisome	Non-matrisome
STOM		Non-matrisome	Non-matrisome
STX7		Non-matrisome	Non-matrisome
SUCLG2		Non-matrisome	Non-matrisome
SUMF1		Non-matrisome	Non-matrisome
SUMF2		Non-matrisome	Non-matrisome
SYNCRIP		Non-matrisome	Non-matrisome
TAGLN2		Non-matrisome	Non-matrisome
TALDO1		Non-matrisome	Non-matrisome
TARS1		Non-matrisome	Non-matrisome
TBCA		Non-matrisome	Non-matrisome
TBCB		Non-matrisome	Non-matrisome
TCEA1		Non-matrisome	Non-matrisome
TCP1		Non-matrisome	Non-matrisome
TFPI		Non-matrisome	Non-matrisome
TFPI2		Non-matrisome	Non-matrisome
TFRC		Non-matrisome	Non-matrisome
TIMM10		Non-matrisome	Non-matrisome
TIMM8A		Non-matrisome	Non-matrisome
TIMP2		Matrisome-associated	ECM Regulators
TKT		Non-matrisome	Non-matrisome
TLN1		Non-matrisome	Non-matrisome
TMEM132A		Non-matrisome	Non-matrisome
TMOD3		Non-matrisome	Non-matrisome
TMSB10		Non-matrisome	Non-matrisome
TMSB4X		Non-matrisome	Non-matrisome
TNFRSF12A		Non-matrisome	Non-matrisome
TNKS1BP1		Non-matrisome	Non-matrisome
TPD52L2		Non-matrisome	Non-matrisome
TPI1		Non-matrisome	Non-matrisome
TPM1		Non-matrisome	Non-matrisome
TPM3		Non-matrisome	Non-matrisome
TPM4		Non-matrisome	Non-matrisome
TPP1		Non-matrisome	Non-matrisome
TPP2		Non-matrisome	Non-matrisome
TPT1		Non-matrisome	Non-matrisome
TSN		Non-matrisome	Non-matrisome
TSNAX		Non-matrisome	Non-matrisome
TUBA1C		Non-matrisome	Non-matrisome
TUBA4A		Non-matrisome	Non-matrisome
TUBB		Non-matrisome	Non-matrisome
TUBB3		Non-matrisome	Non-matrisome
TUBB4B		Non-matrisome	Non-matrisome
TUBB6		Non-matrisome	Non-matrisome
TWF2		Non-matrisome	Non-matrisome
TWSG1		Non-matrisome	Non-matrisome
TXN		Non-matrisome	Non-matrisome
TXNDC12		Non-matrisome	Non-matrisome
TXNDC17		Non-matrisome	Non-matrisome
TXNDC5		Non-matrisome	Non-matrisome
TXNL1		Non-matrisome	Non-matrisome
TXNRD1		Non-matrisome	Non-matrisome
UAP1		Non-matrisome	Non-matrisome
UBA1		Non-matrisome	Non-matrisome
UBE2D3		Non-matrisome	Non-matrisome
UBE2L3		Non-matrisome	Non-matrisome
UBE2M		Non-matrisome	Non-matrisome
UBE2N		Non-matrisome	Non-matrisome
UBE2V1		Non-matrisome	Non-matrisome
UBE2V2		Non-matrisome	Non-matrisome
UBQLN1		Non-matrisome	Non-matrisome
UCHL1		Non-matrisome	Non-matrisome
UFM1		Non-matrisome	Non-matrisome
UGGT1		Non-matrisome	Non-matrisome
UGP2		Non-matrisome	Non-matrisome
ULBP2		Non-matrisome	Non-matrisome
UROD		Non-matrisome	Non-matrisome
USP14		Non-matrisome	Non-matrisome
USP5		Non-matrisome	Non-matrisome
VAPA		Non-matrisome	Non-matrisome
VASN		Non-matrisome	Non-matrisome
VASP		Non-matrisome	Non-matrisome
VAT1		Non-matrisome	Non-matrisome
VAT1L		Non-matrisome	Non-matrisome
VBP1		Non-matrisome	Non-matrisome
VCL		Non-matrisome	Non-matrisome
VCP		Non-matrisome	Non-matrisome
VGF		Non-matrisome	Non-matrisome
VIM		Non-matrisome	Non-matrisome
VLDLR		Non-matrisome	Non-matrisome
WARS1		Non-matrisome	Non-matrisome
WDR1		Non-matrisome	Non-matrisome
XRCC5		Non-matrisome	Non-matrisome
XRCC6		Non-matrisome	Non-matrisome
XYLT1		Non-matrisome	Non-matrisome
YARS1		Non-matrisome	Non-matrisome
YBX1		Non-matrisome	Non-matrisome
YWHAE		Non-matrisome	Non-matrisome
YWHAG		Non-matrisome	Non-matrisome
YWHAH		Non-matrisome	Non-matrisome
YWHAQ		Non-matrisome	Non-matrisome
YWHAZ		Non-matrisome	Non-matrisome
ZYX		Non-matrisome	Non-matrisome

## Sheet: VENN MATRISOMA
Epigenetic mechanisms Histone Deacetylase dependent regulate the Glioblastoma angiogenic matrisome and disrupt endothelial cell behavior in vitro Menezes, Aline1; Julião, Glaucia1; Mariath, Fernanda6, Ferreira, Ana Luiza1, Oliveira-Nunes, Maria Cecilia2, Gallucci, Lara 1, Evaristo, Joseph Albert Medeiros4; Nogueira, Fábio César Sousa 3; Pereira, Denise de Abreu5; Carneiro, Katia§1 §Corresponding …
[DMSO] and [iHDAC]:	UNIPROT ID		[DMSO]:	UNIPROT ID		[iHDAC]:	UNIPROT ID
DCN	P07585	Core matrisome	SDC4	P31431	Matrisome-associated	HAPLN3	Q96S86	Core matrisome
HSPG2	P98160	Core matrisome	ADAM15	Q13444	Matrisome-associated	ADAM12	O43184	Matrisome-associated
LUM	P51884	Core matrisome	AGT	P01019	Matrisome-associated	ADAM17	P78536	Matrisome-associated
SPOCK1	Q08629	Core matrisome	MMP7	P09237	Matrisome-associated	CTSS	P25774	Matrisome-associated
SRGN	P10124	Core matrisome	MMP9	P14780	Matrisome-associated	FAM20C	Q8IXL6	Matrisome-associated
VCAN	P13611	Core matrisome	TIMP2	P16035	Matrisome-associated	ITIH3	Q06033	Matrisome-associated
ABI3BP	Q7Z7G0	Core matrisome				PAPPA2	Q9BXP8	Matrisome-associated
AGRN	O00468	Core matrisome				SERPINA7	P05543	Matrisome-associated
CRELD2	Q6UXH1	Core matrisome				SERPINB1	P30740	Matrisome-associated
ECM1	Q16610	Core matrisome				SERPINC1	P01008	Matrisome-associated
EDIL3	O43854	Core matrisome				C1QL1	O75973	Matrisome-associated
EFEMP1	Q12805	Core matrisome				LMAN1	P49257	Matrisome-associated
EFEMP2	O95967	Core matrisome				SEMA3B	Q13214	Matrisome-associated
FBLN1	P23142	Core matrisome				CRELD1	Q96HD1	Core matrisome
FBN1	P35555	Core matrisome				CRIM1	Q9NZV1	Core matrisome
FBN2	P35556	Core matrisome				FBLN7	Q53RD9	Core matrisome
FN1	P02751	Core matrisome				GAS6	Q14393	Core matrisome
IGFBP1	P08833	Core matrisome				LTBP1	Q14766	Core matrisome
IGFBP3	P17936	Core matrisome				NTNG1	Q9Y2I2	Core matrisome
IGFBP4	P22692	Core matrisome				TNXB	P22105	Core matrisome
IGFBP6	P24592	Core matrisome				S100A13	Q99584	Matrisome-associated
IGFBP7	Q16270	Core matrisome
LAMA2	P24043	Core matrisome
LAMA4	Q16363	Core matrisome
LAMA5	O15230	Core matrisome
LAMB1	P07942	Core matrisome
LAMB2	P55268	Core matrisome
LAMC1	P11047	Core matrisome
LTBP2	Q14767	Core matrisome
LTBP3	Q9NS15	Core matrisome
LTBP4	Q8N2S1	Core matrisome
MATN2	O00339	Core matrisome
MFAP2	P55001	Core matrisome
MFAP4	P55082	Core matrisome
MFGE8	Q08431	Core matrisome
NDNF	Q8TB73	Core matrisome
NID2	Q14112	Core matrisome
PCOLCE	Q15113	Core matrisome
PCOLCE2	Q9UKZ9	Core matrisome
SMOC1	Q9H4F8	Core matrisome
SPARC	P09486	Core matrisome
SRPX	P78539	Core matrisome
SRPX2	O60687	Core matrisome
SVEP1	Q4LDE5	Core matrisome
TGFBI	Q15582	Core matrisome
THBS1	P07996	Core matrisome
THBS2	P35442	Core matrisome
THBS3	P49746	Core matrisome
TNC	P24821	Core matrisome
ANXA1	P04083	Matrisome-associated
ANXA2	P07355	Matrisome-associated
ANXA4	P09525	Matrisome-associated
ANXA5	P08758	Matrisome-associated
ANXA6	P08133	Matrisome-associated
CLEC11A	Q9Y240	Matrisome-associated
CLEC3B	P05452	Matrisome-associated
CSPG4	Q6UVK1	Matrisome-associated
GPC1	P35052	Matrisome-associated
GPC6	Q9Y625	Matrisome-associated
GREM1	O60565	Matrisome-associated
LGALS1	P09382	Matrisome-associated
LGALS3	P17931	Matrisome-associated
PLXNB2	O15031	Matrisome-associated
SDC1	P18827	Matrisome-associated
SEMA3C	Q99985	Matrisome-associated
SEMA4B	Q9NPR2	Matrisome-associated
SEMA7A	O75326	Matrisome-associated
COL11A1	P12107	Core matrisome
COL12A1	Q99715	Core matrisome
COL15A1	P39059	Core matrisome
COL1A1	P02452	Core matrisome
COL1A2	P08123	Core matrisome
COL5A1	P20908	Core matrisome
COL5A2	P05997	Core matrisome
COL6A1	P12109	Core matrisome
COL6A2	P12110	Core matrisome
COL6A3	P12111	Core matrisome
COL7A1	Q02388	Core matrisome
ANGPTL2	Q9UKU9	Matrisome-associated
ANGPTL4	Q9BY76	Matrisome-associated
CCL2	P13500	Matrisome-associated
CSF1	P09603	Matrisome-associated
FST	P19883	Matrisome-associated
FSTL1	Q12841	Matrisome-associated
GDF15	Q99988	Matrisome-associated
IL6	P05231	Matrisome-associated
MEGF8	Q7Z7M0	Matrisome-associated
PDGFC	Q9NRA1	Matrisome-associated
S100A10	P60903	Matrisome-associated
S100A11	P31949	Matrisome-associated
S100A6	P06703	Matrisome-associated
TGFB1	P01137	Matrisome-associated
TGFB2	P61812	Matrisome-associated
TGFB3	P10600	Matrisome-associated
VEGFA	P15692	Matrisome-associated
VEGFC	P49767	Matrisome-associated
ADAM10	O14672	Matrisome-associated
ADAM9	Q13443	Matrisome-associated
ADAMTS1	Q9UHI8	Matrisome-associated
ADAMTSL1	Q8N6G6	Matrisome-associated
BMP1	P13497	Matrisome-associated
CD109	Q6YHK3	Matrisome-associated
CST3	P01034	Matrisome-associated
CSTB	P04080	Matrisome-associated
CTSA	P10619	Matrisome-associated
CTSB	P07858	Matrisome-associated
CTSD	P07339	Matrisome-associated
CTSF	Q9UBX1	Matrisome-associated
CTSK	P43235	Matrisome-associated
CTSL	P07711	Matrisome-associated
HTRA1	Q92743	Matrisome-associated
ITIH2	P19823	Matrisome-associated
LOX	P28300	Matrisome-associated
LOXL1	Q08397	Matrisome-associated
LOXL2	Q9Y4K0	Matrisome-associated
LOXL3	P58215	Matrisome-associated
MMP14	P50281	Matrisome-associated
MMP2	P08253	Matrisome-associated
MMP3	P08254	Matrisome-associated
P4HA1	P13674	Matrisome-associated
P4HA2	O15460	Matrisome-associated
PAMR1	Q6UXH9	Matrisome-associated
PAPPA	Q13219	Matrisome-associated
PLAU	P00749	Matrisome-associated
PLOD1	Q02809	Matrisome-associated
PLOD2	O00469	Matrisome-associated
PLOD3	O60568	Matrisome-associated
SERPINA1	P01009	Matrisome-associated
SERPINB6	P35237	Matrisome-associated
SERPINE1	P05121	Matrisome-associated
SERPINE2	P07093	Matrisome-associated
SERPINF1	P36955	Matrisome-associated
SERPINH1	P50454	Matrisome-associated
SERPINI1	Q99574	Matrisome-associated
SLPI	P03973	Matrisome-associated
TIMP1	P01033	Matrisome-associated

## Sheet: UNIPROT
Annotated Gene	Uniprot Accession
DCN	P07585
HSPG2	P98160
LUM	P51884
SPOCK1	Q08629
SRGN	P10124
VCAN	P13611
HAPLN3	Q96S86
ABI3BP	Q7Z7G0
AGRN	O00468
CRELD2	Q6UXH1
ECM1	Q16610
EDIL3	O43854
EFEMP1	Q12805
EFEMP2	O95967
FBLN1	P23142
FBN1	P35555
FBN2	P35556
FN1	P02751
IGFBP1	P08833
IGFBP3	P17936
IGFBP4	P22692
IGFBP6	P24592
IGFBP7	Q16270
LAMA2	P24043
LAMA4	Q16363
LAMA5	O15230
LAMB1	P07942
LAMB2	P55268
LAMC1	P11047
LTBP2	Q14767
LTBP3	Q9NS15
LTBP4	Q8N2S1
MATN2	O00339
MFAP2	P55001
MFAP4	P55082
MFGE8	Q08431
NDNF	Q8TB73
NID2	Q14112
PCOLCE	Q15113
PCOLCE2	Q9UKZ9
SMOC1	Q9H4F8
SPARC	P09486
SRPX	P78539
SRPX2	O60687
SVEP1	Q4LDE5
TGFBI	Q15582
THBS1	P07996
THBS2	P35442
THBS3	P49746
TNC	P24821
CRELD1	Q96HD1
CRIM1	Q9NZV1
FBLN7	Q53RD9
GAS6	Q14393
LTBP1	Q14766
NTNG1	Q9Y2I2
TNXB	P22105
COL11A1	P12107
COL12A1	Q99715
COL15A1	P39059
COL1A1	P02452
COL1A2	P08123
COL5A1	P20908
COL5A2	P05997
COL6A1	P12109
COL6A2	P12110
COL6A3	P12111
COL7A1	Q02388
ADAM10	O14672
ADAM9	Q13443
ADAMTS1	Q9UHI8
ADAMTSL1	Q8N6G6
BMP1	P13497
CD109	Q6YHK3
CST3	P01034
CSTB	P04080
CTSA	P10619
CTSB	P07858
CTSD	P07339
CTSF	Q9UBX1
CTSK	P43235
CTSL	P07711
HTRA1	Q92743
ITIH2	P19823
LOX	P28300
LOXL1	Q08397
LOXL2	Q9Y4K0
LOXL3	P58215
MMP14	P50281
MMP2	P08253
MMP3	P08254
P4HA1	P13674
P4HA2	O15460
PAMR1	Q6UXH9
PAPPA	Q13219
PLAU	P00749
PLOD1	Q02809
PLOD2	O00469
PLOD3	O60568
SERPINA1	P01009
SERPINB6	P35237
SERPINE1	P05121
SERPINE2	P07093
SERPINF1	P36955
SERPINH1	P50454
SERPINI1	Q99574
SLPI	P03973
TIMP1	P01033
ADAM15	Q13444
AGT	P01019
MMP7	P09237
MMP9	P14780
TIMP2	P16035
ADAM12	O43184
ADAM17	P78536
CTSS	P25774
FAM20C	Q8IXL6
ITIH3	Q06033
PAPPA2	Q9BXP8
SERPINA7	P05543
SERPINB1	P30740
SERPINC1	P01008
ANGPTL2	Q9UKU9
ANGPTL4	Q9BY76
CCL2	P13500
CSF1	P09603
FST	P19883
FSTL1	Q12841
GDF15	Q99988
IL6	P05231
MEGF8	Q7Z7M0
PDGFC	Q9NRA1
S100A10	P60903
S100A11	P31949
S100A6	P06703
TGFB1	P01137
TGFB2	P61812
TGFB3	P10600
VEGFA	P15692
VEGFC	P49767
S100A13	Q99584
ANXA1	P04083
ANXA2	P07355
ANXA4	P09525
ANXA5	P08758
ANXA6	P08133
CLEC11A	Q9Y240
CLEC3B	P05452
CSPG4	Q6UVK1
GPC1	P35052
GPC6	Q9Y625
GREM1	O60565
LGALS1	P09382
LGALS3	P17931
PLXNB2	O15031
SDC1	P18827
SEMA3C	Q99985
SEMA4B	Q9NPR2
SEMA7A	O75326
SDC4	P31431
C1QL1	O75973
LMAN1	P49257
SEMA3B	Q13214

## Sheet: Graph
	Matrissome Classification	GBM_Control	GBM_iHDAC	Astrocyte		Matrissome Classification	GBM_Control	GBM_iHDAC	Astrocyte
	Core-matrisome	60	68	45		Core-matrisome	42.2535	43.3121	58.4416
	Matrissome-associated	82	89	32		Matrissome-associated	57.7465	56.6879	41.5584
	Total:	142	157	77		Total:	100	100	100
	Matrisome Division	GBM_Control	GBM_iHDAC	Astrocyte		Matrisome Division	GBM_Control	GBM_iHDAC	Astrocyte
	Collagen division	11	11	9		Collagen division	7.74648	7.00637	11.6883
	ECM-Glycoprotein	43	50	33		ECM-Glycoprotein	30.2817	31.8471	42.8571
	Proteoglycan	6	7	3		Proteoglycan	4.22535	4.4586	3.8961
	ECM-affiliated Proteins	19	21	5		ECM-affiliated Proteins	13.3803	13.3758	6.49351
	Secreted Factors	18	19	12		Secreted Factors	12.6761	12.1019	15.5844
	ECM Regulators	45	49	15		ECM Regulators	31.6901	31.2102	19.4805
	Total:	142	157	77		Total:	100	100	100
