# Supplementary material for: Epigenetic Mechanisms Histone Deacetylase–Dependent Regulate the Glioblastoma Angiogenic Matrisome and Disrupt Endothelial Cell Behavior In Vitro
Source: Mol Cell Proteomics. 2024 Jan 23;23(3):100722. doi: 10.1016/j.mcpro.2024.100722 (PMC10883839; doi:10.1016/j.mcpro.2024.100722)
Supplement: Supplemental Table S7 — Enrichment analysis of common proteins in the secretome. The first sheet shows total common proteins identified in the secretomes. The second sheet displays the proteins significantly down regulated in iHDAC secretome and the fold change. The third sheet displays the proteins significantly upregulated in iHDAC secretome and the fold change. P value < 0,005. [file mmc8.xlsx]

## Sheet: Volcano Plot Proteins
Epigenetic mechanisms Histone Deacetylase dependent regulate the Glioblastoma angiogenic matrisome and disrupt endothelial cell behavior in vitro Aline Menezes1 , Glaucia Julião1 , Fernanda Mariath2 , Ana Luiza Ferreira1 , Maria Cecilia Oliveira-Nunes3 , Lara Gallucci1 , Joseph Albert Medeiros Evaristo4 , Fábio César Sousa Nogueira 4,5, Denise de Abreu Pereira6 , Katia Carneiro1 §Corresponding au…
Description	[Control] and [iHDAC]:	Control 1 _ RUN 1	Control 1 _ RUN 2	Control 1 _ RUN 3	Control 2 _ RUN 1	Control 2 _ RUN 2	Control 2 _ RUN 3	iHDAC 1 _ RUN 1	iHDAC 1 _ RUN 2	iHDAC1 _ RUN 3	iHDAC 2 _ RUN 1	iHDAC 2 _ RUN 2	iHDAC 2 _ RUN 3
72 kDa type IV collagenase OS=Homo sapiens GN=MMP2 PE=1 SV=2	P08253	4200000000	3400000000	3600000000	4700000000	4300000000	3800000000	3800000000	3800000000	3900000000	4500000000	5000000000	3000000000
SPARC OS=Homo sapiens GN=SPARC PE=1 SV=1	P09486	2100000000	2400000000	2000000000	3400000000	3500000000	2400000000	2000000000	2000000000	2200000000	4500000000	4100000000	5000000000
Plasminogen activator inhibitor 1 OS=Homo sapiens GN=SERPINE1 PE=1 SV=1	P05121	1700000000	2000000000	2100000000	2000000000	2200000000	2200000000	1900000000	2000000000	2000000000	1700000000	2300000000	2500000000
Chitinase-3-like protein 1 OS=Homo sapiens GN=CHI3L1 PE=1 SV=2	P36222	1400000000	1800000000	1800000000	2800000000	3100000000	2300000000	2200000000	2500000000	2600000000	4200000000	3500000000	2800000000
Insulin-like growth factor-binding protein 7 OS=Homo sapiens GN=IGFBP7 PE=1 SV=1	Q16270	1500000000	1500000000	1200000000	770000000	820000000	1200000000	910000000	1800000000	1900000000	1800000000	1800000000	1500000000
Transforming growth factor-beta-induced protein ig-h3 OS=Homo sapiens GN=TGFBI PE=1 SV=1	Q15582	1200000000	1500000000	1400000000	2900000000	2500000000	2600000000	1800000000	1200000000	1900000000	2500000000	2900000000	2500000000
Beta-2-microglobulin OS=Homo sapiens GN=B2M PE=1 SV=1	P61769	1400000000	1300000000	1300000000	910000000	880000000	880000000	1300000000	1200000000	1400000000	1200000000	790000000	1200000000
Vimentin OS=Homo sapiens GN=VIM PE=1 SV=4	P08670	1300000000	1200000000	1300000000	750000000	860000000	940000000	1600000000	2000000000	1400000000	2100000000	1700000000	1500000000
78 kDa glucose-regulated protein OS=Homo sapiens GN=HSPA5 PE=1 SV=2	P11021	1600000000	1200000000	960000000	1300000000	1300000000	1300000000	1900000000	2200000000	1700000000	1200000000	810000000	1500000000
Metalloproteinase inhibitor 1 OS=Homo sapiens GN=TIMP1 PE=1 SV=1	P01033	1300000000	990000000	1100000000	1200000000	2700000000	2600000000	2600000000	630000000	2200000000	3400000000	4400000000	3100000000
Alpha-enolase OS=Homo sapiens GN=ENO1 PE=1 SV=2	P06733	1300000000	1000000000	970000000	1000000000	1100000000	850000000	3200000000	3300000000	3200000000	1400000000	1600000000	1400000000
Pentraxin-related protein PTX3 OS=Homo sapiens GN=PTX3 PE=1 SV=3	P26022	960000000	1000000000	840000000	1100000000	1100000000	1100000000	1200000000	1100000000	1100000000	1300000000	1300000000	1400000000
Collagen alpha-2(I) chain OS=Homo sapiens GN=COL1A2 PE=1 SV=7	P08123	850000000	920000000	690000000	1600000000	1900000000	1400000000	1600000000	990000000	1700000000	3400000000	2200000000	2800000000
Galectin-3-binding protein OS=Homo sapiens GN=LGALS3BP PE=1 SV=1	Q08380	730000000	670000000	690000000	1100000000	1200000000	1200000000	900000000	880000000	890000000	1700000000	1500000000	1700000000
Isoform 15 of Fibronectin OS=Homo sapiens GN=FN1	P02751-15	780000000	660000000	630000000	630000000	580000000	580000000	1100000000	1100000000	1200000000	1500000000	1400000000	1400000000
Isoform 2 of Fructose-bisphosphate aldolase A OS=Homo sapiens GN=ALDOA	P04075-2	630000000	680000000	690000000	510000000	470000000	420000000	2000000000	1600000000	1500000000	830000000	780000000	790000000
Phosphoglycerate kinase 1 OS=Homo sapiens GN=PGK1 PE=1 SV=3	P00558	770000000	620000000	560000000	740000000	670000000	670000000	2900000000	2600000000	3000000000	1000000000	960000000	900000000
Peptidyl-prolyl cis-trans isomerase B OS=Homo sapiens GN=PPIB PE=1 SV=2	P23284	600000000	620000000	500000000	1200000000	1300000000	1200000000	1500000000	1100000000	1500000000	1900000000	2000000000	1500000000
Profilin-1 OS=Homo sapiens GN=PFN1 PE=1 SV=2	P07737	680000000	770000000	270000000	350000000	340000000	320000000	1600000000	1700000000	1900000000	660000000	900000000	890000000
Triosephosphate isomerase OS=Homo sapiens GN=TPI1 PE=1 SV=3	P60174	510000000	570000000	540000000	390000000	430000000	380000000	1500000000	1500000000	1600000000	570000000	510000000	470000000
Collagen alpha-1(VI) chain OS=Homo sapiens GN=COL6A1 PE=1 SV=3	P12109	550000000	440000000	470000000	740000000	1100000000	1100000000	910000000	1000000000	1200000000	1800000000	1300000000	1900000000
Actin, cytoplasmic 1 OS=Homo sapiens GN=ACTB PE=1 SV=1	P60709	740000000	160000000	560000000	500000000	240000000	480000000	1700000000	690000000	1300000000	1600000000	1000000000	720000000
Sulfhydryl oxidase 1 OS=Homo sapiens GN=QSOX1 PE=1 SV=3	O00391	470000000	430000000	400000000	540000000	560000000	840000000	370000000	430000000	550000000	900000000	810000000	850000000
SH3 domain-binding glutamic acid-rich-like protein 3 OS=Homo sapiens GN=SH3BGRL3 PE=1 SV=1	Q9H299	590000000	290000000	360000000	150000000	130000000	64000000	380000000	650000000	710000000	410000000	140000000	420000000
Tropomyosin alpha-4 chain OS=Homo sapiens GN=TPM4 PE=1 SV=3	P67936	540000000	290000000	340000000	210000000	180000000	110000000	850000000	690000000	910000000	470000000	490000000	390000000
Amyloid beta A4 protein OS=Homo sapiens GN=APP PE=1 SV=3	P05067	310000000	490000000	350000000	410000000	310000000	530000000	260000000	340000000	350000000	420000000	400000000	400000000
Cystatin-C OS=Homo sapiens GN=CST3 PE=1 SV=1	P01034	430000000	320000000	340000000	290000000	190000000	250000000	590000000	390000000	360000000	820000000	640000000	750000000
Protein disulfide-isomerase A3 OS=Homo sapiens GN=PDIA3 PE=1 SV=4	P30101	260000000	430000000	330000000	230000000	250000000	340000000	570000000	530000000	550000000	510000000	580000000	460000000
Galectin-1 OS=Homo sapiens GN=LGALS1 PE=1 SV=2	P09382	360000000	380000000	280000000	360000000	510000000	270000000	830000000	870000000	890000000	670000000	480000000	560000000
Insulin-like growth factor-binding protein 6 OS=Homo sapiens GN=IGFBP6 PE=1 SV=1	P24592	350000000	310000000	320000000	650000000	580000000	380000000	510000000	400000000	560000000	930000000	610000000	560000000
Insulin-like growth factor-binding protein 4 OS=Homo sapiens GN=IGFBP4 PE=1 SV=2	P22692	390000000	330000000	250000000	510000000	480000000	590000000	610000000	620000000	530000000	1200000000	1200000000	930000000
Glyceraldehyde-3-phosphate dehydrogenase OS=Homo sapiens GN=GAPDH PE=1 SV=3	P04406	400000000	350000000	200000000	220000000	260000000	240000000	980000000	680000000	890000000	350000000	560000000	480000000
Cathepsin B OS=Homo sapiens GN=CTSB PE=1 SV=3	P07858	380000000	290000000	280000000	370000000	350000000	380000000	540000000	500000000	500000000	580000000	720000000	700000000
Serglycin OS=Homo sapiens GN=SRGN PE=1 SV=3	P10124	340000000	310000000	210000000	85000000	250000000	230000000	250000000	110000000	130000000	420000000	380000000	170000000
Phospholipid transfer protein OS=Homo sapiens GN=PLTP PE=1 SV=1	P55058	280000000	290000000	250000000	770000000	860000000	790000000	440000000	430000000	460000000	1700000000	1500000000	1400000000
Metalloproteinase inhibitor 2 OS=Homo sapiens GN=TIMP2 PE=1 SV=2	P16035	140000000	340000000	320000000	64000000	400000000	360000000	460000000	410000000	520000000	550000000	710000000	450000000
Lactotransferrin OS=Homo sapiens GN=LTF PE=1 SV=6	sp-P02788	380000000	290000000	130000000	610000000	180000000	630000000	400000000	310000000	630000000	470000000	1800000000	310000000
Complement C3 OS=Homo sapiens GN=C3 PE=1 SV=2	P01024	310000000	250000000	230000000	290000000	330000000	220000000	380000000	280000000	340000000	380000000	340000000	360000000
Lysyl oxidase homolog 2 OS=Homo sapiens GN=LOXL2 PE=1 SV=1	Q9Y4K0	270000000	220000000	230000000	220000000	440000000	450000000	400000000	350000000	260000000	600000000	370000000	620000000
Macrophage colony-stimulating factor 1 OS=Homo sapiens GN=CSF1 PE=1 SV=2	P09603	250000000	230000000	240000000	220000000	270000000	270000000	210000000	240000000	87000000	70000000	350000000	350000000
Isoform 2 of Procollagen-lysine,2-oxoglutarate 5-dioxygenase 2 OS=Homo sapiens GN=PLOD2	O00469-2	250000000	310000000	130000000	240000000	190000000	200000000	300000000	270000000	300000000	680000000	650000000	600000000
Procollagen C-endopeptidase enhancer 1 OS=Homo sapiens GN=PCOLCE PE=1 SV=2	Q15113	300000000	180000000	200000000	550000000	250000000	590000000	420000000	280000000	560000000	800000000	820000000	890000000
Complement C1r subcomponent OS=Homo sapiens GN=C1R PE=1 SV=2	P00736	230000000	220000000	210000000	490000000	490000000	350000000	340000000	390000000	450000000	590000000	630000000	500000000
Isoform 2 of Clusterin OS=Homo sapiens GN=CLU	P10909-2	230000000	260000000	130000000	210000000	320000000	290000000	340000000	430000000	270000000	840000000	740000000	610000000
Isoform 2 of Transgelin-2 OS=Homo sapiens GN=TAGLN2	P37802-2	210000000	200000000	190000000	140000000	130000000	130000000	640000000	720000000	730000000	270000000	250000000	300000000
Tryptophan--tRNA ligase, cytoplasmic OS=Homo sapiens GN=WARS PE=1 SV=2	P23381	230000000	140000000	230000000	160000000	140000000	180000000	560000000	660000000	650000000	220000000	250000000	220000000
Cathepsin D OS=Homo sapiens GN=CTSD PE=1 SV=1	sp-P07339	220000000	170000000	190000000	160000000	100000000	52000000	290000000	300000000	310000000	300000000	310000000	290000000
Follistatin-related protein 1 OS=Homo sapiens GN=FSTL1 PE=1 SV=1	Q12841	230000000	230000000	100000000	240000000	200000000	410000000	320000000	360000000	270000000	700000000	650000000	750000000
Endoplasmin OS=Homo sapiens GN=HSP90B1 PE=1 SV=1	P14625	220000000	150000000	180000000	130000000	130000000	93000000	200000000	230000000	170000000	200000000	160000000	190000000
Neutral alpha-glucosidase AB OS=Homo sapiens GN=GANAB PE=1 SV=3	Q14697	190000000	200000000	150000000	170000000	190000000	130000000	210000000	210000000	300000000	160000000	160000000	120000000
45 kDa calcium-binding protein OS=Homo sapiens GN=SDF4 PE=1 SV=1	Q9BRK5	220000000	170000000	150000000	97000000	120000000	120000000	180000000	160000000	190000000	240000000	250000000	280000000
Twisted gastrulation protein homolog 1 OS=Homo sapiens GN=TWSG1 PE=1 SV=1	Q9GZX9	110000000	210000000	220000000	170000000	180000000	100000000	200000000	220000000	220000000	130000000	130000000	110000000
Heat shock cognate 71 kDa protein OS=Homo sapiens GN=HSPA8 PE=1 SV=1	P11142	180000000	140000000	210000000	170000000	110000000	150000000	320000000	140000000	230000000	230000000	250000000	260000000
14-3-3 protein zeta/delta OS=Homo sapiens GN=YWHAZ PE=1 SV=1	P63104	200000000	190000000	140000000	320000000	340000000	110000000	460000000	370000000	530000000	360000000	370000000	300000000
Protein disulfide-isomerase OS=Homo sapiens GN=P4HB PE=1 SV=3	P07237	190000000	200000000	130000000	77000000	99000000	74000000	260000000	240000000	260000000	230000000	230000000	120000000
Isoform 2 of Transketolase OS=Homo sapiens GN=TKT	P29401-2	160000000	180000000	160000000	50000000	120000000	76000000	280000000	280000000	330000000	140000000	120000000	92000000
Ubiquitin carboxyl-terminal hydrolase isozyme L1 OS=Homo sapiens GN=UCHL1 PE=1 SV=2	P09936	160000000	230000000	110000000	220000000	130000000	140000000	380000000	570000000	630000000	430000000	430000000	410000000
Collagen alpha-1(I) chain OS=Homo sapiens GN=COL1A1 PE=1 SV=5	P02452	230000000	170000000	93000000	300000000	590000000	210000000	360000000	360000000	300000000	1100000000	1300000000	870000000
Nucleobindin-1 OS=Homo sapiens GN=NUCB1 PE=1 SV=4	Q02818	170000000	190000000	130000000	200000000	210000000	150000000	200000000	190000000	170000000	370000000	380000000	480000000
Cathepsin L1 OS=Homo sapiens GN=CTSL PE=1 SV=2	P07711	160000000	210000000	120000000	160000000	140000000	17000000	300000000	320000000	360000000	200000000	350000000	260000000
Integrin beta-1 OS=Homo sapiens GN=ITGB1 PE=1 SV=2	P05556	200000000	93000000	190000000	120000000	180000000	67000000	290000000	310000000	360000000	220000000	230000000	270000000
Isoform 2 of Heat shock protein HSP 90-alpha OS=Homo sapiens GN=HSP90AA1	P07900-2	190000000	140000000	140000000	36000000	65000000	65000000	320000000	160000000	240000000	170000000	160000000	170000000
Carboxypeptidase A4 OS=Homo sapiens GN=CPA4 PE=1 SV=2	Q9UI42	150000000	160000000	150000000	210000000	140000000	290000000	250000000	230000000	260000000	480000000	440000000	520000000
Collagen alpha-2(VI) chain OS=Homo sapiens GN=COL6A2 PE=1 SV=4	P12110	160000000	110000000	170000000	110000000	150000000	23000000	71000000	29000000	96000000	160000000	82000000	47000000
ADM OS=Homo sapiens GN=ADM PE=1 SV=1	P35318	160000000	150000000	130000000	4000000	39000000	16000000	72000000	280000000	260000000	210000000	610000000	220000000
Extracellular matrix protein 1 OS=Homo sapiens GN=ECM1 PE=1 SV=2	Q16610	89000000	180000000	170000000	410000000	320000000	260000000	260000000	200000000	290000000	450000000	690000000	610000000
Cofilin-1 OS=Homo sapiens GN=CFL1 PE=1 SV=3	P23528	160000000	140000000	130000000	55000000	130000000	85000000	450000000	370000000	510000000	240000000	240000000	220000000
Isoform 2 of Annexin A2 OS=Homo sapiens GN=ANXA2	P07355-2	130000000	130000000	150000000	150000000	160000000	130000000	350000000	280000000	510000000	340000000	220000000	210000000
Endoplasmic reticulum aminopeptidase 1 OS=Homo sapiens GN=ERAP1 PE=1 SV=3	Q9NZ08	100000000	160000000	150000000	300000000	340000000	270000000	210000000	240000000	240000000	170000000	170000000	190000000
Elongation factor 1-alpha 1 OS=Homo sapiens GN=EEF1A1 PE=1 SV=1	P68104	150000000	140000000	120000000	140000000	150000000	100000000	59000000	190000000	190000000	160000000	94000000	180000000
Protein S100-A11 OS=Homo sapiens GN=S100A11 PE=1 SV=2	P31949	170000000	96000000	140000000	170000000	180000000	160000000	300000000	310000000	220000000	180000000	210000000	140000000
Presente mobility group protein HMG-I/HMG-Y OS=Homo sapiens GN=HMGA1 PE=1 SV=3	P17096	120000000	55000000	230000000	89000000	110000000	59000000	130000000	56000000	170000000	120000000	130000000	10000000
Isoform 2 of Procollagen-lysine,2-oxoglutarate 5-dioxygenase 1 OS=Homo sapiens GN=PLOD1	Q02809-2	150000000	130000000	120000000	210000000	210000000	200000000	250000000	220000000	220000000	390000000	330000000	360000000
Tubulin alpha-1C chain OS=Homo sapiens GN=TUBA1C PE=1 SV=1	Q9BQE3	150000000	110000000	140000000	13000000	120000000	120000000	180000000	160000000	170000000	35000000	150000000	140000000
Thioredoxin OS=Homo sapiens GN=TXN PE=1 SV=3	P10599	160000000	140000000	94000000	180000000	190000000	170000000	530000000	540000000	550000000	220000000	220000000	200000000
Glucosidase 2 subunit beta OS=Homo sapiens GN=PRKCSH PE=1 SV=2	P14314	180000000	170000000	36000000	33000000	20000000	52000000	220000000	220000000	360000000	190000000	170000000	12000000
Glucose-6-phosphate isomerase OS=Homo sapiens GN=GPI PE=1 SV=4	P06744	140000000	110000000	130000000	110000000	110000000	95000000	150000000	220000000	170000000	150000000	150000000	160000000
Hemoglobin subunit delta OS=Homo sapiens GN=HBD PE=1 SV=2	P02042	130000000		120000000	110000000	140000000	63000000	160000000	160000000	71000000	9800000	11000000	3900000
Carboxypeptidase E OS=Homo sapiens GN=CPE PE=1 SV=1	P16870	150000000	110000000	110000000	150000000	150000000	80000000	150000000	110000000	150000000	180000000	190000000	200000000
Fibrillin-1 OS=Homo sapiens GN=FBN1 PE=1 SV=3	P35555	130000000	120000000	110000000	230000000	220000000	180000000	96000000	120000000	100000000	320000000	480000000	250000000
C-type lectin domain family 11 member A OS=Homo sapiens GN=CLEC11A PE=1 SV=1	Q9Y240	160000000	100000000	96000000	81000000	58000000	55000000	77000000	83000000	61000000	120000000	150000000	150000000
Isoform 2 of Insulin-like growth factor-binding protein 3 OS=Homo sapiens GN=IGFBP3	P17936-2	95000000	140000000	120000000	190000000	210000000	69000000	210000000	260000000	240000000	270000000	260000000	250000000
Heat shock protein beta-1 OS=Homo sapiens GN=HSPB1 PE=1 SV=2	P04792	150000000	87000000	110000000	32000000	68000000	92000000	200000000	160000000	130000000	70000000	77000000	130000000
Isoform 4 of Cadherin-13 OS=Homo sapiens GN=CDH13	P55290-4	98000000	150000000	98000000	110000000	120000000	93000000	300000000	270000000	280000000	240000000	190000000	140000000
Filamin-A OS=Homo sapiens GN=FLNA PE=1 SV=4	P21333	140000000	120000000	83000000	100000000	84000000	130000000	320000000	250000000	320000000	110000000	140000000	130000000
Alpha-actinin-4 OS=Homo sapiens GN=ACTN4 PE=1 SV=2	O43707	120000000	100000000	120000000	92000000	98000000	110000000	290000000	270000000	350000000	230000000	240000000	200000000
Heat shock protein HSP 90-beta OS=Homo sapiens GN=HSP90AB1 PE=1 SV=4	P08238	140000000	100000000	100000000	26000000	49000000	80000000	100000000	160000000	200000000	130000000	120000000	120000000
Neuronal pentraxin receptor OS=Homo sapiens GN=NPTXR PE=3 SV=2	O95502	110000000	110000000	120000000	95000000	120000000	110000000	100000000	76000000	79000000	130000000	160000000	130000000
Phosphoglycerate mutase 1 OS=Homo sapiens GN=PGAM1 PE=1 SV=2	P18669	100000000	110000000	130000000	95000000	110000000	110000000	200000000	120000000	190000000	110000000	110000000	140000000
Macrophage-capping protein OS=Homo sapiens GN=CAPG PE=1 SV=2	P40121	130000000	110000000	100000000	87000000	90000000	80000000	190000000	60000000	220000000	46000000	45000000	48000000
Prostaglandin-H2 D-isomerase OS=Homo sapiens GN=PTGDS PE=1 SV=1	P41222	120000000	120000000	100000000	100000000	220000000	110000000	150000000	180000000	190000000	500000000	390000000	490000000
Stanniocalcin-1 OS=Homo sapiens GN=STC1 PE=1 SV=1	P52823	160000000	78000000	100000000	120000000	160000000	100000000	99000000	110000000	86000000	240000000	200000000	210000000
Isoform 3 of L-lactate dehydrogenase A chain OS=Homo sapiens GN=LDHA	P00338-3	53000000	140000000	140000000	31000000	88000000	82000000	350000000	280000000	190000000	88000000	130000000	62000000
Aldose reductase OS=Homo sapiens GN=AKR1B1 PE=1 SV=3	P15121	120000000	100000000	110000000	61000000	58000000	80000000	250000000	240000000	310000000	260000000	240000000	200000000
Peroxiredoxin-5, mitochondrial OS=Homo sapiens GN=PRDX5 PE=1 SV=4	P30044	120000000	95000000	110000000	52000000	72000000	54000000	94000000	91000000	170000000	110000000	110000000	110000000
Macrophage migration inhibitory factor OS=Homo sapiens GN=MIF PE=1 SV=4	P14174	110000000	60000000	150000000	110000000	230000000	4600000	1600000000	220000000	420000000			360000000
Chloride intracellular channel protein 1 OS=Homo sapiens GN=CLIC1 PE=1 SV=4	O00299	110000000	100000000	100000000	88000000	96000000	81000000	180000000	210000000	190000000	110000000	110000000	120000000
Calreticulin OS=Homo sapiens GN=CALR PE=1 SV=1	P27797	78000000	120000000	110000000	260000000	230000000	340000000	350000000	290000000	300000000	350000000	290000000	360000000
Annexin A1 OS=Homo sapiens GN=ANXA1 PE=1 SV=2	P04083	130000000	100000000	77000000	110000000	91000000	110000000	410000000	270000000	270000000	150000000	180000000	140000000
Pyruvate kinase PKM OS=Homo sapiens GN=PKM PE=1 SV=4	P14618	140000000	85000000	82000000	100000000	150000000	100000000	300000000	280000000	260000000	130000000	160000000	140000000
Protein DJ-1 OS=Homo sapiens GN=PARK7 PE=1 SV=2	Q99497	100000000	85000000	110000000	34000000	91000000	76000000	270000000	260000000	280000000	98000000	120000000	110000000
Dystroglycan OS=Homo sapiens GN=DAG1 PE=1 SV=2	Q14118	85000000	100000000	110000000	130000000	150000000	130000000	90000000	110000000	120000000	250000000	250000000	250000000
Nucleophosmin OS=Homo sapiens GN=NPM1 PE=1 SV=2	P06748	100000000	95000000	100000000	70000000	72000000	16000000	64000000	120000000	130000000	100000000	110000000	110000000
Laminin subunit gamma-1 OS=Homo sapiens GN=LAMC1 PE=1 SV=3	P11047	110000000	91000000	84000000	220000000	240000000	240000000	160000000	140000000	170000000	480000000	440000000	400000000
Neuropilin-1 OS=Homo sapiens GN=NRP1 PE=1 SV=3	O14786	54000000	120000000	110000000	190000000	260000000	150000000	220000000	190000000	230000000	270000000	230000000	280000000
Inter-alpha-trypsin inhibitor heavy chain H2 OS=Homo sapiens GN=ITIH2 PE=1 SV=2	P19823	150000000	54000000	78000000	76000000	95000000	190000000	250000000	150000000	110000000	270000000	260000000	300000000
Laminin subunit beta-1 OS=Homo sapiens GN=LAMB1 PE=1 SV=2	P07942	100000000	93000000	83000000	110000000	140000000	130000000	140000000	120000000	120000000	310000000	290000000	290000000
14-3-3 protein epsilon OS=Homo sapiens GN=YWHAE PE=1 SV=1	P62258	51000000	170000000	50000000	170000000	190000000	150000000	500000000	360000000	570000000	280000000	340000000	58000000
Protein disulfide-isomerase A4 OS=Homo sapiens GN=PDIA4 PE=1 SV=2	P13667	110000000	87000000	73000000	72000000	66000000	110000000	160000000	160000000	170000000	130000000	110000000	140000000
Collagen alpha-1(V) chain OS=Homo sapiens GN=COL5A1 PE=1 SV=3	P20908	120000000	80000000	66000000	160000000	96000000	92000000	140000000	120000000	140000000	92000000	140000000	95000000
Isoform 2 of Protein disulfide-isomerase A6 OS=Homo sapiens GN=PDIA6	Q15084-2	89000000	91000000	84000000	70000000	85000000	84000000	150000000	150000000	160000000	120000000	120000000	120000000
Calmodulin-1 OS=Homo sapiens GN=CALM1 PE=1 SV=1	P0DP23	73000000	80000000	110000000	48000000	48000000	42000000	520000000	480000000	450000000	110000000	160000000	200000000
Peroxiredoxin-1 OS=Homo sapiens GN=PRDX1 PE=1 SV=1	sp-Q06830	93000000	77000000	87000000	66000000	91000000	60000000	240000000	360000000	280000000	190000000	160000000	150000000
Tubulin-specific chaperone A OS=Homo sapiens GN=TBCA PE=1 SV=3	O75347	110000000	86000000	60000000	85000000	66000000	95000000	160000000	210000000	230000000	95000000	90000000	32000000
L-lactate dehydrogenase B chain OS=Homo sapiens GN=LDHB PE=1 SV=2	P07195	89000000	66000000	98000000	57000000	65000000	57000000	110000000	180000000	220000000	100000000	110000000	140000000
Isoform 2 of Calsyntenin-1 OS=Homo sapiens GN=CLSTN1	O94985-2	83000000	97000000	72000000	99000000	79000000	100000000	110000000	110000000	130000000	160000000	200000000	240000000
Heterogeneous nuclear ribonucleoproteins A2/B1 OS=Homo sapiens GN=HNRNPA2B1 PE=1 SV=2	P22626	91000000	74000000	83000000	69000000	71000000	28000000	88000000	33000000	100000000	28000000	33000000	21000000
Tripeptidyl-peptidase 1 OS=Homo sapiens GN=TPP1 PE=1 SV=2	O14773	100000000	80000000	67000000	98000000	110000000	43000000	43000000	44000000	60000000	76000000	180000000	81000000
CD44 antigen OS=Homo sapiens GN=CD44 PE=1 SV=3	P16070	120000000	53000000	72000000	120000000	110000000	83000000	340000000	150000000	390000000	210000000	72000000	260000000
Apolipoprotein E OS=Homo sapiens GN=APOE PE=1 SV=1	P02649	100000000	76000000	62000000	170000000	170000000	120000000	90000000	120000000	150000000	210000000	280000000	220000000
Isoform A of Protein CutA OS=Homo sapiens GN=CUTA	O60888-2	69000000	98000000	70000000	180000000	90000000	94000000	86000000	88000000	89000000	29000000	80000000	74000000
Complement factor B OS=Homo sapiens GN=CFB PE=1 SV=2	P00751	95000000	86000000	54000000	84000000	82000000	81000000	12000000	120000000	110000000	170000000	170000000	99000000
Heat shock 70 kDa protein 1B OS=Homo sapiens GN=HSPA1B PE=1 SV=1	P0DMV9	96000000	68000000	67000000	41000000	36000000	23000000	150000000	82000000	220000000	100000000	56000000	17000000
Vitamin K-dependent protein S OS=Homo sapiens GN=PROS1 PE=1 SV=1	P07225	130000000	65000000	36000000	120000000	96000000	230000000	240000000	170000000	210000000	340000000	310000000	250000000
Nicotinamide phosphoribosyltransferase OS=Homo sapiens GN=NAMPT PE=1 SV=1	P43490	110000000	26000000	94000000	96000000	64000000	83000000	78000000	150000000	150000000	140000000	140000000	75000000
Gamma-enolase OS=Homo sapiens GN=ENO2 PE=1 SV=3	P09104	100000000	58000000	67000000	35000000	44000000	35000000	210000000	190000000	230000000	83000000	80000000	74000000
Endoplasmic reticulum aminopeptidase 2 OS=Homo sapiens GN=ERAP2 PE=1 SV=2	Q6P179	81000000	68000000	71000000	57000000	60000000	51000000	89000000	82000000	67000000	60000000	64000000	79000000
Soluble scavenger receptor cysteine-rich domain-containing protein SSC5D OS=Homo sapiens GN=SSC5D PE=1 SV=3	A1L4H1	75000000	66000000	77000000	110000000	130000000	100000000	69000000	70000000	61000000	200000000	190000000	210000000
Peroxiredoxin-4 OS=Homo sapiens GN=PRDX4 PE=1 SV=1	Q13162	98000000	53000000	65000000	81000000	36000000	68000000	50000000	75000000	69000000	120000000	130000000	180000000
Heat shock 70 kDa protein 13 OS=Homo sapiens GN=HSPA13 PE=1 SV=1	P48723	51000000	110000000	54000000	78000000	80000000	88000000	63000000	100000000	89000000	81000000	170000000	140000000
Tubulin beta-4B chain OS=Homo sapiens GN=TUBB4B PE=1 SV=1	P68371	81000000		62000000		39000000	7700000	60000000	60000000	64000000	12000000	25000000	19000000
Isoform 3 of Malate dehydrogenase, cytoplasmic OS=Homo sapiens GN=MDH1	P40925-3	96000000	42000000	74000000	85000000	15000000	51000000	290000000	220000000	260000000	200000000	200000000	210000000
Rho GDP-dissociation inhibitor 1 OS=Homo sapiens GN=ARHGDIA PE=1 SV=3	P52565	63000000	93000000	54000000	73000000	84000000	21000000	250000000	330000000	350000000	200000000	170000000	140000000
Vasorin OS=Homo sapiens GN=VASN PE=1 SV=1	Q6EMK4	69000000	70000000	67000000	62000000	59000000	61000000	52000000	48000000	82000000	82000000	60000000	100000000
Isoform 7 of Tumor protein D54 OS=Homo sapiens GN=TPD52L2	O43399-7	65000000	65000000	73000000	4600000	4300000	14000000	110000000	120000000	92000000	60000000	51000000	44000000
Thrombospondin-2 OS=Homo sapiens GN=THBS2 PE=1 SV=2	P35442	72000000	70000000	60000000	83000000	74000000	75000000	85000000	61000000	50000000	220000000	200000000	220000000
Actin, alpha cardiac muscle 1 OS=Homo sapiens GN=ACTC1 PE=1 SV=1	P68032	90000000	41000000	71000000	29000000	30000000	10000000	53000000	88000000	60000000	86000000	6100000	19000000
Laminin subunit alpha-4 OS=Homo sapiens GN=LAMA4 PE=1 SV=4	Q16363	84000000	86000000	30000000	160000000	130000000	130000000	79000000	28000000	80000000	260000000	320000000	310000000
Thioredoxin domain-containing protein 5 OS=Homo sapiens GN=TXNDC5 PE=1 SV=2	Q8NBS9	65000000	67000000	67000000	67000000	76000000	86000000	62000000	66000000	99000000	100000000	71000000	75000000
Isoform 2 of Tropomyosin alpha-3 chain OS=Homo sapiens GN=TPM3	P06753-2	76000000	80000000	43000000	54000000	18000000	16000000	89000000	140000000	130000000	92000000	95000000	84000000
Myosin light polypeptide 6 OS=Homo sapiens GN=MYL6 PE=1 SV=2	P60660	73000000	55000000	71000000	44000000	69000000	37000000	93000000	100000000	120000000	70000000	93000000	86000000
Isoform 2 of Microfibril-associated glycoprotein 4 OS=Homo sapiens GN=MFAP4	P55083-2	70000000	50000000	78000000	210000000	250000000	240000000	250000000	240000000	260000000	420000000	460000000	450000000
Annexin A5 OS=Homo sapiens GN=ANXA5 PE=1 SV=2	P08758	65000000	67000000	64000000	52000000	67000000	60000000	130000000	160000000	160000000	84000000	94000000	76000000
Tyrosine-protein kinase receptor UFO OS=Homo sapiens GN=AXL PE=1 SV=3	P30530	68000000	68000000	60000000	33000000	36000000	30000000	33000000	34000000	57000000	85000000	62000000	21000000
Endothelial protein C receptor OS=Homo sapiens GN=PROCR PE=1 SV=1	Q9UNN8	63000000	69000000	64000000	50000000	23000000	25000000	150000000	73000000	88000000	110000000	130000000	22000000
Integrin alpha-3 OS=Homo sapiens GN=ITGA3 PE=1 SV=5	P26006	100000000	50000000	45000000	53000000	78000000	81000000	180000000	180000000	200000000	110000000	160000000	93000000
Alpha-2-HS-glycoprotein OS=Homo sapiens GN=AHSG PE=1 SV=1	P02765	76000000	55000000	62000000	27000000	45000000	20000000	43000000	19000000	24000000	230000000	120000000	190000000
Myeloid-derived growth factor OS=Homo sapiens GN=MYDGF PE=1 SV=1	Q969H8	99000000	49000000	43000000	120000000	66000000	46000000	220000000	160000000	160000000	140000000	190000000	270000000
Nidogen-2 OS=Homo sapiens GN=NID2 PE=1 SV=3	Q14112	51000000	98000000	40000000	130000000	66000000	45000000	110000000	88000000	100000000	210000000	200000000	180000000
Ribonuclease T2 OS=Homo sapiens GN=RNASET2 PE=1 SV=2	O00584	67000000	58000000	61000000	47000000	46000000	42000000	65000000	65000000	57000000	89000000	63000000	92000000
Tissue factor pathway inhibitor OS=Homo sapiens GN=TFPI PE=1 SV=1	P10646	56000000	70000000	59000000	58000000	57000000	59000000	44000000	41000000	53000000	69000000	56000000	89000000
Galectin-3 OS=Homo sapiens GN=LGALS3 PE=1 SV=5	P17931	64000000	62000000	59000000	110000000	110000000	130000000	230000000	150000000	210000000	150000000	150000000	130000000
Insulin-like growth factor-binding protein 1 OS=Homo sapiens GN=IGFBP1 PE=1 SV=1	P08833	84000000	48000000	52000000	6400000	1700000	23000000	75000000	35000000	32000000	53000000	95000000	180000000
Basement membrane-specific heparan sulfate proteoglycan core protein OS=Homo sapiens GN=HSPG2 PE=1 SV=4	P98160	96000000	37000000	50000000	110000000	98000000	74000000	71000000	98000000	85000000	100000000	150000000	130000000
Moesin OS=Homo sapiens GN=MSN PE=1 SV=3	P26038	77000000	56000000	50000000	110000000	110000000	110000000	290000000	270000000	330000000	190000000	190000000	120000000
CD166 antigen OS=Homo sapiens GN=ALCAM PE=1 SV=2	Q13740	87000000	52000000	43000000	38000000	45000000	39000000	150000000	100000000	140000000	74000000	71000000	83000000
Reticulocalbin-1 OS=Homo sapiens GN=RCN1 PE=1 SV=1	Q15293	78000000	54000000	50000000	44000000	41000000	36000000	59000000	14000000	90000000	91000000	91000000	71000000
Chondroitin sulfate proteoglycan 4 OS=Homo sapiens GN=CSPG4 PE=1 SV=2	Q6UVK1	55000000	64000000	60000000	30000000	40000000	44000000	100000000	100000000	110000000	70000000	60000000	58000000
40S ribosomal protein SA OS=Homo sapiens GN=RPSA PE=1 SV=4	P08865	37000000	70000000	71000000	10000000	10000000	23000000	13000000	50000000	50000000		57000000	36000000
Rab GDP dissociation inhibitor beta OS=Homo sapiens GN=GDI2 PE=1 SV=2	P50395	85000000	50000000	39000000	69000000	60000000	36000000	160000000	150000000	120000000	38000000	88000000	29000000
Serine protease HTRA1 OS=Homo sapiens GN=HTRA1 PE=1 SV=1	Q92743	65000000	49000000	56000000	190000000	100000000	150000000	88000000	110000000	110000000	430000000	440000000	270000000
Serum albumin OS=Homo sapiens GN=ALB PE=1 SV=2	P02768	64000000	53000000	50000000	12000000	11000000		20000000	7600000	19000000	6000000
Reticulon-4 OS=Homo sapiens GN=RTN4 PE=1 SV=2	Q9NQC3	55000000	12000000	100000000	38000000	45000000		63000000	45000000	34000000	17000000	15000000	17000000
Myosin-9 OS=Homo sapiens GN=MYH9 PE=1 SV=4	P35579	57000000	61000000	48000000	44000000	46000000	29000000	56000000	69000000	75000000	39000000	44000000	40000000
Complement factor H OS=Homo sapiens GN=CFH PE=1 SV=4	P08603	57000000	63000000	46000000	100000000	150000000	97000000	86000000	87000000	95000000	170000000	170000000	240000000
Isoform 3 of Alpha-actinin-1 OS=Homo sapiens GN=ACTN1	P12814-3	69000000	54000000	42000000	54000000	40000000	58000000	150000000	160000000	180000000	89000000	84000000	80000000
Isoform 4 of Calumenin OS=Homo sapiens GN=CALU	O43852-4	77000000	70000000	18000000	35000000	30000000		110000000	110000000	130000000	76000000	31000000	92000000
Vesicular integral-membrane protein VIP36 OS=Homo sapiens GN=LMAN2 PE=1 SV=1	Q12907	69000000	38000000	56000000	110000000	78000000	88000000	180000000	140000000	92000000	130000000	130000000	140000000
Collagen alpha-2(V) chain OS=Homo sapiens GN=COL5A2 PE=1 SV=3	P05997	50000000	59000000	52000000	18000000	65000000	96000000	68000000	63000000	47000000	180000000	110000000	250000000
HLA class I histocompatibility antigen, B-44 alpha chain OS=Homo sapiens GN=HLA-B PE=1 SV=1	P30481	55000000	65000000	38000000	55000000	57000000	68000000	69000000	63000000	64000000	70000000	58000000	69000000
Major prion protein OS=Homo sapiens GN=PRNP PE=1 SV=1	P04156	78000000	34000000	42000000	23000000	29000000	80000000	1300000	190000000	270000000	310000000	360000000	6900000
14-3-3 protein theta OS=Homo sapiens GN=YWHAQ PE=1 SV=1	P27348	49000000	55000000	48000000	41000000	57000000	45000000	34000000	55000000	91000000	55000000	51000000	62000000
Transforming growth factor beta-1 OS=Homo sapiens GN=TGFB1 PE=1 SV=2	P01137	54000000	46000000	50000000	71000000	79000000	28000000	58000000	49000000	60000000	100000000	36000000	110000000
10 kDa heat shock protein, mitochondrial OS=Homo sapiens GN=HSPE1 PE=1 SV=2	P61604	61000000	37000000	52000000	64000000	63000000	59000000	96000000	100000000	140000000	140000000	150000000	110000000
Myotrophin OS=Homo sapiens GN=MTPN PE=1 SV=2	P58546	86000000	47000000	16000000	14000000	33000000	23000000	230000000	160000000	180000000	100000000	72000000	89000000
Isoform 2 of Stathmin OS=Homo sapiens GN=STMN1	P16949-2	72000000	59000000	18000000	10000000	92000000	27000000	130000000	140000000	110000000	39000000	77000000	7900000
Secretogranin-2 OS=Homo sapiens GN=SCG2 PE=1 SV=2	P13521	69000000	46000000	30000000	19000000	53000000	27000000	42000000	18000000	46000000	66000000	34000000	68000000
Gelsolin OS=Homo sapiens GN=GSN PE=1 SV=1	P06396	49000000	55000000	41000000	70000000	74000000	62000000	150000000	140000000	190000000	140000000	140000000	100000000
Procollagen-lysine,2-oxoglutarate 5-dioxygenase 3 OS=Homo sapiens GN=PLOD3 PE=1 SV=1	O60568	75000000	37000000	32000000	71000000	59000000	49000000	69000000	74000000	65000000	98000000	100000000	70000000
Isoform A17 of Neuropilin-2 OS=Homo sapiens GN=NRP2	O60462-3	83000000	17000000	43000000	55000000	32000000	37000000	78000000	91000000	88000000	110000000	100000000	80000000
Lumican OS=Homo sapiens GN=LUM PE=1 SV=2	P51884	49000000	51000000	43000000	84000000	64000000	58000000	49000000	69000000	71000000	100000000	81000000	100000000
N-acetylglucosamine-6-sulfatase OS=Homo sapiens GN=GNS PE=1 SV=3	P15586	56000000	43000000	44000000	25000000	27000000	13000000	33000000	44000000	31000000	20000000	25000000	43000000
Endoplasmic reticulum resident protein 29 OS=Homo sapiens GN=ERP29 PE=1 SV=4	P30040	51000000	49000000	43000000	80000000	51000000	69000000	68000000	77000000	110000000	68000000	67000000	76000000
Collagen alpha-1(XII) chain OS=Homo sapiens GN=COL12A1 PE=1 SV=2	Q99715	28000000	49000000	64000000	43000000	73000000	50000000	60000000	49000000	61000000	130000000	150000000	130000000
Isoform 2 of Latent-transforming growth factor beta-binding protein 4 OS=Homo sapiens GN=LTBP4	Q8N2S1-2	54000000	44000000	42000000	58000000	77000000	64000000	49000000	56000000	43000000	81000000	68000000	63000000
Nucleolin OS=Homo sapiens GN=NCL PE=1 SV=3	P19338	51000000	43000000	46000000	37000000	33000000	28000000	62000000	68000000	58000000	36000000	39000000	31000000
Synaptic vesicle membrane protein VAT-1 homolog OS=Homo sapiens GN=VAT1 PE=1 SV=2	Q99536	27000000	67000000	45000000	57000000	53000000	46000000	70000000	41000000	68000000	47000000	41000000	43000000
Malate dehydrogenase, mitochondrial OS=Homo sapiens GN=MDH2 PE=1 SV=3	P40926	46000000	47000000	45000000	50000000	29000000	39000000	48000000	43000000	45000000	54000000	50000000	44000000
Tubulin beta chain OS=Homo sapiens GN=TUBB PE=1 SV=2	P07437	100000000	19000000	19000000	17000000	54000000	96000000	130000000	120000000	140000000	33000000	77000000	48000000
Connective tissue growth factor OS=Homo sapiens GN=CTGF PE=1 SV=2	P29279	53000000	42000000	40000000	95000000	41000000	56000000	85000000	91000000	90000000	100000000	70000000	83000000
Isoform 5 of Thioredoxin reductase 1, cytoplasmic OS=Homo sapiens GN=TXNRD1	Q16881-5	48000000	42000000	45000000	22000000	18000000	21000000	110000000	110000000	140000000	23000000	13000000	24000000
6-phosphogluconolactonase OS=Homo sapiens GN=PGLS PE=1 SV=2	O95336	44000000	56000000	32000000	18000000	39000000	28000000	110000000	170000000	160000000	57000000	50000000	31000000
Talin-1 OS=Homo sapiens GN=TLN1 PE=1 SV=3	Q9Y490	43000000	39000000	49000000	28000000	26000000	29000000	73000000	65000000	74000000	33000000	30000000	39000000
Vinculin OS=Homo sapiens GN=VCL PE=1 SV=4	P18206	49000000	42000000	40000000	38000000	47000000	53000000	140000000	110000000	130000000	86000000	77000000	65000000
Alcohol dehydrogenase [NADP(+)] OS=Homo sapiens GN=AKR1A1 PE=1 SV=3	P14550	36000000	64000000	31000000	83000000	29000000		140000000	150000000	11000000	22000000	82000000	41000000
Neuroblast differentiation-associated protein AHNAK OS=Homo sapiens GN=AHNAK PE=1 SV=2	Q09666	58000000	42000000	29000000	63000000	46000000	32000000	190000000	190000000	330000000	37000000	33000000	40000000
Carbonic anhydrase 9 OS=Homo sapiens GN=CA9 PE=1 SV=2	Q16790	80000000	5700000		1200000	39000000	52000000	55000000	38000000	62000000	8300000	12000000	13000000
Isoform 3 of Calumenin OS=Homo sapiens GN=CALU	O43852-3	62000000	30000000	35000000	8800000	17000000	9000000	200000000	150000000	170000000	260000000	120000000	130000000
Complement factor I OS=Homo sapiens GN=CFI PE=1 SV=2	P05156	59000000	34000000	33000000	51000000	43000000	53000000	55000000	63000000	58000000	140000000	140000000	89000000
Farnesyl pyrophosphate synthase OS=Homo sapiens GN=FDPS PE=1 SV=4	P14324	42000000			530000	800000		68000000	72000000	41000000	29000000	31000000	30000000
Neutral amino acid transporter B(0) OS=Homo sapiens GN=SLC1A5 PE=1 SV=2	Q15758	39000000	43000000		16000000	27000000	27000000	50000000	29000000	52000000	35000000	34000000
LIM and SH3 domain protein 1 OS=Homo sapiens GN=LASP1 PE=1 SV=2	Q14847	53000000	24000000	45000000	9400000	21000000	16000000	86000000	84000000	92000000	47000000	53000000	23000000
Transforming growth factor beta-2 OS=Homo sapiens GN=TGFB2 PE=1 SV=1	P61812	41000000	43000000	37000000	53000000	50000000	33000000	58000000	60000000	43000000	68000000	36000000	74000000
Golgi membrane protein 1 OS=Homo sapiens GN=GOLM1 PE=1 SV=1	Q8NBJ4	48000000	42000000	29000000	18000000	38000000	60000000	44000000	21000000	41000000	48000000	44000000	50000000
Fibulin-1 OS=Homo sapiens GN=FBLN1 PE=1 SV=4	P23142	46000000	37000000	35000000	38000000	1300000	65000000	120000000	160000000	83000000	89000000	130000000	140000000
Elongation factor 2 OS=Homo sapiens GN=EEF2 PE=1 SV=4	P13639	41000000	42000000	34000000	48000000	40000000	41000000	55000000	56000000	52000000	50000000	54000000	53000000
Testican-1 OS=Homo sapiens GN=SPOCK1 PE=1 SV=1	Q08629	41000000	39000000	37000000	100000000	110000000	70000000	76000000	68000000	95000000	200000000	400000000	400000000
60 kDa heat shock protein, mitochondrial OS=Homo sapiens GN=HSPD1 PE=1 SV=2	P10809	54000000	32000000	31000000	21000000	29000000	21000000	57000000	35000000	38000000	23000000	29000000	30000000
Adenylate kinase 2, mitochondrial OS=Homo sapiens GN=AK2 PE=1 SV=2	P54819	37000000	40000000	40000000	19000000	21000000	19000000	97000000	84000000	91000000	18000000	42000000	30000000
Metallothionein-2 OS=Homo sapiens GN=MT2A PE=1 SV=1	P02795	62000000	40000000	15000000	51000000	81000000	190000000	40000000	130000000	110000000	20000000	33000000	42000000
Extracellular superoxide dismutase [Cu-Zn] OS=Homo sapiens GN=SOD3 PE=1 SV=2	P08294	49000000	31000000	36000000	47000000	38000000	24000000	61000000	52000000	41000000	100000000	65000000	120000000
Programmed cell death 1 ligand 2 OS=Homo sapiens GN=PDCD1LG2 PE=1 SV=2	Q9BQ51	37000000	34000000	45000000	38000000	39000000	29000000	32000000	51000000		38000000	44000000
Cystatin-B OS=Homo sapiens GN=CSTB PE=1 SV=2	P04080	38000000			4900000	4200000	2700000	150000000	110000000	120000000	37000000	39000000	25000000
Dihydropyrimidinase-related protein 2 OS=Homo sapiens GN=DPYSL2 PE=1 SV=1	Q16555	45000000	42000000	26000000	27000000	29000000	21000000	80000000	76000000	87000000	61000000	62000000	76000000
Intercellular adhesion molecule 5 OS=Homo sapiens GN=ICAM5 PE=1 SV=3	Q9UMF0	36000000	29000000	47000000	34000000	34000000	37000000	55000000	59000000	54000000	57000000	53000000	62000000
Glypican-1 OS=Homo sapiens GN=GPC1 PE=1 SV=2	P35052	21000000	56000000	32000000	27000000	24000000	21000000	31000000	14000000	20000000	31000000	20000000	12000000
Nucleobindin-2 OS=Homo sapiens GN=NUCB2 PE=1 SV=2	P80303	41000000	37000000	31000000	62000000	56000000	60000000	63000000	61000000	71000000	97000000	100000000	140000000
Isoform V1 of Versican core protein OS=Homo sapiens GN=VCAN	P13611-2	45000000	25000000	37000000	35000000	35000000	39000000	40000000	87000000	54000000	170000000	95000000	140000000
Disintegrin and metalloproteinase domain-containing protein 9 OS=Homo sapiens GN=ADAM9 PE=1 SV=1	Q13443	52000000	35000000	20000000	54000000	37000000	38000000	33000000	48000000	29000000	62000000	82000000	89000000
Amyloid-like protein 2 OS=Homo sapiens GN=APLP2 PE=1 SV=2	Q06481	39000000	34000000	33000000	37000000	40000000	37000000	50000000	30000000	34000000	49000000	30000000	59000000
Programmed cell death protein 5 OS=Homo sapiens GN=PDCD5 PE=1 SV=3	O14737	38000000	33000000	35000000	23000000	35000000	32000000	87000000	110000000	110000000	36000000	35000000	64000000
Proteasome subunit alpha type-5 OS=Homo sapiens GN=PSMA5 PE=1 SV=3	P28066	27000000	44000000	35000000	13000000	27000000	45000000	77000000	62000000	78000000	49000000	37000000	34000000
Coronin-1B OS=Homo sapiens GN=CORO1B PE=1 SV=1	Q9BR76	51000000	28000000	27000000	18000000	18000000	38000000	65000000	83000000	44000000	48000000	51000000	32000000
Isoform 2 of Astrocytic phosphoprotein PEA-15 OS=Homo sapiens GN=PEA15	Q15121-2	37000000	33000000		64000000	64000000	49000000	3800000	59000000	33000000	55000000	63000000	44000000
Disintegrin and metalloproteinase domain-containing protein 10 OS=Homo sapiens GN=ADAM10 PE=1 SV=1	O14672	55000000	25000000	24000000	40000000	49000000	48000000	22000000	32000000	9700000	29000000	29000000	17000000
Isoform 2 of SPARC-related modular calcium-binding protein 1 OS=Homo sapiens GN=SMOC1	Q9H4F8-2	43000000	29000000	31000000	44000000	29000000	66000000	19000000	9300000	26000000	63000000	60000000	45000000
F-actin-capping protein subunit alpha-1 OS=Homo sapiens GN=CAPZA1 PE=1 SV=3	P52907	44000000	23000000	35000000	30000000	28000000	30000000	110000000	62000000	80000000	34000000	37000000	31000000
Prostaglandin F2 receptor negative regulator OS=Homo sapiens GN=PTGFRN PE=1 SV=2	Q9P2B2	30000000	35000000	36000000	53000000	58000000	66000000	59000000	56000000	63000000	110000000	110000000	87000000
Interleukin-6 OS=Homo sapiens GN=IL6 PE=1 SV=1	P05231	38000000	28000000	35000000	32000000	35000000	11000000	63000000	44000000	57000000	51000000	42000000	42000000
Peptidyl-prolyl cis-trans isomerase FKBP2 OS=Homo sapiens GN=FKBP2 PE=1 SV=2	P26885	65000000	21000000	14000000	19000000	19000000	30000000	67000000	64000000	18000000		21000000	19000000
Tenascin OS=Homo sapiens GN=TNC PE=1 SV=3	P24821	42000000	27000000	30000000	25000000	17000000	24000000	42000000	59000000	61000000	19000000	22000000	31000000
Stress-induced-phosphoprotein 1 OS=Homo sapiens GN=STIP1 PE=1 SV=1	P31948	38000000	34000000	27000000	18000000	45000000	21000000	85000000	140000000	140000000	48000000	36000000	33000000
Phosphatidylethanolamine-binding protein 1 OS=Homo sapiens GN=PEBP1 PE=1 SV=3	P30086	30000000	39000000	29000000	69000000	68000000	65000000	200000000	190000000	190000000	76000000	120000000	74000000
Isoform 2 of Coiled-coil domain-containing protein 80 OS=Homo sapiens GN=CCDC80	Q76M96-2	39000000	31000000	27000000	31000000	23000000	21000000	33000000	52000000	50000000	83000000	71000000	97000000
Fructose-bisphosphate aldolase C OS=Homo sapiens GN=ALDOC PE=1 SV=2	P09972	34000000	32000000	31000000	28000000	24000000	26000000	94000000	100000000	100000000	30000000	32000000	34000000
Chloride intracellular channel protein 4 OS=Homo sapiens GN=CLIC4 PE=1 SV=4	Q9Y696	43000000	35000000	19000000	12000000	24000000	24000000	13000000	15000000	18000000	20000000	32000000	19000000
Epididymal secretory protein E1 OS=Homo sapiens GN=NPC2 PE=1 SV=1	P61916	35000000	29000000	33000000	81000000	80000000	110000000	46000000	48000000	77000000	190000000	96000000	180000000
Ubiquitin-like modifier-activating enzyme 1 OS=Homo sapiens GN=UBA1 PE=1 SV=3	P22314	30000000	34000000	32000000	31000000	32000000	34000000	34000000	35000000	35000000	30000000	30000000	26000000
Kynureninase OS=Homo sapiens GN=KYNU PE=1 SV=1	Q16719	40000000	30000000	26000000	22000000	32000000	28000000	150000000	150000000	160000000	40000000	59000000	60000000
Glutaminyl-peptide cyclotransferase OS=Homo sapiens GN=QPCT PE=1 SV=1	Q16769	18000000	39000000	39000000	81000000	66000000	74000000	25000000	26000000	71000000	120000000	67000000	73000000
Isoform 21 of Fibroblast growth factor receptor 1 OS=Homo sapiens GN=FGFR1	P11362-21	32000000	31000000	33000000	70000000	46000000	77000000	56000000	53000000	47000000	90000000	57000000	69000000
Isocitrate dehydrogenase [NADP] cytoplasmic OS=Homo sapiens GN=IDH1 PE=1 SV=2	O75874	29000000	32000000	33000000	21000000	24000000	31000000	140000000	130000000	140000000	48000000	34000000	71000000
Aspartate aminotransferase, cytoplasmic OS=Homo sapiens GN=GOT1 PE=1 SV=3	P17174	31000000	30000000	33000000	23000000	21000000	23000000	70000000	60000000	62000000	28000000	25000000	27000000
Carbonic anhydrase 12 OS=Homo sapiens GN=CA12 PE=1 SV=1	O43570	28000000	31000000	35000000	23000000	64000000	41000000	110000000	83000000	100000000	53000000	110000000	130000000
Poliovirus receptor OS=Homo sapiens GN=PVR PE=1 SV=2	P15151	31000000	34000000	29000000	36000000	37000000	33000000	73000000	7900000	48000000	36000000	140000000	60000000
C-type mannose receptor 2 OS=Homo sapiens GN=MRC2 PE=1 SV=2	Q9UBG0	32000000	29000000	33000000	27000000	25000000	25000000	27000000	20000000	50000000	36000000		33000000
Rab GDP dissociation inhibitor alpha OS=Homo sapiens GN=GDI1 PE=1 SV=2	P31150	37000000	35000000	21000000	22000000	33000000	18000000	90000000	99000000	89000000	38000000	52000000	54000000
Sulfatase-modifying factor 2 OS=Homo sapiens GN=SUMF2 PE=1 SV=2	Q8NBJ7	34000000	38000000	21000000	26000000	22000000	23000000	24000000	33000000	41000000	28000000	29000000	48000000
Filamin-C OS=Homo sapiens GN=FLNC PE=1 SV=3	Q14315	31000000	35000000	26000000	40000000	40000000	18000000	59000000	74000000	77000000	31000000	23000000	30000000
Histidine triad nucleotide-binding protein 1 OS=Homo sapiens GN=HINT1 PE=1 SV=2	P49773	30000000	25000000	37000000	48000000	31000000	54000000	44000000	62000000	60000000	21000000	37000000	20000000
Hemoglobin subunit alpha OS=Homo sapiens GN=HBA1 PE=1 SV=2	P69905	28000000	33000000	31000000	31000000	41000000	22000000	48000000	52000000	61000000	41000000	46000000	61000000
Stress-70 protein, mitochondrial OS=Homo sapiens GN=HSPA9 PE=1 SV=2	P38646	34000000	26000000	31000000	36000000	42000000	29000000	35000000	26000000	17000000	32000000	35000000	23000000
Microtubule-associated protein 4 OS=Homo sapiens GN=MAP4 PE=1 SV=3	P27816	32000000	22000000	36000000	33000000	50000000	38000000	110000000	130000000	200000000	66000000	55000000	57000000
Isoform 3 of Nucleoside diphosphate kinase B OS=Homo sapiens GN=NME2	P22392-2	33000000	31000000	26000000	27000000	16000000	43000000	150000000	160000000	190000000	140000000	70000000	19000000
N-acetylgalactosamine-6-sulfatase OS=Homo sapiens GN=GALNS PE=1 SV=1	P34059		30000000	30000000	18000000	24000000	26000000	30000000		31000000	27000000	36000000	32000000
Cytoplasmic dynein 1 intermediate chain 2 OS=Homo sapiens GN=DYNC1I2 PE=1 SV=3	Q13409	30000000				2600000		6900000	3100000	7500000	5600000	6300000
Isoform 2 of F-actin-capping protein subunit beta OS=Homo sapiens GN=CAPZB	P47756-2	39000000	26000000	24000000	11000000	11000000	9900000	53000000	35000000	59000000	25000000	36000000	22000000
Elongation factor 1-beta OS=Homo sapiens GN=EEF1B2 PE=1 SV=3	P24534	40000000	25000000	24000000	49000000	24000000	36000000	52000000	34000000	31000000	24000000	34000000	30000000
Growth/differentiation factor 15 OS=Homo sapiens GN=GDF15 PE=1 SV=3	Q99988	33000000	24000000	31000000	57000000	46000000	34000000	62000000	40000000	49000000	44000000	38000000	18000000
Histone H2A type 1 OS=Homo sapiens GN=HIST1H2AG PE=1 SV=2	P0C0S8	38000000	29000000	21000000	2100000	5300000	15000000	36000000	48000000	18000000	46000000	11000000	39000000
Cadherin-2 OS=Homo sapiens GN=CDH2 PE=1 SV=4	P19022	30000000	6800000	51000000	42000000	37000000	27000000	46000000	13000000	7500000	63000000	48000000	36000000
Complement C1s subcomponent OS=Homo sapiens GN=C1S PE=1 SV=1	P09871	28000000	29000000	30000000	110000000	110000000	180000000	160000000	160000000	79000000	170000000	280000000	150000000
5'-nucleotidase OS=Homo sapiens GN=NT5E PE=1 SV=1	P21589	24000000	26000000	37000000	51000000	55000000	47000000	86000000	58000000	65000000	60000000	61000000	58000000
Beta-1,4-glucuronyltransferase 1 OS=Homo sapiens GN=B4GAT1 PE=1 SV=1	O43505	30000000	32000000	25000000	65000000	36000000	49000000	46000000	47000000	40000000	140000000	110000000	140000000
Ephrin-B2 OS=Homo sapiens GN=EFNB2 PE=1 SV=1	P52799	34000000		24000000	23000000	20000000	21000000	22000000	41000000	43000000	44000000	49000000
14-3-3 protein eta OS=Homo sapiens GN=YWHAH PE=1 SV=4	Q04917	27000000	30000000	29000000	45000000	48000000	25000000	69000000	44000000	58000000	40000000	51000000	33000000
HLA class I histocompatibility antigen, Cw-17 alpha chain OS=Homo sapiens GN=HLA-C PE=1 SV=1	Q95604	33000000	18000000	35000000	3400000					3600000		45000000
Isoform Long of Proteasome subunit alpha type-1 OS=Homo sapiens GN=PSMA1	P25786-2	30000000	28000000	27000000	22000000	45000000	47000000	90000000	56000000	36000000	37000000	24000000	41000000
Alpha-fetoprotein OS=Homo sapiens GN=AFP PE=1 SV=1	P02771	31000000	25000000	28000000	52000000	38000000	41000000	44000000		46000000	47000000	55000000	9600000
Multiple inositol polyphosphate phosphatase 1 OS=Homo sapiens GN=MINPP1 PE=1 SV=1	Q9UNW1	24000000	18000000	42000000	5800000	26000000	30000000	3700000		24000000	16000000	11000000	27000000
Phosphoserine aminotransferase OS=Homo sapiens GN=PSAT1 PE=1 SV=2	Q9Y617	31000000	30000000	22000000	48000000	34000000	53000000	76000000	75000000	89000000	58000000	53000000	51000000
Thymosin beta-10 OS=Homo sapiens GN=TMSB10 PE=1 SV=2	P63313	70000000	7500000	4700000	5100000	3500000	800000	2400000	270000	18000000	29000000	220000	5500000
Pigment epithelium-derived factor OS=Homo sapiens GN=SERPINF1 PE=1 SV=4	P36955	31000000	29000000	21000000	59000000	49000000	71000000	42000000	29000000	48000000	120000000	150000000	110000000
Mannosyl-oligosaccharide 1,2-alpha-mannosidase IA OS=Homo sapiens GN=MAN1A1 PE=1 SV=3	P33908	46000000	14000000	21000000	19000000	33000000	46000000	34000000	33000000	36000000	98000000	99000000	85000000
Cysteine and glycine-rich protein 1 OS=Homo sapiens GN=CSRP1 PE=1 SV=3	P21291	33000000	26000000	21000000	44000000	40000000	32000000	42000000	48000000	79000000	36000000	36000000	37000000
40S ribosomal protein S21 OS=Homo sapiens GN=RPS21 PE=1 SV=1	P63220	28000000	27000000	25000000	15000000	14000000	20000000	46000000	49000000	56000000	26000000	19000000	20000000
Barrier-to-autointegration factor OS=Homo sapiens GN=BANF1 PE=1 SV=1	O75531	27000000	26000000	27000000	24000000	24000000	17000000	34000000	51000000	51000000	13000000	25000000
Isoform 2 of Biotinidase OS=Homo sapiens GN=BTD	P43251-2	31000000	24000000	24000000	20000000		4000000	45000000	13000000	2900000	44000000	54000000	52000000
Out at first protein homolog OS=Homo sapiens GN=OAF PE=2 SV=1	Q86UD1	29000000	26000000	24000000	22000000	25000000	20000000	26000000	24000000	25000000		25000000	38000000
Matrix metalloproteinase-14 OS=Homo sapiens GN=MMP14 PE=1 SV=3	P50281	9300000	60000000	9300000	59000000	79000000	41000000	110000000	110000000	120000000	130000000	160000000	74000000
Isoform 2 of Roundabout homolog 1 OS=Homo sapiens GN=ROBO1	Q9Y6N7-2	18000000	28000000	32000000	3600000	15000000	23000000	45000000	53000000	53000000	22000000	24000000	32000000
Src substrate cortactin OS=Homo sapiens GN=CTTN PE=1 SV=2	Q14247	24000000	22000000	32000000	28000000	23000000	27000000	6200000	26000000	30000000	16000000	23000000	3200000
Isoform 2 of Calsyntenin-3 OS=Homo sapiens GN=CLSTN3	Q9BQT9-2	31000000	29000000	18000000	29000000	31000000	27000000	43000000	23000000	25000000	31000000	47000000	58000000
Keratin, type II cytoskeletal 1 OS=Homo sapiens GN=KRT1 PE=1 SV=6	P04264	28000000	24000000	25000000	4000000	8800000		20000000	15000000	19000000	110000000	100000000	100000000
Translationally-controlled tumor protein OS=Homo sapiens GN=TPT1 PE=1 SV=1	P13693	29000000	25000000	23000000	48000000	31000000	47000000	140000000	150000000	130000000	57000000	53000000	58000000
Gamma-glutamyl hydrolase OS=Homo sapiens GN=GGH PE=1 SV=2	Q92820	25000000	26000000	26000000	47000000	43000000	39000000	43000000	46000000	44000000	60000000	61000000	59000000
Perilipin-3 OS=Homo sapiens GN=PLIN3 PE=1 SV=3	O60664	53000000	18000000	5800000	19000000	19000000	18000000	36000000	33000000	35000000	14000000	10000000	14000000
Neurosecretory protein VGF OS=Homo sapiens GN=VGF PE=1 SV=2	O15240	31000000	15000000	30000000	19000000	17000000	20000000	17000000	17000000	15000000	17000000	2300000	15000000
Plexin-B2 OS=Homo sapiens GN=PLXNB2 PE=1 SV=3	O15031	28000000	28000000	20000000	40000000	39000000	39000000	46000000	51000000	51000000	59000000	76000000	71000000
Aconitate hydratase, mitochondrial OS=Homo sapiens GN=ACO2 PE=1 SV=2	Q99798	30000000	27000000	19000000	23000000	24000000	19000000	45000000	35000000	30000000	36000000	38000000	9500000
Plastin-3 OS=Homo sapiens GN=PLS3 PE=1 SV=4	P13797	31000000	24000000	21000000	15000000	28000000	8900000	42000000	51000000	59000000	31000000	37000000	40000000
Protein shisa-5 OS=Homo sapiens GN=SHISA5 PE=1 SV=1	Q8N114	18000000	34000000	24000000	24000000	26000000	24000000	14000000	11000000		13000000	19000000	25000000
Thrombospondin-1 OS=Homo sapiens GN=THBS1 PE=1 SV=2	P07996	29000000	19000000	27000000	23000000	31000000	40000000	72000000	68000000	39000000	130000000	79000000	72000000
Sushi repeat-containing protein SRPX2 OS=Homo sapiens GN=SRPX2 PE=1 SV=1	O60687	27000000	22000000	26000000	38000000	39000000	39000000	33000000	32000000	34000000	64000000	69000000	66000000
Hepatocyte growth factor receptor OS=Homo sapiens GN=MET PE=1 SV=4	P08581	25000000	29000000	21000000	22000000	29000000	19000000	40000000	42000000	56000000	61000000	65000000	51000000
Heterogeneous nuclear ribonucleoprotein D0 OS=Homo sapiens GN=HNRNPD PE=1 SV=1	Q14103	24000000	24000000	27000000	32000000	24000000	25000000	67000000	34000000	110000000	9700000	15000000	6600000
NEDD8 OS=Homo sapiens GN=NEDD8 PE=1 SV=1	Q15843	18000000	22000000	35000000	3600000	5800000	10000000	60000000	15000000	76000000	36000000	32000000	22000000
Glia maturation factor beta OS=Homo sapiens GN=GMFB PE=1 SV=2	P60983	29000000	40000000	5700000	33000000	38000000	36000000	67000000	63000000	27000000	10000000	36000000	34000000
Glycine--tRNA ligase OS=Homo sapiens GN=GARS PE=1 SV=3	P41250	29000000	21000000	24000000	8400000	23000000	16000000	46000000	27000000	43000000	22000000	20000000	31000000
Adapter molecule crk OS=Homo sapiens GN=CRK PE=1 SV=2	P46108	17000000	27000000	30000000	17000000	5700000	5700000	18000000	25000000	48000000	6200000	12000000	7000000
Copper transport protein ATOX1 OS=Homo sapiens GN=ATOX1 PE=1 SV=1	O00244	27000000		22000000	15000000	20000000	18000000	53000000	30000000	18000000	9200000	8600000	21000000
Beta-hexosaminidase subunit beta OS=Homo sapiens GN=HEXB PE=1 SV=3	P07686	30000000	20000000	23000000	34000000	39000000	30000000	16000000	45000000	51000000	49000000	52000000	46000000
Mesencephalic astrocyte-derived neurotrophic factor OS=Homo sapiens GN=MANF PE=1 SV=3	P55145	35000000	28000000	10000000	46000000	47000000	24000000	65000000	52000000	74000000	53000000	82000000	69000000
14-3-3 protein gamma OS=Homo sapiens GN=YWHAG PE=1 SV=2	P61981	35000000	16000000	22000000	14000000	44000000	17000000	73000000	40000000	37000000	32000000	33000000	14000000
Citrate synthase, mitochondrial OS=Homo sapiens GN=CS PE=1 SV=2	O75390	19000000	27000000	27000000	8800000	14000000	12000000	26000000	32000000	35000000	24000000	28000000	10000000
Isoform 2 of Elongation factor 1-delta OS=Homo sapiens GN=EEF1D	P29692-2	19000000	28000000	26000000	18000000	18000000	7300000	36000000	47000000	47000000	23000000	34000000	10000000
Transferrin receptor protein 1 OS=Homo sapiens GN=TFRC PE=1 SV=2	P02786	12000000	23000000	38000000	9800000	12000000	8100000	43000000	53000000	28000000	5500000	6500000	1400000
Retinoic acid receptor responder protein 1 OS=Homo sapiens GN=RARRES1 PE=1 SV=2	P49788	22000000	23000000	28000000	22000000	10000000	32000000	35000000	45000000	41000000	90000000	58000000	43000000
Pappalysin-1 OS=Homo sapiens GN=PAPPA PE=1 SV=3	Q13219	24000000	22000000	26000000	36000000	35000000	36000000	11000000	28000000	30000000	38000000	40000000	20000000
Collagen alpha-1(VII) chain OS=Homo sapiens GN=COL7A1 PE=1 SV=2	Q02388	25000000	22000000	25000000	33000000	32000000	26000000	25000000	24000000	23000000	33000000	13000000	43000000
Isoform 2 of Eukaryotic translation initiation factor 5A-1 OS=Homo sapiens GN=EIF5A	P63241-2	29000000	28000000	15000000	41000000	62000000	48000000	59000000	120000000	94000000	37000000	58000000	19000000
Heterogeneous nuclear ribonucleoprotein A1 OS=Homo sapiens GN=HNRNPA1 PE=1 SV=5	P09651	30000000	18000000	23000000	26000000	22000000	24000000	54000000	51000000	36000000	25000000	29000000	31000000
Serpin H1 OS=Homo sapiens GN=SERPINH1 PE=1 SV=2	P50454	23000000	22000000	26000000	17000000	13000000	18000000	11000000	10000000	8200000	10000000	8500000	21000000
Annexin A4 OS=Homo sapiens GN=ANXA4 PE=1 SV=4	P09525		26000000	21000000		6200000	9600000	10000000	8800000	18000000	9300000	11000000	8600000
Mitochondrial import inner membrane translocase subunit Tim8 A OS=Homo sapiens GN=TIMM8A PE=1 SV=1	O60220	26000000	21000000		3500000	4000000		4600000	23000000	9700000	9300000
Caldesmon OS=Homo sapiens GN=CALD1 PE=1 SV=3	Q05682	24000000	25000000	21000000	13000000	7000000	9200000	45000000	54000000	46000000	19000000	31000000	24000000
D-3-phosphoglycerate dehydrogenase OS=Homo sapiens GN=PHGDH PE=1 SV=4	O43175	19000000	28000000	23000000	11000000	8400000	17000000	35000000	33000000	32000000	22000000	26000000	26000000
Peroxiredoxin-6 OS=Homo sapiens GN=PRDX6 PE=1 SV=3	P30041	37000000	14000000	19000000	21000000	17000000	15000000	22000000	21000000	21000000	14000000	18000000	14000000
BolA-like protein 2 OS=Homo sapiens GN=BOLA2 PE=1 SV=1	Q9H3K6	25000000	28000000	17000000	14000000	13000000	14000000	18000000	24000000	20000000	31000000		6300000
Selenoprotein M OS=Homo sapiens GN=SELENOM PE=1 SV=3	Q8WWX9	26000000	25000000	19000000	50000000	28000000	34000000	46000000	51000000	53000000	46000000	50000000	32000000
Hypoxia up-regulated protein 1 OS=Homo sapiens GN=HYOU1 PE=1 SV=1	Q9Y4L1	32000000	18000000	19000000	18000000	17000000	19000000	21000000	20000000	25000000	17000000	15000000	22000000
Desmoglein-2 OS=Homo sapiens GN=DSG2 PE=1 SV=2	Q14126	27000000	21000000	20000000	35000000	13000000	12000000	14000000	26000000	15000000	13000000	22000000	29000000
Tetranectin OS=Homo sapiens GN=CLEC3B PE=1 SV=3	P05452	20000000	25000000	22000000	20000000	29000000	21000000	22000000	7700000	11000000	69000000	59000000	46000000
Olfactomedin-like protein 3 OS=Homo sapiens GN=OLFML3 PE=2 SV=1	Q9NRN5	39000000	15000000	12000000	30000000	20000000	15000000	23000000	27000000	35000000	66000000	50000000	42000000
40S ribosomal protein S28 OS=Homo sapiens GN=RPS28 PE=1 SV=1	P62857	23000000	25000000	17000000	9900000	6300000	15000000	19000000	39000000	20000000	27000000	23000000	26000000
Nuclear transport factor 2 OS=Homo sapiens GN=NUTF2 PE=1 SV=1	P61970	27000000	20000000	18000000	16000000	29000000	18000000	27000000	43000000	52000000	34000000		14000000
Coiled-coil domain-containing protein 124 OS=Homo sapiens GN=CCDC124 PE=1 SV=1	Q96CT7	29000000	16000000	20000000	14000000	24000000	10000000	28000000	25000000	28000000	16000000	33000000	28000000
Isoform 2 of Prolyl 4-hydroxylase subunit alpha-1 OS=Homo sapiens GN=P4HA1	P13674-2	19000000	24000000	21000000	12000000	13000000	18000000	24000000	15000000	12000000	33000000	51000000	23000000
Presente mobility group protein B1 OS=Homo sapiens GN=HMGB1 PE=1 SV=3	P09429	17000000	31000000	16000000	54000000	52000000	57000000	100000000	110000000	130000000	49000000	48000000	69000000
Serine/threonine-protein phosphatase 2A 65 kDa regulatory subunit A alpha isoform OS=Homo sapiens GN=PPP2R1A PE=1 SV=4	P30153	21000000	21000000	22000000	25000000	27000000		61000000	7600000	28000000	30000000		38000000
Lysyl oxidase homolog 1 OS=Homo sapiens GN=LOXL1 PE=1 SV=2	Q08397	21000000	21000000	21000000	34000000	33000000	40000000	24000000	20000000	26000000	56000000	58000000	29000000
Proteasome subunit alpha type-7 OS=Homo sapiens GN=PSMA7 PE=1 SV=1	O14818	13000000	20000000	30000000	23000000	33000000	50000000	83000000	70000000	66000000	30000000	28000000	33000000
Enoyl-CoA hydratase, mitochondrial OS=Homo sapiens GN=ECHS1 PE=1 SV=4	P30084	20000000	24000000	19000000	11000000	9800000	11000000	15000000	22000000	12000000	19000000		15000000
Copper chaperone for superoxide dismutase OS=Homo sapiens GN=CCS PE=1 SV=1	O14618	30000000	12000000				2500000	15000000	22000000	19000000		12000000
6-phosphogluconate dehydrogenase, decarboxylating OS=Homo sapiens GN=PGD PE=1 SV=3	P52209	22000000	21000000	19000000	12000000	13000000	19000000	87000000	86000000	66000000	30000000	29000000	16000000
Cystathionine gamma-lyase OS=Homo sapiens GN=CTH PE=1 SV=3	P32929	25000000	23000000	14000000	11000000	12000000	9800000	32000000	18000000	21000000	4500000		3100000
Flavin reductase (NADPH) OS=Homo sapiens GN=BLVRB PE=1 SV=3	P30043	14000000	28000000	20000000	40000000	58000000	26000000	28000000	26000000	26000000	22000000	42000000	17000000
Microtubule-associated protein 1B OS=Homo sapiens GN=MAP1B PE=1 SV=2	P46821	23000000	20000000	18000000	23000000	14000000	22000000	64000000	52000000	47000000	26000000	24000000	29000000
Adenosylhomocysteinase OS=Homo sapiens GN=AHCY PE=1 SV=4	P23526	23000000	22000000	16000000	27000000	21000000	21000000	62000000	65000000	84000000	23000000	31000000	37000000
Protein-lysine 6-oxidase OS=Homo sapiens GN=LOX PE=1 SV=2	P28300	10000000	28000000	23000000	40000000	51000000	47000000	33000000	23000000	35000000	68000000	44000000	59000000
Ribonuclease 4 OS=Homo sapiens GN=RNASE4 PE=1 SV=3	P34096	21000000	24000000	16000000	44000000	38000000	24000000	22000000	26000000	40000000	78000000	63000000	82000000
Acidic leucine-rich nuclear phosphoprotein 32 family member A OS=Homo sapiens GN=ANP32A PE=1 SV=1	P39687	26000000	12000000	23000000	6300000	8600000	14000000	24000000	30000000	24000000	7600000	12000000	15000000
Ribonuclease inhibitor OS=Homo sapiens GN=RNH1 PE=1 SV=2	P13489	40000000	11000000	9500000	28000000	34000000	24000000	42000000	97000000	100000000	26000000	89000000	80000000
Twinfilin-2 OS=Homo sapiens GN=TWF2 PE=1 SV=2	Q6IBS0	24000000	18000000	17000000	6100000	15000000	18000000	41000000		23000000	17000000	25000000	25000000
T-complex protein 1 subunit zeta OS=Homo sapiens GN=CCT6A PE=1 SV=3	P40227	15000000		24000000	3000000	9900000	16000000	21000000	15000000	4400000	4300000	4900000	5300000
Clathrin heavy chain 1 OS=Homo sapiens GN=CLTC PE=1 SV=5	Q00610	21000000		18000000	18000000	20000000	13000000	42000000	15000000	13000000	10000000	30000000	20000000
EGF-like repeat and discoidin I-like domain-containing protein 3 OS=Homo sapiens GN=EDIL3 PE=1 SV=1	O43854	16000000	27000000	15000000	91000000	91000000	42000000	32000000	15000000	30000000	150000000	170000000	140000000
Peptidyl-prolyl cis-trans isomerase FKBP10 OS=Homo sapiens GN=FKBP10 PE=1 SV=1	Q96AY3	32000000	12000000	14000000	12000000	28000000	32000000	27000000	21000000	34000000	45000000	72000000	44000000
Stanniocalcin-2 OS=Homo sapiens GN=STC2 PE=1 SV=1	O76061	12000000	29000000	17000000	45000000	49000000	36000000	45000000	48000000	82000000	16000000	38000000	88000000
Hsc70-interacting protein OS=Homo sapiens GN=ST13 PE=1 SV=2	P50502	34000000	16000000	7700000	14000000	13000000	10000000	68000000	67000000	63000000	25000000	14000000	12000000
Prolow-density lipoprotein receptor-related protein 1 OS=Homo sapiens GN=LRP1 PE=1 SV=2	Q07954	23000000	20000000	14000000	24000000	25000000	25000000	48000000	50000000	53000000	51000000	52000000	42000000
Deoxyribonuclease-2-alpha OS=Homo sapiens GN=DNASE2 PE=1 SV=2	O00115	18000000	24000000	15000000	46000000	21000000		35000000	31000000	48000000		18000000
Lactadherin OS=Homo sapiens GN=MFGE8 PE=1 SV=2	Q08431	19000000			12000000	23000000	14000000	39000000	13000000	10000000	50000000	53000000	50000000
Major vault protein OS=Homo sapiens GN=MVP PE=1 SV=4	Q14764	21000000	15000000	20000000	6500000	10000000	6000000	36000000	35000000	46000000	10000000	11000000	10000000
Glutathione S-transferase omega-1 OS=Homo sapiens GN=GSTO1 PE=1 SV=2	P78417	17000000	19000000	20000000	33000000	29000000	29000000	57000000	63000000	75000000	44000000	44000000	47000000
Proliferation-associated protein 2G4 OS=Homo sapiens GN=PA2G4 PE=1 SV=3	Q9UQ80	16000000	21000000	19000000	15000000	19000000	12000000	21000000	28000000	29000000	14000000	13000000	10000000
Exostosin-1 OS=Homo sapiens GN=EXT1 PE=1 SV=2	Q16394	19000000	20000000	17000000	16000000	13000000	19000000	22000000	16000000	17000000	23000000	21000000	22000000
Proteasome subunit beta type-1 OS=Homo sapiens GN=PSMB1 PE=1 SV=2	P20618	27000000		10000000		39000000	46000000	74000000	45000000	22000000	37000000	7400000	26000000
Puromycin-sensitive aminopeptidase OS=Homo sapiens GN=NPEPPS PE=1 SV=2	P55786	21000000	17000000	17000000	22000000	15000000	21000000	71000000	72000000	73000000	33000000	31000000	34000000
Bone morphogenetic protein 1 OS=Homo sapiens GN=BMP1 PE=1 SV=2	P13497	17000000	15000000	23000000	30000000	9000000	47000000	19000000	15000000	20000000	35000000	61000000	28000000
Single-stranded DNA-binding protein, mitochondrial OS=Homo sapiens GN=SSBP1 PE=1 SV=1	Q04837	26000000	12000000	17000000	4900000	6400000	25000000	37000000	5600000	10000000	34000000	20000000	27000000
Isoform 4 of Collagen alpha-3(VI) chain OS=Homo sapiens GN=COL6A3	P12111-4	20000000	17000000	18000000		2300000	1600000	5300000	6800000		13000000
Collagen alpha-3(VI) chain OS=Homo sapiens GN=COL6A3 PE=1 SV=5	P12111	17000000	20000000	17000000	58000000	62000000	28000000	43000000	44000000	38000000	55000000	80000000	43000000
Aspartate aminotransferase, mitochondrial OS=Homo sapiens GN=GOT2 PE=1 SV=3	P00505	16000000	17000000	21000000	10000000	9800000	10000000	21000000	28000000	16000000	24000000	17000000	32000000
Endoplasmic reticulum resident protein 44 OS=Homo sapiens GN=ERP44 PE=1 SV=1	Q9BS26	20000000	16000000	18000000	43000000	31000000	30000000	26000000		30000000	53000000	30000000	41000000
Acylamino-acid-releasing enzyme OS=Homo sapiens GN=APEH PE=1 SV=4	P13798	19000000	22000000	13000000	13000000	11000000	14000000	15000000	21000000	17000000	16000000		25000000
Poly(rC)-binding protein 1 OS=Homo sapiens GN=PCBP1 PE=1 SV=2	Q15365	22000000	14000000	18000000	29000000	22000000	18000000	54000000	48000000	44000000	40000000	34000000	41000000
Brain acid soluble protein 1 OS=Homo sapiens GN=BASP1 PE=1 SV=2	P80723	36000000	4800000	13000000	44000000	19000000	51000000	1000000	67000000	24000000	39000000	51000000	35000000
EGF-containing fibulin-like extracellular matrix protein 1 OS=Homo sapiens GN=EFEMP1 PE=1 SV=2	Q12805	8500000	24000000	21000000	82000000	32000000	30000000	67000000	23000000	42000000	76000000	120000000	160000000
Follistatin OS=Homo sapiens GN=FST PE=1 SV=2	P19883	19000000	18000000	16000000	29000000	40000000	4500000	9200000	7400000	9600000	36000000	37000000	39000000
Lysosomal alpha-glucosidase OS=Homo sapiens GN=GAA PE=1 SV=4	P10253	14000000	16000000	23000000	5000000	150000000	13000000	33000000	26000000	19000000	100000000	130000000	87000000
Multifunctional protein ADE2 OS=Homo sapiens GN=PAICS PE=1 SV=3	P22234	21000000	15000000	17000000	13000000	11000000	15000000	53000000	39000000	32000000	19000000	24000000	16000000
Tissue factor pathway inhibitor 2 OS=Homo sapiens GN=TFPI2 PE=1 SV=1	P48307	19000000	9800000	24000000	8700000	3300000	3200000	12000000	12000000	15000000	13000000	17000000	14000000
Coactosin-like protein OS=Homo sapiens GN=COTL1 PE=1 SV=3	Q14019	26000000	8600000	18000000	21000000	23000000	19000000	120000000	98000000	84000000	51000000	30000000	28000000
Isoform 6 of Agrin OS=Homo sapiens GN=AGRN	O00468-6	30000000	7500000	15000000	26000000	38000000	34000000	24000000	30000000	25000000	35000000	19000000	26000000
Matrilin-2 OS=Homo sapiens GN=MATN2 PE=1 SV=4	O00339	16000000	19000000	17000000	19000000	18000000	17000000	9900000	13000000	15000000	29000000	28000000	26000000
Sodium/potassium-transporting ATPase subunit alpha-1 OS=Homo sapiens GN=ATP1A1 PE=1 SV=1	P05023	18000000	20000000	14000000	23000000	7000000	13000000	35000000	23000000	36000000	21000000	26000000	25000000
ATP synthase subunit beta, mitochondrial OS=Homo sapiens GN=ATP5B PE=1 SV=3	P06576	19000000	17000000	16000000	8000000	9000000	18000000	14000000	16000000	22000000	13000000	12000000	19000000
Isoform 4 of 4F2 cell-surface antigen heavy chain OS=Homo sapiens GN=SLC3A2	P08195-4	23000000	13000000	16000000	8700000	15000000	17000000	44000000	60000000	64000000	27000000	35000000	39000000
Glyoxalase domain-containing protein 4 OS=Homo sapiens GN=GLOD4 PE=1 SV=1	Q9HC38	19000000	15000000	18000000	8000000	16000000	9000000	43000000	41000000	44000000	9500000	10000000	27000000
Carboxypeptidase Q OS=Homo sapiens GN=CPQ PE=1 SV=1	Q9Y646	13000000	18000000	21000000	6300000	3800000	20000000	35000000	26000000	43000000	40000000	47000000	39000000
Spermine synthase OS=Homo sapiens GN=SMS PE=1 SV=2	P52788	27000000	9500000	15000000	6800000	8400000	7500000	48000000		50000000		32000000	28000000
Isoform 2 of Golgi apparatus protein 1 OS=Homo sapiens GN=GLG1	Q92896-2	24000000	16000000	11000000	45000000	45000000	46000000	46000000	26000000	21000000	48000000	40000000	66000000
Lactoylglutathione lyase OS=Homo sapiens GN=GLO1 PE=1 SV=4	Q04760		14000000	20000000	8900000	5100000	5700000	41000000	76000000	65000000	26000000	9900000	11000000
Spermidine synthase OS=Homo sapiens GN=SRM PE=1 SV=1	P19623	16000000	18000000		10000000	12000000	13000000	20000000	21000000	16000000	13000000	8600000
Thioredoxin domain-containing protein 17 OS=Homo sapiens GN=TXNDC17 PE=1 SV=1	Q9BRA2	5700000	24000000	21000000	66000000	48000000	10000000	33000000	52000000	35000000	70000000	79000000	19000000
Programmed cell death 6-interacting protein OS=Homo sapiens GN=PDCD6IP PE=1 SV=1	Q8WUM4	13000000	22000000	15000000	5200000	5800000	4900000	20000000	19000000	16000000	22000000	18000000	19000000
Adenylate kinase isoenzyme 1 OS=Homo sapiens GN=AK1 PE=1 SV=3	P00568	16000000	17000000	17000000	4200000	4000000	4100000	26000000	19000000	19000000	15000000	18000000	12000000
Eukaryotic translation initiation factor 4H OS=Homo sapiens GN=EIF4H PE=1 SV=5	Q15056	21000000	16000000	13000000	19000000	17000000	9500000	11000000	25000000	13000000	20000000	28000000	30000000
Isoform 5 of Acyl-CoA-binding protein OS=Homo sapiens GN=DBI	P07108-5	20000000	11000000	19000000	41000000		30000000	130000000	91000000	150000000	67000000	71000000	68000000
Isoform 5 of Branched-chain-amino-acid aminotransferase, cytosolic OS=Homo sapiens GN=BCAT1	P54687-5		14000000	19000000	6500000	8200000	4000000	15000000	55000000	36000000			6200000
Isoform 2 of Septin-2 OS=Homo sapiens GN=SEPT2	Q15019-2	15000000	18000000		7600000	12000000	11000000	15000000		20000000	14000000	15000000
Procollagen C-endopeptidase enhancer 2 OS=Homo sapiens GN=PCOLCE2 PE=1 SV=1	Q9UKZ9	18000000	15000000	16000000	1200000	5000000	26000000	17000000	22000000	24000000	35000000	34000000	38000000
Decorin OS=Homo sapiens GN=DCN PE=1 SV=1	P07585	21000000	13000000	15000000	11000000	16000000	6200000	9000000	7200000	3100000	15000000	28000000
Ribulose-phosphate 3-epimerase OS=Homo sapiens GN=RPE PE=1 SV=1	Q96AT9	18000000	16000000	15000000		9400000	4500000	19000000	35000000	27000000		16000000	14000000
Alpha-mannosidase 2 OS=Homo sapiens GN=MAN2A1 PE=1 SV=2	Q16706	19000000	17000000	12000000	21000000	26000000	29000000	13000000	27000000	33000000	39000000	44000000	38000000
Isoform 6 of Inactive tyrosine-protein kinase 7 OS=Homo sapiens GN=PTK7	Q13308-6	8700000	18000000	21000000		7800000	12000000	34000000	39000000	21000000	20000000	40000000	19000000
Hexokinase-1 OS=Homo sapiens GN=HK1 PE=1 SV=3	P19367	1600000	23000000	23000000	6100000	16000000	7300000	49000000	50000000	34000000	23000000	24000000	17000000
Delta-aminolevulinic acid dehydratase OS=Homo sapiens GN=ALAD PE=1 SV=1	P13716	22000000	4200000	21000000	15000000	2000000	13000000	23000000	19000000	20000000		16000000	18000000
Ras GTPase-activating-like protein IQGAP1 OS=Homo sapiens GN=IQGAP1 PE=1 SV=1	P46940	23000000	13000000	11000000	3900000	7600000	6800000	43000000	47000000	30000000	11000000	8000000	14000000
Semaphorin-7A OS=Homo sapiens GN=SEMA7A PE=1 SV=1	O75326	14000000	20000000	13000000	21000000	19000000	13000000	35000000	8700000	38000000	55000000	24000000	50000000
Alpha-1-antitrypsin OS=Homo sapiens GN=SERPINA1 PE=1 SV=3	P01009	18000000	12000000	17000000	18000000	11000000	28000000	28000000	27000000	24000000	54000000	54000000	52000000
Isoform 8 of Filamin-B OS=Homo sapiens GN=FLNB	O75369-8	23000000	11000000	12000000	8300000	13000000	11000000	70000000	66000000	61000000	15000000	16000000	41000000
Superoxide dismutase [Mn], mitochondrial OS=Homo sapiens GN=SOD2 PE=1 SV=2	P04179	11000000	19000000	16000000	140000000	150000000	56000000	8200000	22000000	27000000	36000000	16000000	14000000
T-complex protein 1 subunit gamma OS=Homo sapiens GN=CCT3 PE=1 SV=4	P49368	19000000	15000000	12000000	4300000	7300000	4100000	30000000	21000000	29000000	12000000	7600000	7300000
ADAMTS-like protein 1 OS=Homo sapiens GN=ADAMTSL1 PE=1 SV=4	Q8N6G6	20000000	12000000	14000000	11000000	20000000	12000000	14000000	40000000	23000000	12000000		9900000
Isoform 2 of Elongation factor 1-gamma OS=Homo sapiens GN=EEF1G	P26641-2	12000000	23000000	10000000	19000000	9900000	18000000	67000000	67000000	51000000	19000000	7400000	16000000
Tyrosine--tRNA ligase, cytoplasmic OS=Homo sapiens GN=YARS PE=1 SV=4	P54577	14000000	13000000	18000000	15000000	17000000	2000000	28000000	21000000	37000000	20000000	17000000	13000000
Isoform L-VEGF206 of Vascular endothelial growth factor A OS=Homo sapiens GN=VEGFA	P15692-14	15000000	12000000	18000000	19000000	17000000	41000000	24000000	25000000	33000000	16000000	62000000	57000000
Eukaryotic translation initiation factor 4B OS=Homo sapiens GN=EIF4B PE=1 SV=2	P23588	8000000	22000000	15000000	16000000	12000000	15000000	23000000	17000000	22000000	22000000	10000000	11000000
ES1 protein homolog, mitochondrial OS=Homo sapiens GN=C21orf33 PE=1 SV=3	P30042		15000000	15000000			3800000	7300000	12000000	14000000		13000000	11000000
CD109 antigen OS=Homo sapiens GN=CD109 PE=1 SV=2	Q6YHK3	16000000	14000000		30000000	30000000	18000000	29000000	39000000	40000000	44000000	49000000	33000000
Neuroendocrine convertase 1 OS=Homo sapiens GN=PCSK1 PE=1 SV=2	P29120		12000000	18000000	27000000	24000000	10000000	30000000	7600000		24000000	24000000	48000000
UPF0587 protein C1orf123 OS=Homo sapiens GN=C1orf123 PE=1 SV=1	Q9NWV4	16000000		14000000	3300000	5400000		31000000	29000000	45000000			36000000
Isoform 2 of Chitinase domain-containing protein 1 OS=Homo sapiens GN=CHID1	Q9BWS9-2	23000000	12000000	9600000	35000000	32000000	29000000	26000000	24000000	38000000	77000000	72000000	59000000
Heat shock 70 kDa protein 4 OS=Homo sapiens GN=HSPA4 PE=1 SV=4	P34932	16000000	14000000	14000000	12000000	7300000	8600000	57000000	51000000	68000000	22000000	25000000	26000000
Transaldolase OS=Homo sapiens GN=TALDO1 PE=1 SV=2	P37837	15000000	18000000	11000000	29000000	29000000	26000000	92000000	92000000	69000000	55000000	57000000	53000000
Laminin subunit alpha-2 OS=Homo sapiens GN=LAMA2 PE=1 SV=4	P24043	17000000	12000000	14000000	28000000	20000000	28000000	18000000	21000000	25000000	40000000	36000000	41000000
Sushi repeat-containing protein SRPX OS=Homo sapiens GN=SRPX PE=1 SV=1	P78539	10000000	14000000	19000000	29000000	36000000	33000000	25000000	16000000	8300000	37000000	54000000	72000000
Aspartyl/asparaginyl beta-hydroxylase OS=Homo sapiens GN=ASPH PE=1 SV=3	Q12797	11000000	18000000	14000000	11000000	14000000	21000000	23000000	20000000	16000000	33000000	42000000	28000000
Gremlin-1 OS=Homo sapiens GN=GREM1 PE=1 SV=1	O60565	22000000	11000000	9700000	47000000	4100000	23000000	29000000	9500000	19000000	37000000	35000000	44000000
Isoform 2 of ICOS ligand OS=Homo sapiens GN=ICOSLG	O75144-2	1600000	25000000	16000000		18000000	23000000	16000000	24000000	15000000		25000000	24000000
Cofilin-2 OS=Homo sapiens GN=CFL2 PE=1 SV=1	Q9Y281	18000000	8500000	16000000	960000	20000000		24000000	26000000	40000000	21000000	26000000	30000000
Ubiquilin-1 OS=Homo sapiens GN=UBQLN1 PE=1 SV=2	Q9UMX0	19000000	14000000	9400000	4800000	8500000	5000000	28000000	15000000	26000000	4700000	6000000	9500000
Isoform 2 of Inactive serine protease PAMR1 OS=Homo sapiens GN=PAMR1	Q6UXH9-2	15000000	14000000	13000000	30000000	34000000	48000000	20000000	5400000	21000000	72000000	59000000	59000000
GDP-fucose protein O-fucosyltransferase 1 OS=Homo sapiens GN=POFUT1 PE=1 SV=1	Q9H488	17000000	11000000	14000000	19000000	21000000	12000000	30000000	31000000	23000000	28000000	29000000	24000000
Protein NDRG1 OS=Homo sapiens GN=NDRG1 PE=1 SV=1	Q92597	13000000	12000000	17000000	9200000	6200000	2700000	35000000	35000000	16000000	16000000	20000000	18000000
GTP-binding nuclear protein Ran OS=Homo sapiens GN=RAN PE=1 SV=3	P62826	16000000	13000000	13000000	17000000	16000000	3100000	25000000	25000000	30000000	11000000	20000000	13000000
Isoform 2 of AP-2 complex subunit beta OS=Homo sapiens GN=AP2B1	P63010-2			14000000		11000000	34000000	41000000	4300000	38000000		33000000	39000000
Isoform 2 of Eukaryotic initiation factor 4A-II OS=Homo sapiens GN=EIF4A2	Q14240-2	14000000			6500000			19000000			10000000	16000000	15000000
Niban-like protein 1 OS=Homo sapiens GN=FAM129B PE=1 SV=3	Q96TA1	2500000	6300000	33000000	28000000	21000000	13000000	10000000	1500000	21000000	13000000	18000000	13000000
Actin-related protein 2/3 complex subunit 5 OS=Homo sapiens GN=ARPC5 PE=1 SV=3	O15511	20000000	8600000	13000000		12000000	27000000	25000000	14000000	62000000	21000000	36000000	23000000
BTB/POZ domain-containing protein KCTD12 OS=Homo sapiens GN=KCTD12 PE=1 SV=1	Q96CX2	13000000	15000000	13000000	17000000	14000000	16000000	22000000	29000000	37000000	12000000	15000000	12000000
Histidine triad nucleotide-binding protein 2, mitochondrial OS=Homo sapiens GN=HINT2 PE=1 SV=1	Q9BX68	17000000	11000000	13000000	9100000	9100000	15000000	17000000	15000000	9900000	6800000	14000000	16000000
EH domain-containing protein 1 OS=Homo sapiens GN=EHD1 PE=1 SV=2	Q9H4M9	16000000	13000000	12000000	20000000		7900000	23000000	7700000	25000000	15000000		15000000
Tropomodulin-3 OS=Homo sapiens GN=TMOD3 PE=1 SV=1	Q9NYL9	15000000		12000000	8600000	6800000	9000000	18000000	21000000	22000000	9300000		12000000
N-acetylglucosamine-1-phosphotransferase subunit gamma OS=Homo sapiens GN=GNPTG PE=1 SV=1	Q9UJJ9	12000000		15000000	13000000	12000000		15000000	17000000			4100000	19000000
Glutaredoxin-1 OS=Homo sapiens GN=GLRX PE=1 SV=2	P35754	20000000	3100000	17000000	20000000	20000000	6800000	59000000	55000000	60000000	36000000	43000000	24000000
Syntenin-1 OS=Homo sapiens GN=SDCBP PE=1 SV=1	O00560	17000000		9700000	7500000	18000000	15000000	14000000	11000000	11000000	13000000	15000000	17000000
Dipeptidyl peptidase 3 OS=Homo sapiens GN=DPP3 PE=1 SV=2	Q9NY33	12000000	12000000	16000000	15000000	13000000	13000000	45000000	29000000	35000000	19000000	16000000	13000000
Microtubule-associated protein RP/EB family member 1 OS=Homo sapiens GN=MAPRE1 PE=1 SV=3	Q15691	11000000	19000000	10000000	17000000	13000000	16000000	50000000	53000000	53000000	22000000	13000000	19000000
Transforming growth factor beta-3 OS=Homo sapiens GN=TGFB3 PE=1 SV=1	P10600	12000000	15000000	13000000	28000000	27000000	37000000	22000000	40000000	37000000	31000000	56000000	50000000
1,4-alpha-glucan-branching enzyme OS=Homo sapiens GN=GBE1 PE=1 SV=3	Q04446	11000000	9800000	19000000	11000000	18000000	13000000	26000000	26000000	27000000	24000000	30000000	16000000
Beta-1,4-galactosyltransferase 1 OS=Homo sapiens GN=B4GALT1 PE=1 SV=5	P15291	13000000	20000000	6400000	62000000	34000000	33000000	37000000	16000000	24000000	83000000	140000000	110000000
Isoform B of Collagen alpha-1(XI) chain OS=Homo sapiens GN=COL11A1	P12107-2	11000000	16000000	12000000	25000000	21000000	18000000	11000000	12000000	17000000	28000000	29000000	24000000
Isoform 4 of Receptor-type tyrosine-protein phosphatase kappa OS=Homo sapiens GN=PTPRK	Q15262-4	15000000	14000000	9600000	18000000	29000000	37000000	46000000	31000000	42000000	37000000	69000000	36000000
Importin subunit beta-1 OS=Homo sapiens GN=KPNB1 PE=1 SV=2	Q14974	9900000	21000000	7700000	22000000	20000000	21000000	25000000	39000000	20000000	30000000	30000000	32000000
T-complex protein 1 subunit theta OS=Homo sapiens GN=CCT8 PE=1 SV=4	P50990	11000000	15000000	12000000	4600000	4300000	4400000	11000000	14000000	21000000	11000000	5300000	9600000
Calpain small subunit 1 OS=Homo sapiens GN=CAPNS1 PE=1 SV=1	P04632	15000000	12000000	11000000	2800000		4200000	30000000	19000000	29000000	4800000	5800000
Neuroserpin OS=Homo sapiens GN=SERPINI1 PE=1 SV=1	Q99574	12000000	12000000	14000000	18000000	32000000	3100000	13000000	25000000		12000000	28000000	28000000
Peptidyl-prolyl cis-trans isomerase-like 3 OS=Homo sapiens GN=PPIL3 PE=1 SV=1	Q9H2H8	13000000	13000000	12000000	15000000	15000000	13000000	27000000	12000000	13000000	15000000	11000000	14000000
Protein phosphatase 1 regulatory subunit 14B OS=Homo sapiens GN=PPP1R14B PE=1 SV=3	Q96C90	21000000	810000	16000000		6500000	9000000	27000000	86000000	62000000		8800000	9800000
Spectrin beta chain, non-erythrocytic 1 OS=Homo sapiens GN=SPTBN1 PE=1 SV=2	Q01082	15000000	8200000	14000000	11000000	9200000	6700000	35000000	25000000	38000000	16000000	7300000	17000000
Alcohol dehydrogenase class-3 OS=Homo sapiens GN=ADH5 PE=1 SV=4	P11766	7800000	20000000	9300000	6600000	85000000		41000000	3700000	6600000	270000000	4100000	39000000
Eukaryotic translation initiation factor 6 OS=Homo sapiens GN=EIF6 PE=1 SV=1	P56537		9600000	15000000	15000000	7600000	630000	27000000	49000000	53000000	20000000	21000000	8400000
Inorganic pyrophosphatase OS=Homo sapiens GN=PPA1 PE=1 SV=2	Q15181	26000000	5400000	5400000		1300000	2600000	21000000	24000000	26000000	9700000	6900000
Fibrillin-2 OS=Homo sapiens GN=FBN2 PE=1 SV=3	P35556	11000000	14000000	11000000	17000000	12000000	8300000	3300000	46000000	77000000	21000000	66000000	17000000
Peroxiredoxin-2 OS=Homo sapiens GN=PRDX2 PE=1 SV=5	P32119	12000000	12000000	12000000	13000000	8100000	14000000	42000000	61000000	58000000	21000000	35000000	27000000
Proteasome activator complex subunit 2 OS=Homo sapiens GN=PSME2 PE=1 SV=4	Q9UL46	14000000	11000000	11000000	16000000	17000000	16000000	34000000	47000000	40000000	17000000	19000000	19000000
Syndecan-1 OS=Homo sapiens GN=SDC1 PE=1 SV=3	P18827	12000000	12000000				13000000	19000000	12000000	26000000		3400000
Receptor-type tyrosine-protein phosphatase gamma OS=Homo sapiens GN=PTPRG PE=1 SV=4	P23470			12000000	8700000	7800000	1500000	2500000	8000000	20000000	17000000	15000000	12000000
Isoform 2 of Tyrosine-protein phosphatase non-receptor type substrate 1 OS=Homo sapiens GN=SIRPA	P78324-2	12000000					8200000		14000000	19000000	17000000	23000000
Prefoldin subunit 2 OS=Homo sapiens GN=PFDN2 PE=1 SV=1	Q9UHV9	10000000	16000000	9900000	6000000	7900000	6000000	37000000	22000000	44000000	4100000	11000000	4500000
Polypeptide N-acetylgalactosaminyltransferase 2 OS=Homo sapiens GN=GALNT2 PE=1 SV=1	Q10471	14000000	7800000	14000000	12000000	16000000	13000000	10000000	12000000	6400000	17000000	12000000	11000000
Beta-hexosaminidase subunit alpha OS=Homo sapiens GN=HEXA PE=1 SV=2	P06865	17000000	11000000	7600000	12000000	17000000	15000000	15000000	19000000	30000000	17000000	42000000	40000000
Protein NOV homolog OS=Homo sapiens GN=NOV PE=1 SV=1	P48745	11000000	15000000	9300000	39000000	33000000	43000000	21000000	23000000	32000000	64000000	71000000	74000000
Urokinase plasminogen activator surface receptor OS=Homo sapiens GN=PLAUR PE=1 SV=1	Q03405	2400000	21000000		14000000	10000000	3600000		9300000	12000000	23000000	32000000	2600000
Chitinase-3-like protein 2 OS=Homo sapiens GN=CHI3L2 PE=1 SV=1	Q15782	10000000	14000000	11000000	25000000	17000000	24000000	38000000	15000000	19000000	54000000	32000000	73000000
Proteasome subunit alpha type-6 OS=Homo sapiens GN=PSMA6 PE=1 SV=1	P60900	13000000	11000000	11000000	17000000	12000000	12000000	39000000	39000000	50000000	18000000	18000000	32000000
Prostaglandin reductase 1 OS=Homo sapiens GN=PTGR1 PE=1 SV=2	Q14914		11000000	12000000			10000000	13000000	18000000	18000000	3000000	3800000	5100000
Sulfatase-modifying factor 1 OS=Homo sapiens GN=SUMF1 PE=1 SV=3	Q8NBK3	13000000	9800000		11000000	13000000	23000000	18000000	14000000	14000000	34000000	28000000	8100000
Thrombospondin-3 OS=Homo sapiens GN=THBS3 PE=1 SV=1	P49746	2000000	21000000	11000000	13000000	13000000	17000000	19000000	6000000	17000000	24000000	25000000	22000000
Guanine nucleotide-binding protein G(I)/G(S)/G(O) subunit gamma-12 OS=Homo sapiens GN=GNG12 PE=1 SV=3	Q9UBI6	9600000	13000000		19000000	18000000	18000000	29000000	31000000	32000000	30000000	29000000	2400000
Prolyl 4-hydroxylase subunit alpha-2 OS=Homo sapiens GN=P4HA2 PE=1 SV=1	O15460	8800000	13000000	12000000	12000000	6600000	20000000	26000000	14000000	15000000	16000000	20000000	7400000
Ubiquitin-conjugating enzyme E2 variant 2 OS=Homo sapiens GN=UBE2V2 PE=1 SV=4	Q15819	4800000	18000000	11000000			7600000	28000000	4400000	8800000	22000000	12000000	3000000
Heterogeneous nuclear ribonucleoproteins C1/C2 OS=Homo sapiens GN=HNRNPC PE=1 SV=4	P07910	9400000	11000000	13000000	20000000	20000000	8900000	35000000	20000000	27000000	21000000	22000000	19000000
Actin-related protein 2/3 complex subunit 5-like protein OS=Homo sapiens GN=ARPC5L PE=1 SV=1	Q9BPX5	4300000	14000000	15000000	2800000	8000000		17000000	23000000	19000000	8400000		8400000
EGF-containing fibulin-like extracellular matrix protein 2 OS=Homo sapiens GN=EFEMP2 PE=1 SV=3	O95967	17000000	11000000	5000000	24000000	19000000	21000000	24000000	27000000	36000000	110000000	100000000	89000000
Proteasome subunit alpha type-3 OS=Homo sapiens GN=PSMA3 PE=1 SV=2	P25788	11000000	11000000	11000000		21000000	12000000	36000000	5500000	19000000		10000000	22000000
Angiogenin OS=Homo sapiens GN=ANG PE=1 SV=1	P03950		11000000		14000000	7000000	7700000	6900000			11000000		12000000
RNA-binding protein 3 OS=Homo sapiens GN=RBM3 PE=1 SV=1	P98179	11000000				14000000		17000000	25000000	24000000			5300000
Solute carrier family 2, facilitated glucose transporter member 1 OS=Homo sapiens GN=SLC2A1 PE=1 SV=2	P11166	17000000	11000000	4900000	2000000	8800000	14000000	33000000	15000000	32000000	1500000		11000000
Tubulin beta-3 chain OS=Homo sapiens GN=TUBB3 PE=1 SV=2	Q13509	11000000	12000000	9700000		3200000	5800000	11000000	18000000	17000000	15000000	11000000	14000000
V-type proton ATPase subunit S1 OS=Homo sapiens GN=ATP6AP1 PE=1 SV=2	Q15904	20000000	5800000	6800000	10000000	14000000	19000000	13000000	12000000	14000000	22000000	21000000	37000000
Serine/threonine-protein phosphatase 5 OS=Homo sapiens GN=PPP5C PE=1 SV=1	P53041	12000000	14000000	6500000	8400000		7100000	13000000	15000000	20000000	5100000	7500000	8100000
Peptidyl-prolyl cis-trans isomerase C OS=Homo sapiens GN=PPIC PE=1 SV=1	P45877	17000000	8800000	6600000	45000000	35000000	34000000	42000000	54000000	64000000	71000000	53000000	94000000
Glutathione synthetase OS=Homo sapiens GN=GSS PE=1 SV=1	P48637	19000000	7600000	5700000	15000000	13000000	8700000	27000000	26000000	20000000	19000000	24000000	19000000
Hsp90 co-chaperone Cdc37 OS=Homo sapiens GN=CDC37 PE=1 SV=1	Q16543	11000000	3200000	18000000	19000000	12000000	19000000	38000000	39000000	33000000	18000000	9400000	16000000
Isoform 2 of Heterogeneous nuclear ribonucleoprotein K OS=Homo sapiens GN=HNRNPK	P61978-2	17000000	7900000	6700000	17000000	34000000	8300000	42000000	57000000	51000000	6100000		7800000
Microfibrillar-associated protein 2 OS=Homo sapiens GN=MFAP2 PE=2 SV=1	P55001	6600000	15000000	10000000	18000000	17000000	12000000	5300000	9000000	8100000	8500000	2100000	4200000
Protein canopy homolog 2 OS=Homo sapiens GN=CNPY2 PE=1 SV=1	Q9Y2B0	21000000	5400000	5200000	26000000	16000000	31000000	35000000	28000000	20000000			18000000
Annexin A6 OS=Homo sapiens GN=ANXA6 PE=1 SV=3	P08133	14000000	7800000	9700000		9800000		18000000	17000000	18000000		11000000	6500000
Isoform 6 of Calpastatin OS=Homo sapiens GN=CAST	P20810-6	7200000	14000000	10000000	16000000		10000000	29000000	22000000	31000000	4100000	11000000	10000000
Palmitoyl-protein thioesterase 1 OS=Homo sapiens GN=PPT1 PE=1 SV=1	P50897	3900000	14000000	13000000	23000000	24000000	32000000	25000000	25000000	21000000	11000000	30000000	27000000
Alpha-soluble NSF attachment protein OS=Homo sapiens GN=NAPA PE=1 SV=3	P54920	11000000	9900000	9900000	6600000		5900000			15000000		7100000
Protein FAM3C OS=Homo sapiens GN=FAM3C PE=1 SV=1	Q92520	12000000	5600000	13000000	18000000	13000000	15000000	12000000	40000000	33000000	22000000	50000000	69000000
Protein CDV3 homolog OS=Homo sapiens GN=CDV3 PE=1 SV=1	Q9UKY7	9400000	7100000	14000000	11000000	8800000	19000000	21000000	11000000	14000000		8500000	1600000
Adenylosuccinate synthetase isozyme 2 OS=Homo sapiens GN=ADSS PE=1 SV=3	P30520	15000000	12000000	3500000	2400000				10000000	7000000	3700000	5000000	6500000
Cation-independent mannose-6-phosphate receptor OS=Homo sapiens GN=IGF2R PE=1 SV=3	P11717	12000000	8400000	10000000	8400000	10000000	10000000	8800000	9900000	2400000	15000000	13000000	17000000
Actin-related protein 2 OS=Homo sapiens GN=ACTR2 PE=1 SV=1	P61160	10000000	15000000	5300000	11000000	14000000	9200000	17000000	13000000	30000000	12000000	19000000	10000000
Isoform 2 of Amyloid-like protein 1 OS=Homo sapiens GN=APLP1	P51693-2	7200000	11000000	12000000	14000000	12000000	15000000	8700000	13000000	9000000	16000000	17000000	13000000
Isoform 5 of Cysteine-rich with EGF-like domain protein 2 OS=Homo sapiens GN=CRELD2	Q6UXH1-5	18000000	2100000		28000000	26000000	18000000	24000000	5300000	8700000			2700000
Glutamate dehydrogenase 1, mitochondrial OS=Homo sapiens GN=GLUD1 PE=1 SV=2	P00367	14000000	6800000	9200000	12000000	11000000	7300000	13000000	10000000	12000000	28000000	29000000	30000000
Exportin-2 OS=Homo sapiens GN=CSE1L PE=1 SV=3	P55060		9900000		9000000	11000000	11000000	16000000	10000000	17000000	11000000	6100000	5000000
Actin-related protein 2/3 complex subunit 1B OS=Homo sapiens GN=ARPC1B PE=1 SV=3	O15143	14000000	4600000	11000000		1300000	5700000	7700000	6000000	13000000		20000000	11000000
NEDD8-conjugating enzyme Ubc12 OS=Homo sapiens GN=UBE2M PE=1 SV=1	P61081	9800000				12000000	4500000	14000000	15000000	19000000	7100000		10000000
Leucine-rich repeat transmembrane protein FLRT2 OS=Homo sapiens GN=FLRT2 PE=1 SV=1	O43155	10000000	10000000	9300000	12000000	5600000	10000000	15000000	11000000	17000000	6500000	6800000	17000000
Delta(3,5)-Delta(2,4)-dienoyl-CoA isomerase, mitochondrial OS=Homo sapiens GN=ECH1 PE=1 SV=2	Q13011	12000000	7200000	10000000	17000000	7800000	7300000	5700000	6400000	14000000	10000000	8100000	2400000
Ras-related protein Rap-1b OS=Homo sapiens GN=RAP1B PE=1 SV=1	P61224	12000000	8600000	8600000	5600000	6600000	7000000	13000000	14000000	10000000	5400000	6600000	6200000
Isoform 3 of Vitamin D-binding protein OS=Homo sapiens GN=GC	P02774-3	15000000		4400000	66000000	65000000	9200000	8700000	58000000	12000000	34000000	120000000	110000000
Laminin subunit alpha-5 OS=Homo sapiens GN=LAMA5 PE=1 SV=8	O15230	11000000	6900000	11000000	14000000	14000000	12000000	57000000	14000000	14000000	22000000	25000000	17000000
HLA class I histocompatibility antigen, A-2 alpha chain OS=Homo sapiens GN=HLA-A PE=1 SV=1	P01892	14000000	10000000	4900000	9600000	15000000	23000000	15000000	21000000	25000000	15000000	32000000	37000000
Aldo-keto reductase family 1 member C3 OS=Homo sapiens GN=AKR1C3 PE=1 SV=4	P42330	13000000	13000000	2600000	14000000	17000000	27000000	45000000	22000000	7600000	28000000	25000000	28000000
Isoform 2 of Aminoacyl tRNA synthase complex-interacting multifunctional protein 1 OS=Homo sapiens GN=AIMP1	Q12904-2	15000000	3400000	10000000		2100000		3100000	12000000	12000000		4600000
DnaJ homolog subfamily C member 3 OS=Homo sapiens GN=DNAJC3 PE=1 SV=1	Q13217	14000000	8400000	5800000	13000000	11000000	12000000	5000000	14000000	11000000	14000000	10000000	16000000
Glypican-6 OS=Homo sapiens GN=GPC6 PE=1 SV=1	Q9Y625		8700000	10000000	7000000	8900000	19000000	4800000	4200000	5400000	8100000	7600000	8800000
CD59 glycoprotein OS=Homo sapiens GN=CD59 PE=1 SV=1	P13987	12000000	9400000	6400000	42000000	35000000	26000000	23000000	15000000	20000000	46000000	35000000	49000000
Tubulin beta-6 chain OS=Homo sapiens GN=TUBB6 PE=1 SV=1	Q9BUF5	6800000	11000000	10000000	15000000	17000000	5800000		18000000	8000000	15000000	10000000	14000000
Protein ABHD14B OS=Homo sapiens GN=ABHD14B PE=1 SV=1	Q96IU4	11000000	6900000	9900000	6300000	13000000	14000000	25000000	25000000	30000000	9300000	25000000	23000000
Endoplasmic reticulum mannosyl-oligosaccharide 1,2-alpha-mannosidase OS=Homo sapiens GN=MAN1B1 PE=1 SV=2	Q9UKM7	7400000	11000000			6900000	2400000	12000000	20000000	15000000	19000000	17000000	23000000
Isoform 2 of Alanine--tRNA ligase, cytoplasmic OS=Homo sapiens GN=AARS	P49588-2	14000000	5500000	8000000	5600000	9900000	7900000	21000000	17000000	19000000	13000000	13000000	17000000
Plectin OS=Homo sapiens GN=PLEC PE=1 SV=3	Q15149	10000000	8900000	8400000	7100000	7900000	7300000	23000000	17000000	16000000	10000000	8900000	12000000
Complement C4-B OS=Homo sapiens GN=C4B PE=1 SV=2	P0C0L5	9500000	9700000	8100000	45000000	46000000	45000000	16000000	17000000	16000000	83000000	97000000	93000000
UMP-CMP kinase OS=Homo sapiens GN=CMPK1 PE=1 SV=3	P30085	7300000	8900000	11000000	1600000			17000000	15000000	17000000	6200000	12000000	12000000
Beta-1,4-galactosyltransferase 4 OS=Homo sapiens GN=B4GALT4 PE=1 SV=1	O60513	8600000	12000000	6600000	12000000		16000000	9700000	16000000	18000000	1500000	28000000	15000000
ATP-citrate synthase OS=Homo sapiens GN=ACLY PE=1 SV=3	P53396	8100000	14000000	5000000	14000000	19000000	9000000	26000000	24000000	29000000	22000000	16000000	17000000
Actin-related protein 3 OS=Homo sapiens GN=ACTR3 PE=1 SV=3	P61158	5900000	14000000	7200000	25000000	9900000	13000000	29000000	27000000	24000000	29000000	29000000	34000000
Beta-galactosidase OS=Homo sapiens GN=GLB1 PE=1 SV=2	P16278	10000000	2100000	15000000	2900000	21000000	6400000	20000000	29000000	30000000		6300000	6700000
T-cell immunomodulatory protein OS=Homo sapiens GN=ITFG1 PE=1 SV=1	Q8TB96	13000000	7400000	6600000		8400000	8700000		11000000		12000000	10000000
Angiopoietin-related protein 2 OS=Homo sapiens GN=ANGPTL2 PE=2 SV=1	Q9UKU9	13000000	6200000	7500000	15000000	13000000	4400000	18000000	10000000	18000000	11000000	20000000	15000000
Fatty acid-binding protein, epidermal OS=Homo sapiens GN=FABP5 PE=1 SV=3	Q01469	11000000	9800000	5900000	5400000	13000000		28000000	27000000	31000000	24000000	24000000	17000000
A disintegrin and metalloproteinase with thrombospondin motifs 1 OS=Homo sapiens GN=ADAMTS1 PE=1 SV=4	Q9UHI8	8300000	8400000	10000000	14000000	10000000	14000000	11000000	11000000	10000000	29000000	14000000	7700000
Xaa-Pro dipeptidase OS=Homo sapiens GN=PEPD PE=1 SV=3	P12955	6400000	9200000	11000000	14000000	24000000	12000000	27000000	42000000	25000000	18000000	40000000	27000000
Basigin OS=Homo sapiens GN=BSG PE=1 SV=2	P35613		9500000	8200000	12000000	15000000	10000000	28000000	11000000	36000000	22000000	24000000	19000000
DNA damage-binding protein 1 OS=Homo sapiens GN=DDB1 PE=1 SV=1	Q16531	9300000	8900000	8300000		6300000	5500000	14000000	14000000	20000000		11000000	9900000
Putative phospholipase B-like 2 OS=Homo sapiens GN=PLBD2 PE=1 SV=2	Q8NHP8	8400000	9100000	9000000	9300000	7000000	16000000	20000000	7700000	16000000	12000000	4900000	18000000
Target of Nesh-SH3 OS=Homo sapiens GN=ABI3BP PE=1 SV=1	Q7Z7G0	15000000	5400000	6000000	21000000	19000000	23000000	41000000	34000000	27000000	60000000	58000000	62000000
Tubulin alpha-4A chain OS=Homo sapiens GN=TUBA4A PE=1 SV=1	P68366		9600000	8000000		22000000	14000000	10000000	9800000	14000000	18000000		17000000
Isoform 3 of Actin-related protein 2/3 complex subunit 4 OS=Homo sapiens GN=ARPC4	P59998-3	17000000	4600000	4700000	7000000			11000000	21000000		21000000	7500000	17000000
Desmin OS=Homo sapiens GN=DES PE=1 SV=3	P17661	13000000	4500000		6500000			19000000	13000000	23000000	3500000	5700000
3-hydroxyisobutyrate dehydrogenase, mitochondrial OS=Homo sapiens GN=HIBADH PE=1 SV=2	P31937		10000000	7400000		6800000	3300000	7700000	14000000	14000000	10000000	7200000	22000000
Septin-7 OS=Homo sapiens GN=SEPT7 PE=1 SV=2	Q16181	11000000	14000000	1000000	1900000	2500000			16000000		3800000
Threonine--tRNA ligase, cytoplasmic OS=Homo sapiens GN=TARS PE=1 SV=3	P26639	2200000	9500000	14000000			3800000	20000000	31000000	24000000	5800000	17000000	6100000
60S acidic ribosomal protein P2 OS=Homo sapiens GN=RPLP2 PE=1 SV=1	P05387	9800000	6100000	9700000	23000000	9100000	6600000	87000000	31000000	96000000	48000000	53000000	37000000
Interleukin-6 receptor subunit beta OS=Homo sapiens GN=IL6ST PE=1 SV=2	P40189	12000000	10000000	3400000	1400000	12000000	14000000	9800000	12000000	1700000	8300000		20000000
T-complex protein 1 subunit delta OS=Homo sapiens GN=CCT4 PE=1 SV=4	P50991	10000000	6600000	8600000		6100000	8200000	10000000	12000000	10000000	6400000	6700000	7300000
Isoform sGi2 of Guanine nucleotide-binding protein G(i) subunit alpha-2 OS=Homo sapiens GN=GNAI2	P04899-4	8000000	11000000	6200000	4200000	7000000	2200000	10000000	16000000	10000000	11000000		8600000
Protein S100-A10 OS=Homo sapiens GN=S100A10 PE=1 SV=2	P60903	8700000	9100000	7400000	12000000	12000000	6100000	27000000	43000000	52000000	25000000	21000000
Staphylococcal nuclease domain-containing protein 1 OS=Homo sapiens GN=SND1 PE=1 SV=1	Q7KZF4	11000000	5700000	8400000	2000000			5500000	5100000	5300000	4400000	4600000	10000000
Iduronate 2-sulfatase OS=Homo sapiens GN=IDS PE=1 SV=1	P22304	12000000	7500000	5600000	16000000	16000000	15000000	16000000		19000000	7500000	30000000	24000000
Far upstream element-binding protein 2 OS=Homo sapiens GN=KHSRP PE=1 SV=4	Q92945	11000000		5700000		1000000		21000000	15000000	12000000	6200000	7000000	6200000
Isoform Long of Glucose-6-phosphate 1-dehydrogenase OS=Homo sapiens GN=G6PD	P11413-2	9800000	7400000	7800000	12000000	12000000	9500000	23000000	24000000	29000000	8200000	14000000	11000000
Lysyl oxidase homolog 3 OS=Homo sapiens GN=LOXL3 PE=1 SV=1	P58215	7100000	13000000	4800000	23000000	15000000	18000000	13000000	12000000	13000000	29000000	33000000	15000000
Actin-related protein 2/3 complex subunit 2 OS=Homo sapiens GN=ARPC2 PE=1 SV=1	O15144	12000000		4600000	13000000	14000000	11000000	9600000	21000000	26000000	19000000	20000000	7500000
Isoform 2 of Phosphoglucomutase-1 OS=Homo sapiens GN=PGM1	P36871-2	10000000	6600000	7900000	10000000	8400000	9300000	32000000	32000000	30000000	17000000	18000000	18000000
Lysosomal protective protein OS=Homo sapiens GN=CTSA PE=1 SV=2	P10619	13000000	2200000	9200000	30000000	29000000	15000000	25000000	20000000	19000000	19000000	40000000	56000000
Thioredoxin-dependent peroxide reductase, mitochondrial OS=Homo sapiens GN=PRDX3 PE=1 SV=3	P30048	10000000	7000000	7200000	15000000	30000000	31000000	45000000	25000000	24000000	39000000	45000000	44000000
EKC/KEOPS complex subunit GON7 OS=Homo sapiens GN=GON7 PE=1 SV=2	Q9BXV9	9000000	7000000		8500000	7900000	9300000	19000000	20000000	2800000	6500000		4800000
Low-density lipoprotein receptor OS=Homo sapiens GN=LDLR PE=1 SV=1	P01130	4500000	10000000	9400000	12000000	7600000	13000000		12000000	3300000	13000000	10000000	9500000
Platelet-derived growth factor C OS=Homo sapiens GN=PDGFC PE=1 SV=2	Q9NRA1	7700000	7200000	8900000	20000000	17000000	19000000	12000000	8400000	13000000	35000000	27000000	33000000
Copine-1 OS=Homo sapiens GN=CPNE1 PE=1 SV=1	Q99829			7900000	2600000	4200000	3900000	9100000		8300000	2900000	3300000	4500000
Arylsulfatase A OS=Homo sapiens GN=ARSA PE=1 SV=3	P15289	7100000	8400000	8100000	6300000	8600000	8700000	7200000	11000000	9800000		13000000	11000000
Isoform 2 of Secernin-1 OS=Homo sapiens GN=SCRN1	Q12765-2	19000000	880000	3700000	12000000	6000000	1500000	22000000	25000000	24000000	12000000	24000000	13000000
UDP-glucose:glycoprotein glucosyltransferase 1 OS=Homo sapiens GN=UGGT1 PE=1 SV=3	Q9NYU2	7500000	9800000	6100000	14000000	12000000	13000000	13000000	12000000	20000000	15000000	22000000	24000000
Phospholysine phosphohistidine inorganic pyrophosphate phosphatase OS=Homo sapiens GN=LHPP PE=1 SV=2	Q9H008		7800000	7700000			7500000	18000000	22000000	8300000	9000000	16000000	15000000
Isoform 7 of Osteoclast-associated immunoglobulin-like receptor OS=Homo sapiens GN=OSCAR	Q8IYS5-7	6200000	5700000	11000000	12000000	12000000	13000000	14000000	20000000	21000000	11000000	25000000	13000000
Hepatoma-derived growth factor OS=Homo sapiens GN=HDGF PE=1 SV=1	P51858	11000000	5200000	6600000	6900000	5700000	4900000	58000000	59000000	39000000	10000000	11000000	24000000
V-type proton ATPase catalytic subunit A OS=Homo sapiens GN=ATP6V1A PE=1 SV=2	P38606	9800000	8100000	4900000	7100000	4100000	1900000	8000000	9600000	12000000	7000000	13000000	7400000
Presente mobility group protein B2 OS=Homo sapiens GN=HMGB2 PE=1 SV=2	P26583			7600000			4700000	15000000	7100000	11000000	3700000	8700000	7500000
RNA-binding motif protein, X chromosome OS=Homo sapiens GN=RBMX PE=1 SV=3	P38159	7600000	7500000		9000000	4000000	7800000	26000000	9100000	28000000	12000000	20000000	17000000
KDEL motif-containing protein 2 OS=Homo sapiens GN=KDELC2 PE=1 SV=2	Q7Z4H8	7500000			2700000	4700000	2900000	2500000	4000000	6100000	5100000	5700000
Uroporphyrinogen decarboxylase OS=Homo sapiens GN=UROD PE=1 SV=2	P06132		7300000	7600000		3800000		5600000	13000000	20000000			15000000
Isoform 1 of Ubiquitin-conjugating enzyme E2 variant 1 OS=Homo sapiens GN=UBE2V1	Q13404-1	9000000		5800000	8500000	8600000		62000000	40000000	41000000	20000000	2300000	45000000
Prefoldin subunit 3 OS=Homo sapiens GN=VBP1 PE=1 SV=3	P61758	7600000	7300000	6900000	4000000	3300000		16000000	12000000	14000000	7800000		4500000
Obg-like ATPase 1 OS=Homo sapiens GN=OLA1 PE=1 SV=2	Q9NTK5	8100000	6300000	7400000	17000000	12000000	11000000	20000000	21000000	17000000	13000000	15000000	16000000
Putative sodium-coupled neutral amino acid transporter 10 OS=Homo sapiens GN=SLC38A10 PE=1 SV=2	Q9HBR0	7600000	6900000	7000000	7200000	6600000	7300000	1500000		12000000	16000000	6100000	8000000
Ubiquitin-conjugating enzyme E2 N OS=Homo sapiens GN=UBE2N PE=1 SV=1	P61088		5000000	9300000	1200000	3400000	15000000	7900000	40000000		15000000	48000000	1800000
Isoform 3 of Coronin-1C OS=Homo sapiens GN=CORO1C	Q9ULV4-3	7500000	7300000	6600000	15000000	23000000	19000000	7100000	2300000	9300000	2300000	14000000
Laminin subunit beta-2 OS=Homo sapiens GN=LAMB2 PE=1 SV=2	P55268	4200000	9500000	7600000	10000000	7500000	7400000	6100000	6900000	11000000	16000000	14000000	24000000
Cytochrome c OS=Homo sapiens GN=CYCS PE=1 SV=2	P99999	6700000	8900000	5700000	8700000	9400000	15000000	31000000	44000000	19000000		41000000	14000000
Cytochrome c oxidase subunit 6B1 OS=Homo sapiens GN=COX6B1 PE=1 SV=2	P14854	13000000	3300000	5000000		4200000	2500000	17000000	16000000	18000000	1500000		4400000
Protein CYR61 OS=Homo sapiens GN=CYR61 PE=1 SV=1	O00622	3300000	9600000	8300000	2700000	4400000	10000000	3700000	12000000	17000000	5000000	15000000	10000000
Stromelysin-1 OS=Homo sapiens GN=MMP3 PE=1 SV=2	P08254	9100000		5000000	10000000		3800000	9100000	5800000	10000000	4100000	2900000	15000000
Cathepsin F OS=Homo sapiens GN=CTSF PE=1 SV=1	Q9UBX1	9700000	4600000	6700000	14000000	8900000	22000000	2800000	12000000	13000000	21000000	27000000	6800000
ERO1-like protein alpha OS=Homo sapiens GN=ERO1A PE=1 SV=2	Q96HE7	10000000	6200000	4700000	15000000	18000000	15000000	8100000	6800000	14000000	7400000	19000000	3600000
Lysosome-associated membrane glycoprotein 1 OS=Homo sapiens GN=LAMP1 PE=1 SV=3	P11279	6700000	6900000	7300000	5700000	4200000		52000000	18000000		8900000	24000000
Dihydrolipoyl dehydrogenase, mitochondrial OS=Homo sapiens GN=DLD PE=1 SV=2	P09622	10000000	7200000	3600000	18000000		8400000	8000000	8400000	13000000	15000000	19000000	18000000
Transforming protein RhoA OS=Homo sapiens GN=RHOA PE=1 SV=1	P61586	17000000	1100000	2700000			10000000	15000000	7400000	53000000	21000000	64000000	12000000
60S ribosomal protein L12 OS=Homo sapiens GN=RPL12 PE=1 SV=1	P30050		6900000		2500000	3200000	5700000	11000000	15000000	1700000	7100000	13000000
Isoform 2 of Ras-related protein Rab-5C OS=Homo sapiens GN=RAB5C	P51148-2	6800000			750000			1500000		1700000			1800000
Olfactomedin-like protein 2B OS=Homo sapiens GN=OLFML2B PE=2 SV=2	Q68BL8	8700000	5600000	6000000	6300000	3900000	9900000	4700000	2400000	2500000	12000000	12000000	12000000
Vasodilator-stimulated phosphoprotein OS=Homo sapiens GN=VASP PE=1 SV=3	P50552	5500000	9300000	5500000	6800000	5300000	5700000	18000000	16000000	15000000			4200000
Integrin alpha-5 OS=Homo sapiens GN=ITGA5 PE=1 SV=2	P08648	3100000	7100000	10000000	8200000		4500000	25000000	25000000	23000000	31000000		7600000
Ezrin OS=Homo sapiens GN=EZR PE=1 SV=4	P15311	2900000	7200000	10000000	13000000	12000000	4100000	24000000	12000000	32000000	13000000	10000000	5900000
Seizure 6-like protein 2 OS=Homo sapiens GN=SEZ6L2 PE=1 SV=2	Q6UXD5	8000000	5100000	6900000	2500000	13000000	7600000	10000000	10000000	14000000	22000000	16000000	18000000
Prefoldin subunit 1 OS=Homo sapiens GN=PFDN1 PE=1 SV=2	O60925	1500000	9100000	9400000	5300000	5500000	5500000	18000000	17000000	16000000			13000000
WD repeat-containing protein 1 OS=Homo sapiens GN=WDR1 PE=1 SV=4	O75083	5700000	6900000	7200000	2700000	10000000	12000000	29000000	37000000	46000000	27000000	11000000	43000000
Cathepsin K OS=Homo sapiens GN=CTSK PE=1 SV=1	P43235	5600000	5000000	9200000	1400000	1900000		9000000	11000000	11000000	20000000	1600000
Aldo-keto reductase family 1 member C1 OS=Homo sapiens GN=AKR1C1 PE=1 SV=1	Q04828	6100000	6200000	7400000	36000000	41000000				2000000	6700000	16000000	47000000
Isoform 2 of Poly(rC)-binding protein 2 OS=Homo sapiens GN=PCBP2	Q15366-2	7600000	4800000	7200000	10000000	12000000	15000000	22000000	12000000	20000000	20000000	19000000	17000000
Alpha-galactosidase A OS=Homo sapiens GN=GLA PE=1 SV=1	P06280	7800000	7600000	4000000	6500000	10000000	14000000	13000000	27000000	7900000	21000000	3900000	17000000
Proteasome subunit alpha type-2 OS=Homo sapiens GN=PSMA2 PE=1 SV=2	P25787	7800000	6600000	4900000	8100000	6400000	8200000	46000000	18000000	27000000	19000000	5200000	13000000
Neurofascin OS=Homo sapiens GN=NFASC PE=1 SV=4	O94856	7700000	3800000	7700000	8500000	9300000	11000000	14000000	14000000	14000000	8700000	14000000	14000000
Nuclear migration protein nudC OS=Homo sapiens GN=NUDC PE=1 SV=1	Q9Y266	5700000	7100000		2000000			14000000	6200000	11000000	13000000	3500000
Protocadherin gamma-C3 OS=Homo sapiens GN=PCDHGC3 PE=1 SV=1	Q9UN70		2600000	10000000	4700000		6700000		2400000	2500000	5600000		3200000
Cullin-associated NEDD8-dissociated protein 1 OS=Homo sapiens GN=CAND1 PE=1 SV=2	Q86VP6	3100000	10000000	5700000	5100000	3800000	5300000	7500000	11000000	8700000	16000000	14000000
PDZ and LIM domain protein 1 OS=Homo sapiens GN=PDLIM1 PE=1 SV=4	O00151	3800000	8100000	6700000	1700000			18000000	11000000	15000000	4100000
Peptidyl-prolyl cis-trans isomerase FKBP3 OS=Homo sapiens GN=FKBP3 PE=1 SV=1	Q00688	3100000	7300000	8200000			4600000	52000000	20000000	20000000	33000000	14000000	25000000
Beta-2-glycoprotein 1 OS=Homo sapiens GN=APOH PE=1 SV=3	P02749		6200000		21000000	26000000	41000000	8800000		9500000	17000000		16000000
Isoform 2 of Transmembrane protein 132A OS=Homo sapiens GN=TMEM132A	Q24JP5-2	4700000	6600000	7100000			440000	860000	1200000	1900000	740000	840000	830000
Isoform 2 of Dynactin subunit 2 OS=Homo sapiens GN=DCTN2	Q13561-2	4300000	7900000		880000			5700000	4300000	5600000		13000000
Neudesin OS=Homo sapiens GN=NENF PE=1 SV=1	Q9UMX5		6600000	5600000	28000000	11000000	18000000	12000000	16000000	14000000	12000000	18000000
Isoform 3 of Exostosin-2 OS=Homo sapiens GN=EXT2	Q93063-3			6100000	11000000	15000000	9400000	8900000		11000000	10000000	12000000	14000000
Activator of 90 kDa heat shock protein ATPase homolog 1 OS=Homo sapiens GN=AHSA1 PE=1 SV=1	O95433			6100000	14000000	19000000	17000000	19000000	15000000	21000000	12000000	17000000	18000000
Glycine cleavage system H protein, mitochondrial OS=Homo sapiens GN=GCSH PE=1 SV=2	P23434		6100000		9200000	11000000	9900000	14000000	19000000	18000000	11000000	13000000	11000000
Myristoylated alanine-rich C-kinase substrate OS=Homo sapiens GN=MARCKS PE=1 SV=4	P29966	6000000	4500000	7700000	5000000	6100000	6400000	12000000	10000000	12000000	6100000	4200000	3900000
Platelet-derived growth factor receptor beta OS=Homo sapiens GN=PDGFRB PE=1 SV=1	P09619	6100000	6200000	5800000		6100000		9400000	12000000	14000000	7700000	11000000
T-complex protein 1 subunit epsilon OS=Homo sapiens GN=CCT5 PE=1 SV=1	P48643		4700000	7200000			1500000	8900000	5800000	6500000		5000000
Ubiquitin carboxyl-terminal hydrolase 14 OS=Homo sapiens GN=USP14 PE=1 SV=3	P54578		5200000	6700000		2300000		13000000	18000000	7300000			10000000
Semaphorin-4B OS=Homo sapiens GN=SEMA4B PE=1 SV=3	Q9NPR2	9600000	2200000		6900000	6300000	4000000	5500000	5000000	6100000	10000000	6200000	3300000
Ubiquitin carboxyl-terminal hydrolase 5 OS=Homo sapiens GN=USP5 PE=1 SV=2	P45974	9500000	2200000		2300000	3600000		4100000	3400000	3800000	6300000	5500000	5800000
Zyxin OS=Homo sapiens GN=ZYX PE=1 SV=1	Q15942	9600000	5400000	2500000	11000000	2900000	12000000	6500000	5200000	34000000		5100000
C-C motif chemokine 2 OS=Homo sapiens GN=CCL2 PE=1 SV=1	P13500	8400000	4700000	4300000		21000000	19000000	33000000	20000000	16000000	27000000	53000000	46000000
Isoform 3 of Glia-derived nexin OS=Homo sapiens GN=SERPINE2	P07093-3	5500000	7200000	4700000	12000000	13000000	18000000	4100000	3400000	5100000	13000000		12000000
Mitogen-activated protein kinase 1 OS=Homo sapiens GN=MAPK1 PE=1 SV=3	P28482	13000000	2100000	2200000			6100000	11000000	6800000	11000000		5300000	6700000
Prefoldin subunit 6 OS=Homo sapiens GN=PFDN6 PE=1 SV=1	O15212	1100000	6200000	10000000	4300000	3100000		8800000	8900000	15000000			3200000
AP-2 complex subunit alpha-1 OS=Homo sapiens GN=AP2A1 PE=1 SV=3	O95782		5200000	6300000	12000000	15000000	19000000	13000000	18000000	12000000		7500000	11000000
Vascular endothelial growth factor C OS=Homo sapiens GN=VEGFC PE=1 SV=1	P49767	8200000	7200000	1800000	15000000	29000000	16000000	11000000	6300000	7700000	7400000	25000000	29000000
Sodium/potassium-transporting ATPase subunit beta-3 OS=Homo sapiens GN=ATP1B3 PE=1 SV=1	P54709	3100000		8300000	3600000	4200000	3700000	12000000	5100000	10000000	7300000	6400000	6100000
NKG2D ligand 2 OS=Homo sapiens GN=ULBP2 PE=1 SV=1	Q9BZM5	9800000	6500000	720000	7600000	8400000	15000000	13000000	21000000	19000000	3800000	22000000	15000000
Isoform 3 of Drebrin-like protein OS=Homo sapiens GN=DBNL	Q9UJU6-3	5700000	6000000	5300000	5700000			5700000	4500000	6800000	8100000	5400000	13000000
Immunoglobulin superfamily DCC subclass member 4 OS=Homo sapiens GN=IGDCC4 PE=1 SV=1	Q8TDY8	4600000	6700000	5500000	6000000	7800000		18000000		17000000			7300000
Collagen alpha-1(XV) chain OS=Homo sapiens GN=COL15A1 PE=1 SV=2	P39059	6100000	4100000	6500000	13000000	11000000	13000000	15000000	15000000	32000000	37000000	15000000	23000000
Heterogeneous nuclear ribonucleoprotein D-like OS=Homo sapiens GN=HNRNPDL PE=1 SV=3	O14979	4900000	6200000	5600000	1500000			9200000	8300000	10000000	5000000	5400000
28 kDa heat- and acid-stable phosphoprotein OS=Homo sapiens GN=PDAP1 PE=1 SV=1	Q13442	6900000	5600000	4100000		2900000		12000000	23000000	7600000		2300000
Pyridoxal kinase OS=Homo sapiens GN=PDXK PE=1 SV=1	O00764	4900000	4800000	6900000	2100000	3600000	2400000		5600000		3800000	53000000	2400000
Isoform 2 of Inorganic pyrophosphatase 2, mitochondrial OS=Homo sapiens GN=PPA2	Q9H2U2-2	4700000	5200000	6600000	3400000	8200000	7700000	12000000	2500000	9300000	5900000	5500000	10000000
Isoform 2 of Leucine-rich repeat-containing protein 15 OS=Homo sapiens GN=LRRC15	Q8TF66-2		5100000	5900000	12000000	7600000	8100000	22000000	21000000	29000000		11000000
Isoform 3 of Importin-5 OS=Homo sapiens GN=IPO5	O00410-3	5400000	4600000	6300000	16000000	13000000	22000000	26000000	26000000	23000000	5900000	8900000	12000000
Chromobox protein homolog 3 OS=Homo sapiens GN=CBX3 PE=1 SV=4	Q13185	4400000	6500000	5300000	6700000	7800000	7900000	19000000	16000000	15000000	18000000	18000000	11000000
NAD(P)H dehydrogenase [quinone] 1 OS=Homo sapiens GN=NQO1 PE=1 SV=1	sp-P15559	5400000			6500000	2100000	6700000	6400000		3500000	11000000	11000000	15000000
Isoform 3 of Tropomyosin alpha-1 chain OS=Homo sapiens GN=TPM1	P09493-3	5400000					1100000	1800000	35000000	28000000	6800000	12000000
Receptor-type tyrosine-protein phosphatase S OS=Homo sapiens GN=PTPRS PE=1 SV=3	Q13332	4700000	5100000	6300000	5700000	5800000	10000000	13000000		6800000	13000000	19000000	2800000
Tubulin-folding cofactor B OS=Homo sapiens GN=TBCB PE=1 SV=2	Q99426	7700000	3800000	4500000	7800000	7900000	10000000	17000000	5000000	15000000	3100000	2200000
V-type proton ATPase subunit E 1 OS=Homo sapiens GN=ATP6V1E1 PE=1 SV=1	P36543	5300000	4000000	6600000		8100000	6100000	8800000	7200000	7900000		7800000
Isoform 3 of Polypyrimidine tract-binding protein 1 OS=Homo sapiens GN=PTBP1	P26599-3	3300000	7300000			4000000		3100000	4400000	1700000	5700000	5500000	9400000
Integrin alpha-V OS=Homo sapiens GN=ITGAV PE=1 SV=2	P06756	4900000	4500000	6400000	4400000	8600000	7300000	15000000	15000000	17000000	5700000	3200000
Coiled-coil domain-containing protein 58 OS=Homo sapiens GN=CCDC58 PE=1 SV=1	Q4VC31	500000	6000000	9200000	14000000	13000000		22000000	17000000	25000000	8500000		11000000
Purine nucleoside phosphorylase OS=Homo sapiens GN=PNP PE=1 SV=2	P00491	2400000	5300000	7900000			9200000	26000000	21000000	22000000	15000000	13000000	13000000
N(G),N(G)-dimethylarginine dimethylaminohydrolase 2 OS=Homo sapiens GN=DDAH2 PE=1 SV=1	O95865	8100000	3700000	3600000	2000000		8400000	16000000	12000000	6800000	10000000	12000000
14 kDa phosphohistidine phosphatase OS=Homo sapiens GN=PHPT1 PE=1 SV=1	Q9NRX4	3100000	2700000	9500000		33000000		5700000	33000000	30000000	4200000		8500000
Prothymosin alpha OS=Homo sapiens GN=PTMA PE=1 SV=2	P06454	6200000	4600000	4500000		890000	570000	2000000	3600000	3700000	2200000	570000	2200000
Serpin B6 OS=Homo sapiens GN=SERPINB6 PE=1 SV=3	P35237	5100000			21000000	12000000	6400000	16000000	18000000	9200000	20000000	19000000	6300000
Serine protease 23 OS=Homo sapiens GN=PRSS23 PE=1 SV=1	O95084	6000000	5600000	3500000	41000000	19000000		5300000	16000000	11000000	46000000	55000000	28000000
Suprabasin OS=Homo sapiens GN=SBSN PE=1 SV=2	Q6UWP8	1400000	7600000	6000000	21000000	19000000	18000000	8000000	4500000	10000000	26000000	26000000	26000000
Fascin OS=Homo sapiens GN=FSCN1 PE=1 SV=3	Q16658	5200000	5000000	4800000	11000000	8000000	6700000	48000000	32000000	37000000	19000000	29000000	13000000
Acyl-coenzyme A thioesterase 2, mitochondrial OS=Homo sapiens GN=ACOT2 PE=1 SV=6	P49753	6100000	4800000	4100000	7600000	6100000	8400000	5500000	7100000	8400000		9000000	2700000
Isoform 2 of Hydroxyacyl-coenzyme A dehydrogenase, mitochondrial OS=Homo sapiens GN=HADH	Q16836-2	4200000		5700000	7000000	4800000		16000000		14000000	8000000	16000000	14000000
Histone H3.1 OS=Homo sapiens GN=HIST1H3A PE=1 SV=2	P68431	5300000	5500000	4000000			14000000	9100000	8600000	4900000		5600000
Kinectin OS=Homo sapiens GN=KTN1 PE=1 SV=1	Q86UP2	5100000	3600000	6000000	2400000	5000000	7500000	27000000	28000000	29000000	3100000	7100000	6800000
X-ray repair cross-complementing protein 6 OS=Homo sapiens GN=XRCC6 PE=1 SV=2	P12956	4900000			900000			3600000	6200000	3900000			2600000
Protein NDNF OS=Homo sapiens GN=NDNF PE=1 SV=2	Q8TB73	4700000	7000000	2900000	1500000	11000000			5900000		8900000	16000000	21000000
Semaphorin-3C OS=Homo sapiens GN=SEMA3C PE=2 SV=2	Q99985	6800000	3700000	4100000	20000000	10000000	14000000	7300000	11000000	9200000	30000000	42000000	24000000
Spectrin alpha chain, non-erythrocytic 1 OS=Homo sapiens GN=SPTAN1 PE=1 SV=3	Q13813	2000000	7300000	5200000	5400000	1200000		14000000	14000000	14000000	5300000	7600000	7700000
Polypeptide N-acetylgalactosaminyltransferase 10 OS=Homo sapiens GN=GALNT10 PE=1 SV=2	Q86SR1	8400000	2900000	3200000	1700000	2300000	2600000	6600000	11000000	10000000	16000000	24000000	9300000
Protein SET OS=Homo sapiens GN=SET PE=1 SV=3	Q01105	3600000	5900000	4900000	16000000	13000000	7900000	31000000	4300000	9200000	21000000	18000000	6600000
Cell migration-inducing and hyaluronan-binding protein OS=Homo sapiens GN=CEMIP PE=1 SV=2	Q8WUJ3	6100000	3900000	4300000	15000000	11000000	20000000	14000000	14000000	18000000	33000000	24000000	25000000
Splicing factor 3B subunit 2 OS=Homo sapiens GN=SF3B2 PE=1 SV=2	Q13435	5900000	2400000	6000000	3000000			8600000	15000000	2800000	2200000
Band 4.1-like protein 2 OS=Homo sapiens GN=EPB41L2 PE=1 SV=1	O43491	2700000		6600000		5300000		20000000	15000000	17000000	3900000		7100000
ADP-sugar pyrophosphatase OS=Homo sapiens GN=NUDT5 PE=1 SV=1	Q9UKK9	4600000			10000000	5000000	7300000	14000000	16000000	7300000		4100000
Translin OS=Homo sapiens GN=TSN PE=1 SV=1	Q15631	4700000	4300000		2400000	4100000		16000000	21000000	22000000	5900000		6200000
Cytoplasmic aconitate hydratase OS=Homo sapiens GN=ACO1 PE=1 SV=3	P21399	7200000	4900000	1300000		6900000	3300000	23000000	23000000	27000000	9800000	7800000	9300000
T-complex protein 1 subunit alpha OS=Homo sapiens GN=TCP1 PE=1 SV=1	P17987	4900000		4000000	5700000	5200000	6700000	8600000	4500000	15000000	3500000
Xylosyltransferase 1 OS=Homo sapiens GN=XYLT1 PE=1 SV=1	Q86Y38	6800000	3600000	2800000	10000000	15000000	12000000	11000000	14000000	9800000	35000000	51000000	21000000
Plasminogen activator inhibitor 1 RNA-binding protein OS=Homo sapiens GN=SERBP1 PE=1 SV=2	Q8NC51		3600000	5200000		7100000	5000000	10000000	7300000	12000000	4900000	2800000	7500000
Immunoglobulin superfamily containing leucine-rich repeat protein OS=Homo sapiens GN=ISLR PE=2 SV=1	O14498	4400000			6200000	6400000	3700000	4200000	5200000			12000000	11000000
Heterogeneous nuclear ribonucleoprotein Q OS=Homo sapiens GN=SYNCRIP PE=1 SV=2	O60506	7800000	3000000	2100000		21000000	17000000	28000000	15000000		9100000	8800000
Histone H4 OS=Homo sapiens GN=HIST1H4A PE=1 SV=2	P62805	5100000	4100000	3700000	12000000	13000000		8400000	8000000	12000000	4800000	12000000	7900000
Beta-actin-like protein 2 OS=Homo sapiens GN=ACTBL2 PE=1 SV=2	Q562R1		4300000		19000000	18000000	56000000	13000000	30000000	13000000	49000000	17000000	20000000
Fumarate hydratase, mitochondrial OS=Homo sapiens GN=FH PE=1 SV=3	P07954	3000000		5400000			2700000	24000000	18000000	15000000	4100000	6600000
Transmembrane glycoprotein NMB OS=Homo sapiens GN=GPNMB PE=1 SV=2	Q14956	5600000		2800000	24000000	25000000	15000000	7100000	9300000	8600000	31000000	24000000	31000000
Inosine-5'-monophosphate dehydrogenase 2 OS=Homo sapiens GN=IMPDH2 PE=1 SV=2	P12268	4200000					4900000	12000000			14000000	13000000
Neogenin OS=Homo sapiens GN=NEO1 PE=1 SV=2	Q92859	6100000	1300000	5100000	7600000	2400000	2500000	11000000	10000000	11000000	8200000	11000000	9700000
Alpha-L-iduronidase OS=Homo sapiens GN=IDUA PE=1 SV=2	P35475	6300000	4000000	2200000	15000000	25000000		28000000	9300000	16000000	49000000	21000000	28000000
Proteasome subunit alpha type-4 OS=Homo sapiens GN=PSMA4 PE=1 SV=1	P25789		4600000	3700000	15000000	4600000	12000000	24000000	22000000	28000000	23000000	24000000	18000000
Urokinase-type plasminogen activator OS=Homo sapiens GN=PLAU PE=1 SV=2	P00749		6400000	1800000	13000000	39000000	36000000	7900000	6200000	5600000	190000000	190000000	170000000
Fatty acid synthase OS=Homo sapiens GN=FASN PE=1 SV=3	P49327		3700000	4500000	6900000	4300000	6500000	4500000		1700000	4600000	4800000	4900000
Eukaryotic initiation factor 4A-I OS=Homo sapiens GN=EIF4A1 PE=1 SV=1	P60842	4100000	4100000		610000		12000000	4500000	930000	2900000	12000000	32000000	17000000
Olfactomedin-like protein 2A OS=Homo sapiens GN=OLFML2A PE=2 SV=1	Q68BL7	5300000	2300000	4500000	5900000	4800000	2100000	6700000		500000	5100000	5500000	8300000
Neural cell adhesion molecule 2 OS=Homo sapiens GN=NCAM2 PE=1 SV=2	O15394	4900000	2100000	4700000	7400000	2300000	2400000		1200000	1900000	3800000	2000000	3000000
Proteasome activator complex subunit 1 OS=Homo sapiens GN=PSME1 PE=1 SV=1	Q06323	3900000			6000000			18000000	20000000	20000000	10000000	14000000	13000000
Bifunctional purine biosynthesis protein PURH OS=Homo sapiens GN=ATIC PE=1 SV=3	P31939		2600000	5100000		1800000			5200000	6000000	4200000	2700000	8300000
WNT1-inducible-signaling pathway protein 2 OS=Homo sapiens GN=WISP2 PE=1 SV=1	O76076		3800000		16000000	28000000	21000000	2100000	16000000	23000000	24000000	19000000	57000000
LDLR chaperone MESD OS=Homo sapiens GN=MESDC2 PE=1 SV=2	Q14696	3300000	3700000	4300000		930000	2900000	4800000	8700000	33000000	5700000	21000000	38000000
Glutathione reductase, mitochondrial OS=Homo sapiens GN=GSR PE=1 SV=2	P00390	960000	6400000		7400000	3200000	4600000		2900000	4800000		4600000
Destrin OS=Homo sapiens GN=DSTN PE=1 SV=3	P60981	5000000	5100000	860000	5900000	7200000	2000000	1600000		13000000			5300000
Transitional endoplasmic reticulum ATPase OS=Homo sapiens GN=VCP PE=1 SV=4	P55072	2900000	4400000		2000000	4100000	6300000	11000000	23000000	30000000		2300000	12000000
Angiopoietin-related protein 4 OS=Homo sapiens GN=ANGPTL4 PE=1 SV=2	Q9BY76	3700000	3400000	3800000	12000000	5300000	3200000	5800000	3900000		20000000	20000000	20000000
Isoform 2 of Nucleosome assembly protein 1-like 4 OS=Homo sapiens GN=NAP1L4	Q99733-2	2100000	4400000	4400000	2400000	3100000	3500000	9000000	7500000	6400000	5500000	5400000	5900000
Ubiquitin-40S ribosomal protein S27a OS=Homo sapiens GN=RPS27A PE=1 SV=2	sp-P62979	2400000	3900000	4400000		8000000	11000000	41000000	30000000	42000000		18000000	15000000
Cytosolic non-specific dipeptidase OS=Homo sapiens GN=CNDP2 PE=1 SV=2	Q96KP4			3500000	9200000	8000000	6000000	18000000	14000000	36000000		20000000	8100000
Low-density lipoprotein receptor-related protein 11 OS=Homo sapiens GN=LRP11 PE=2 SV=2	Q86VZ4	2300000	2300000	5800000		4300000			4400000	15000000		15000000
Syntaxin-7 OS=Homo sapiens GN=STX7 PE=1 SV=4	O15400	3400000				3800000	5600000	22000000	15000000	12000000			20000000
Carbonyl reductase [NADPH] 1 OS=Homo sapiens GN=CBR1 PE=1 SV=3	P16152	2500000	4200000	3400000	15000000	14000000	9700000	7300000	14000000	10000000	30000000	28000000	12000000
Isoform 2 of Kin of IRRE-like protein 1 OS=Homo sapiens GN=KIRREL	Q96J84-2			3300000	5200000			7800000	1200000	6300000	3400000	3500000	7800000
Group XV phospholipase A2 OS=Homo sapiens GN=PLA2G15 PE=1 SV=2	Q8NCC3	3100000		3400000	3200000		1400000		2800000	2600000	11000000	15000000	13000000
40S ribosomal protein S12 OS=Homo sapiens GN=RPS12 PE=1 SV=3	P25398	1600000	5000000	3100000		1500000	4100000	9200000	7200000	7400000			2700000
Nucleosome assembly protein 1-like 1 OS=Homo sapiens GN=NAP1L1 PE=1 SV=1	P55209	4900000	3400000	1300000	17000000	13000000	3400000	8200000	25000000	8100000	34000000	31000000	41000000
Heme-binding protein 1 OS=Homo sapiens GN=HEBP1 PE=1 SV=1	Q9NRV9	3200000	3200000	3200000	9400000	18000000		2200000		19000000	18000000	15000000	15000000
Hypoxanthine-guanine phosphoribosyltransferase OS=Homo sapiens GN=HPRT1 PE=1 SV=2	P00492		3200000		5200000	9900000	8600000	36000000	24000000	31000000	9200000	10000000	6700000
NIF3-like protein 1 OS=Homo sapiens GN=NIF3L1 PE=1 SV=2	Q9GZT8		3200000	3100000	4900000	5200000	4900000	14000000	9900000		7800000	6800000
Antileukoproteinase OS=Homo sapiens GN=SLPI PE=1 SV=2	P03973	3800000	2100000			9400000	6200000	9100000			31000000	18000000	2400000
Sushi, von Willebrand factor type A, EGF and pentraxin domain-containing protein 1 OS=Homo sapiens GN=SVEP1 PE=1 SV=3	Q4LDE5	3600000	2200000		15000000	17000000	14000000	14000000	13000000		44000000	31000000	24000000
Isoform 2 of Extended synaptotagmin-1 OS=Homo sapiens GN=ESYT1	Q9BSJ8-2	2500000	3300000		6400000	5100000	4600000		5200000				5100000
RNA-binding protein FUS OS=Homo sapiens GN=FUS PE=1 SV=1	P35637		2900000			8000000	8100000	5400000	700000	7600000	4500000	1400000	2800000
Latent-transforming growth factor beta-binding protein 2 OS=Homo sapiens GN=LTBP2 PE=1 SV=3	Q14767	3700000	990000	4000000	6700000	5500000	8200000	7900000	7100000	15000000	23000000	30000000	25000000
4-trimethylaminobutyraldehyde dehydrogenase OS=Homo sapiens GN=ALDH9A1 PE=1 SV=3	P49189	1700000	1800000	5100000	6000000		5000000	24000000	24000000	29000000	11000000	5500000	8700000
Erythrocyte band 7 integral membrane protein OS=Homo sapiens GN=STOM PE=1 SV=3	P27105	2200000	4600000	1800000	4500000	4700000	4700000	750000	4200000	4900000	5000000	8500000	6700000
Isoform 2 of Discoidin, CUB and LCCL domain-containing protein 2 OS=Homo sapiens GN=DCBLD2	Q96PD2-2	3200000	2800000	2400000	37000000	19000000	39000000	16000000	12000000	17000000	14000000	65000000	15000000
Cytosol aminopeptidase OS=Homo sapiens GN=LAP3 PE=1 SV=3	P28838			2800000	6300000	14000000	11000000	4900000	2900000		15000000		7100000
A-kinase anchor protein 12 OS=Homo sapiens GN=AKAP12 PE=1 SV=4	Q02952	3700000	2000000	2400000	2300000	3200000	5700000	28000000	12000000	23000000	9200000	8000000	7900000
Protein AHNAK2 OS=Homo sapiens GN=AHNAK2 PE=1 SV=2	Q8IVF2	2100000	4600000	1400000	18000000			9900000	28000000	28000000	1900000	1300000	2700000
Isoform 2 of Succinate--CoA ligase [GDP-forming] subunit beta, mitochondrial OS=Homo sapiens GN=SUCLG2	Q96I99-2	4500000		900000		4600000	3500000	1700000				6300000	9100000
Glucosamine-6-phosphate isomerase 1 OS=Homo sapiens GN=GNPDA1 PE=1 SV=1	P46926			2600000	12000000	9100000	4700000	32000000	16000000	4100000	11000000	14000000	24000000
Protein S100-A6 OS=Homo sapiens GN=S100A6 PE=1 SV=1	P06703			2600000	5700000	1500000	710000	25000000	28000000	25000000	14000000	8600000	12000000
Cytoplasmic dynein 1 heavy chain 1 OS=Homo sapiens GN=DYNC1H1 PE=1 SV=5	Q14204	3300000	2900000	1400000	3600000	2100000	2700000	9500000	7300000	5400000			6600000
Tumor necrosis factor receptor superfamily member 12A OS=Homo sapiens GN=TNFRSF12A PE=1 SV=1	Q9NP84	1800000	3000000	2800000	5000000	19000000		10000000			27000000	26000000	43000000
GDH/6PGL endoplasmic bifunctional protein OS=Homo sapiens GN=H6PD PE=1 SV=2	O95479			2500000	8900000	6600000	5700000	6500000	9100000	8000000	14000000	8300000	16000000
Cytochrome c oxidase subunit 5B, mitochondrial OS=Homo sapiens GN=COX5B PE=1 SV=2	P10606		3300000	1700000			5100000	810000	11000000	6200000	12000000	9800000	5800000
Isoform 5 of Neuronal cell adhesion molecule OS=Homo sapiens GN=NRCAM	Q92823-5	2500000			2300000	3200000	6100000	4600000	7200000	6400000		6000000	4800000
Choline transporter-like protein 1 OS=Homo sapiens GN=SLC44A1 PE=1 SV=1	Q8WWI5			2500000	7300000	4300000	9700000	3200000			11000000	11000000	32000000
Protein FAM49B OS=Homo sapiens GN=FAM49B PE=1 SV=1	Q9NUQ9		2400000				4500000	7000000	4100000	18000000		12000000	8000000
Isoform 2 of Histone H2B type 2-F OS=Homo sapiens GN=HIST2H2BF	Q5QNW6-2			2400000	2600000	1800000			4900000			12000000	14000000
Succinyl-CoA:3-ketoacid coenzyme A transferase 1, mitochondrial OS=Homo sapiens GN=OXCT1 PE=1 SV=1	P55809		1700000	2900000	3200000	2400000	1600000		2900000	6400000		1800000	2700000
Heterogeneous nuclear ribonucleoprotein A3 OS=Homo sapiens GN=HNRNPA3 PE=1 SV=2	P51991	990000	520000	5100000	1600000	12000000	3500000	21000000	5500000	3400000	1200000	2000000	7300000
S-formylglutathione hydrolase OS=Homo sapiens GN=ESD PE=1 SV=2	P10768	1900000	2500000		7100000	8300000	3900000	13000000	11000000	18000000	11000000	7700000	9700000
182 kDa tankyrase-1-binding protein OS=Homo sapiens GN=TNKS1BP1 PE=1 SV=4	Q9C0C2			2200000		3200000	2800000	9000000	15000000	16000000			1900000
Isoform M1 of Pyruvate kinase PKM OS=Homo sapiens GN=PKM	P14618-2			2100000	3900000	4400000	5300000	43000000	39000000	18000000	14000000	17000000	12000000
Vesicle-associated membrane protein-associated protein A OS=Homo sapiens GN=VAPA PE=1 SV=3	Q9P0L0			2000000	3000000	7000000		7500000	14000000	15000000	3300000	2300000	2700000
Integrin beta-like protein 1 OS=Homo sapiens GN=ITGBL1 PE=2 SV=1	O95965		1900000		6800000	5300000	3600000			5500000	27000000	11000000	14000000
Calpain-2 catalytic subunit OS=Homo sapiens GN=CAPN2 PE=1 SV=6	P17655		1900000		8200000	3500000	3100000	11000000	12000000	15000000	17000000	14000000	4600000
Latent-transforming growth factor beta-binding protein 3 OS=Homo sapiens GN=LTBP3 PE=1 SV=4	Q9NS15			1900000	1700000		4200000	4500000	6200000		4100000	2000000	24000000
Dipeptidyl peptidase 2 OS=Homo sapiens GN=DPP7 PE=1 SV=3	Q9UHL4	2100000	2200000	1300000	2300000	4300000	4500000	6900000	5100000		6100000
Protein canopy homolog 3 OS=Homo sapiens GN=CNPY3 PE=1 SV=1	Q9BT09		1800000		13000000	16000000		12000000	18000000	8400000	21000000		16000000
26S proteasome non-ATPase regulatory subunit 2 OS=Homo sapiens GN=PSMD2 PE=1 SV=3	Q13200	370000		3200000		9000000			27000000	1200000		5600000
Adenylyl cyclase-associated protein 1 OS=Homo sapiens GN=CAP1 PE=1 SV=5	Q01518	1400000	2500000	1400000	11000000	4500000	5800000	60000000	30000000	29000000	13000000	20000000	14000000
Immunoglobulin superfamily member 8 OS=Homo sapiens GN=IGSF8 PE=1 SV=1	Q969P0	1700000	1500000	2100000		7400000	7400000		5200000	6900000	7800000	17000000	15000000
Isoform 3 of Phosphoacetylglucosamine mutase OS=Homo sapiens GN=PGM3	O95394-4	1700000			3500000	5100000		8900000	2000000	11000000		5100000
Sialidase-1 OS=Homo sapiens GN=NEU1 PE=1 SV=1	Q99519			1700000	3700000			2700000				7600000	7900000
Nectin-2 OS=Homo sapiens GN=NECTIN2 PE=1 SV=1	Q92692	690000		2700000	4600000		6800000	4500000	5500000	7000000			1100000
Alpha-N-acetylglucosaminidase OS=Homo sapiens GN=NAGLU PE=1 SV=2	P54802		1000000	2200000	1600000	1400000		1700000	10000000	10000000	10000000	2300000	2800000
UTP--glucose-1-phosphate uridylyltransferase OS=Homo sapiens GN=UGP2 PE=1 SV=5	Q16851	610000	2500000		11000000	8700000	5400000	18000000	19000000	25000000	7600000	4000000	13000000
Isoform 2 of Protein FAM198B OS=Homo sapiens GN=FAM198B	Q6UWH4-2	2000000		1000000	2200000	1800000	5100000	2400000			14000000	19000000	7100000
Neurogenic locus notch homolog protein 3 OS=Homo sapiens GN=NOTCH3 PE=1 SV=2	Q9UM47	1600000	960000	1900000	6500000	3300000	5400000	4500000	3700000	9700000	16000000	9600000	10000000
Golgi integral membrane protein 4 OS=Homo sapiens GN=GOLIM4 PE=1 SV=1	O00461		1600000	1300000	11000000	14000000		22000000	18000000	2400000	11000000	15000000	4500000
Multiple epidermal growth factor-like domains protein 8 OS=Homo sapiens GN=MEGF8 PE=1 SV=2	Q7Z7M0			1400000	6100000	5400000	1200000			2500000	6100000	6400000	1700000
cAMP-dependent protein kinase type II-alpha regulatory subunit OS=Homo sapiens GN=PRKAR2A PE=1 SV=2	P13861	1300000			3600000	4700000	2700000			8300000	2100000	1500000
Complement C1r subcomponent-like protein OS=Homo sapiens GN=C1RL PE=1 SV=2	Q9NZP8	2100000	790000	870000		48000000	31000000	70000000	43000000	18000000	67000000	81000000	44000000
Translin-associated protein X OS=Homo sapiens GN=TSNAX PE=1 SV=1	Q99598			1100000	810000		1600000	7200000	8000000	2800000	7700000	7500000	5300000
Beta-1,3-N-acetylglucosaminyltransferase lunatic fringe OS=Homo sapiens GN=LFNG PE=1 SV=2	Q8NES3	1100000			6600000	7900000	5300000		8200000		12000000	19000000
Polyadenylate-binding protein 1 OS=Homo sapiens GN=PABPC1 PE=1 SV=2	P11940	970000			7400000		1500000	7100000	7700000	8100000	8700000		2300000
Epididymis-specific alpha-mannosidase OS=Homo sapiens GN=MAN2B2 PE=1 SV=4	Q9Y2E5			820000			11000000	12000000		3300000	16000000		17000000
CD81 antigen OS=Homo sapiens GN=CD81 PE=1 SV=1	P60033		810000		18000000	11000000	21000000		7400000	7300000		20000000
Metallothionein-1E OS=Homo sapiens GN=MT1E PE=1 SV=1	P04732			540000	900000		11000000	28000000	9800000	24000000	31000000	3500000	18000000
UPF0160 protein MYG1, mitochondrial OS=Homo sapiens GN=C12orf10 PE=1 SV=2	Q9HB07		290000			7500000		11000000	5000000	5300000	2500000	5200000	4300000

## Sheet:  Significant Proteins DOWN REGU
Accession	Discription	FoldChange	DMSO 1 _ RUN 1	Control 1 _ RUN 2	Control 1 _ RUN 3	Control 2 _ RUN 1	Control 2 _ RUN 2	Control 2 _ RUN 3
Q9Y696	Chloride intracellular channel protein 4 OS=Homo sapiens GN=CLIC4 PE=1 SV=4	0.49331	43000000	35000000	19000000	12000000	24000000	24000000
P09603	Macrophage colony-stimulating factor 1 OS=Homo sapiens GN=CSF1 PE=1 SV=2	0.473974	250000000	230000000	240000000	220000000	270000000	270000000
O60888-2	Isoform A of Protein CutA OS=Homo sapiens GN=CUTA	0.46947	69000000	98000000	70000000	180000000	90000000	94000000
P35052	Glypican-1 OS=Homo sapiens GN=GPC1 PE=1 SV=2	0.451009	21000000	56000000	32000000	27000000	24000000	21000000
Q13011	Delta(3,5)-Delta(2,4)-dienoyl-CoA isomerase, mitochondrial OS=Homo sapiens GN=ECH1 PE=1 SV=2	0.44649	12000000	7200000	10000000	17000000	7800000	7300000
O15394	Neural cell adhesion molecule 2 OS=Homo sapiens GN=NCAM2 PE=1 SV=2	0.415728	4900000	2100000	4700000	7400000	2300000	2400000
P22626	Heterogeneous nuclear ribonucleoproteins A2/B1 OS=Homo sapiens GN=HNRNPA2B1 PE=1 SV=2	0.412199	91000000	74000000	83000000	69000000	71000000	28000000
P07585	Decorin OS=Homo sapiens GN=DCN PE=1 SV=1	0.39812	21000000	13000000	15000000	11000000	16000000	6200000
P07093-3	Isoform 3 of Glia-derived nexin OS=Homo sapiens GN=SERPINE2	0.3943	5500000	7200000	4700000	12000000	13000000	18000000
O14672	Disintegrin and metalloproteinase domain-containing protein 10 OS=Homo sapiens GN=ADAM10 PE=1 SV=1	0.357815	55000000	25000000	24000000	40000000	49000000	48000000
P50454	Serpin H1 OS=Homo sapiens GN=SERPINH1 PE=1 SV=2	0.35651	23000000	22000000	26000000	17000000	13000000	18000000
O15240	Neurosecretory protein VGF OS=Homo sapiens GN=VGF PE=1 SV=2	0.351401	31000000	15000000	30000000	19000000	17000000	20000000
Q8N114	Protein shisa-5 OS=Homo sapiens GN=SHISA5 PE=1 SV=1	0.349744	18000000	34000000	24000000	24000000	26000000	24000000
Q14247	Src substrate cortactin OS=Homo sapiens GN=CTTN PE=1 SV=2	0.330093	24000000	22000000	32000000	28000000	23000000	27000000
P04179	Superoxide dismutase [Mn], mitochondrial OS=Homo sapiens GN=SOD2 PE=1 SV=2	0.295557	11000000	19000000	16000000	140000000	150000000	56000000
Q9UNW1	Multiple inositol polyphosphate phosphatase 1 OS=Homo sapiens GN=MINPP1 PE=1 SV=1	0.29334	24000000	18000000	42000000	5800000	26000000	30000000
P55001	Microfibrillar-associated protein 2 OS=Homo sapiens GN=MFAP2 PE=2 SV=1	0.284634	6600000	15000000	10000000	18000000	17000000	12000000
Q9ULV4-3	Isoform 3 of Coronin-1C OS=Homo sapiens GN=CORO1C	0.264927	7500000	7300000	6600000	15000000	23000000	19000000
Q24JP5-2	Isoform 2 of Transmembrane protein 132A OS=Homo sapiens GN=TMEM132A	0.232572	4700000	6600000	7100000			440000

## Sheet: Significant proteins HIGH REGUL
Acession	Description	FoldChange	iHDAC 1 _ RUN 1	iHDAC 1 _ RUN 2	iHDAC 1 _ RUN 3	iHDAC 2 _ RUN 1	iHDAC 2 _ RUN 2	iHDAC 2 _ RUN 3
P14324	Farnesyl pyrophosphate synthase OS=Homo sapiens GN=FDPS PE=1 SV=4	10.6022	68000000	72000000	41000000	29000000	31000000	30000000
P04080	Cystatin-B OS=Homo sapiens GN=CSTB PE=1 SV=2	9.22616	150000000	110000000	120000000	37000000	39000000	25000000
Q9NZP8	Complement C1r subcomponent-like protein OS=Homo sapiens GN=C1RL PE=1 SV=2	7.72699	70000000	43000000	18000000	67000000	81000000	44000000
P06703	Protein S100-A6 OS=Homo sapiens GN=S100A6 PE=1 SV=1	6.29764	25000000	28000000	25000000	14000000	8600000	12000000
O43852-3	Isoform 3 of Calumenin OS=Homo sapiens GN=CALU	5.00665	200000000	150000000	170000000	260000000	120000000	130000000
P14618-2	Isoform M1 of Pyruvate kinase PKM OS=Homo sapiens GN=PKM	4.76045	43000000	39000000	18000000	14000000	17000000	12000000
Q00688	Peptidyl-prolyl cis-trans isomerase FKBP3 OS=Homo sapiens GN=FKBP3 PE=1 SV=1	4.73681	52000000	20000000	20000000	33000000	14000000	25000000
Q01518	Adenylyl cyclase-associated protein 1 OS=Homo sapiens GN=CAP1 PE=1 SV=5	4.56197	60000000	30000000	29000000	13000000	20000000	14000000
P04732	Metallothionein-1E OS=Homo sapiens GN=MT1E PE=1 SV=1	4.51233	28000000	9800000	24000000	31000000	3500000	18000000
Q06323	Proteasome activator complex subunit 1 OS=Homo sapiens GN=PSME1 PE=1 SV=1	4.44285	18000000	20000000	20000000	10000000	14000000	13000000
P07108-5	Isoform 5 of Acyl-CoA-binding protein OS=Homo sapiens GN=DBI	4.08729	130000000	91000000	150000000	67000000	71000000	68000000
P61586	Transforming protein RhoA OS=Homo sapiens GN=RHOA PE=1 SV=1	3.87451	15000000	7400000	53000000	21000000	64000000	12000000
P05387	60S acidic ribosomal protein P2 OS=Homo sapiens GN=RPLP2 PE=1 SV=1	3.5585	87000000	31000000	96000000	48000000	53000000	37000000
Q14696	LDLR chaperone MESD OS=Homo sapiens GN=MESDC2 PE=1 SV=2	3.46209	4800000	8700000	33000000	5700000	21000000	38000000
P00491	Purine nucleoside phosphorylase OS=Homo sapiens GN=PNP PE=1 SV=2	3.06907	26000000	21000000	22000000	15000000	13000000	13000000
Q9UKM7	Endoplasmic reticulum mannosyl-oligosaccharide 1,2-alpha-mannosidase OS=Homo sapiens GN=MAN1B1 PE=1 SV=2	3.03919	12000000	20000000	15000000	19000000	17000000	23000000
P49189	4-trimethylaminobutyraldehyde dehydrogenase OS=Homo sapiens GN=ALDH9A1 PE=1 SV=3	2.95072	24000000	24000000	29000000	11000000	5500000	8700000
P40925-3	Isoform 3 of Malate dehydrogenase, cytoplasmic OS=Homo sapiens GN=MDH1	2.79749	290000000	220000000	260000000	200000000	200000000	210000000
O75083	WD repeat-containing protein 1 OS=Homo sapiens GN=WDR1 PE=1 SV=4	2.77689	29000000	37000000	46000000	27000000	11000000	43000000
P0DP23	Calmodulin-1 OS=Homo sapiens GN=CALM1 PE=1 SV=1	2.7414	520000000	480000000	450000000	110000000	160000000	200000000
P58546	Myotrophin OS=Homo sapiens GN=MTPN PE=1 SV=2	2.72806	230000000	160000000	180000000	100000000	72000000	89000000
Q02952	A-kinase anchor protein 12 OS=Homo sapiens GN=AKAP12 PE=1 SV=4	2.71722	28000000	12000000	23000000	9200000	8000000	7900000
Q16658	Fascin OS=Homo sapiens GN=FSCN1 PE=1 SV=3	2.67844	48000000	32000000	37000000	19000000	29000000	13000000
P17655	Calpain-2 catalytic subunit OS=Homo sapiens GN=CAPN2 PE=1 SV=6	2.64515	11000000	12000000	15000000	17000000	14000000	4600000
Q99598	Translin-associated protein X OS=Homo sapiens GN=TSNAX PE=1 SV=1	2.62045	7200000	8000000	2800000	7700000	7500000	5300000
P51858	Hepatoma-derived growth factor OS=Homo sapiens GN=HDGF PE=1 SV=1	2.61965	58000000	59000000	39000000	10000000	11000000	24000000
P25789	Proteasome subunit alpha type-4 OS=Homo sapiens GN=PSMA4 PE=1 SV=1	2.61794	24000000	22000000	28000000	23000000	24000000	18000000
O15400	Syntaxin-7 OS=Homo sapiens GN=STX7 PE=1 SV=4	2.60746	22000000	15000000	12000000			20000000
P52565	Rho GDP-dissociation inhibitor 1 OS=Homo sapiens GN=ARHGDIA PE=1 SV=3	2.46648	250000000	330000000	350000000	200000000	170000000	140000000
Q14767	Latent-transforming growth factor beta-binding protein 2 OS=Homo sapiens GN=LTBP2 PE=1 SV=3	2.4547	7900000	7100000	15000000	23000000	30000000	25000000
Q86SR1	Polypeptide N-acetylgalactosaminyltransferase 10 OS=Homo sapiens GN=GALNT10 PE=1 SV=2	2.4539	6600000	11000000	10000000	16000000	24000000	9300000
P21399	Cytoplasmic aconitate hydratase OS=Homo sapiens GN=ACO1 PE=1 SV=3	2.43867	23000000	23000000	27000000	9800000	7800000	9300000
O95967	EGF-containing fibulin-like extracellular matrix protein 2 OS=Homo sapiens GN=EFEMP2 PE=1 SV=3	2.35418	24000000	27000000	36000000	110000000	100000000	89000000
P35754	Glutaredoxin-1 OS=Homo sapiens GN=GLRX PE=1 SV=2	2.34991	59000000	55000000	60000000	36000000	43000000	24000000
Q7Z7G0	Target of Nesh-SH3 OS=Homo sapiens GN=ABI3BP PE=1 SV=1	2.22556	41000000	34000000	27000000	60000000	58000000	62000000
Q15631	Translin OS=Homo sapiens GN=TSN PE=1 SV=1	2.22466	16000000	21000000	22000000	5900000		6200000
Q01469	Fatty acid-binding protein, epidermal OS=Homo sapiens GN=FABP5 PE=1 SV=3	2.20099	28000000	27000000	31000000	24000000	24000000	17000000
Q9NUQ9	Protein FAM49B OS=Homo sapiens GN=FAM49B PE=1 SV=1	2.19753	7000000	4100000	18000000		12000000	8000000
P37837	Transaldolase OS=Homo sapiens GN=TALDO1 PE=1 SV=2	2.15343	92000000	92000000	69000000	55000000	57000000	53000000
Q9Y646	Carboxypeptidase Q OS=Homo sapiens GN=CPQ PE=1 SV=1	2.0817	35000000	26000000	43000000	40000000	47000000	39000000
P34932	Heat shock 70 kDa protein 4 OS=Homo sapiens GN=HSPA4 PE=1 SV=4	2.07514	57000000	51000000	68000000	22000000	25000000	26000000
P32119	Peroxiredoxin-2 OS=Homo sapiens GN=PRDX2 PE=1 SV=5	2.06374	42000000	61000000	58000000	21000000	35000000	27000000
Q14019	Coactosin-like protein OS=Homo sapiens GN=COTL1 PE=1 SV=3	2.0602	120000000	98000000	84000000	51000000	30000000	28000000
