# Supplementary material for: Epigenetic Mechanisms Histone Deacetylase–Dependent Regulate the Glioblastoma Angiogenic Matrisome and Disrupt Endothelial Cell Behavior In Vitro
Source: Mol Cell Proteomics. 2024 Jan 23;23(3):100722. doi: 10.1016/j.mcpro.2024.100722 (PMC10883839; doi:10.1016/j.mcpro.2024.100722)
Supplement: Supplemental Table S8 — Dataset comprising an array-based molecular profiling of 1,122 patients newly diagnosed with low grade or high-grade glioma published by Ceccarelli and collaborators 2016. cBioPortal was searched using the proteins found in the secretomes and only proteins whose genes were mutated were analyzed. The table shows the main epidemiological, clinical, pathophysiological features and genomic alterations related to 43 patients. Green cells highlight genomic alterations associated with grade 2 glioma, yellow cells highlight genomic alterations associated with grade 3 glioma and red cells highlight genomic alterations associated with grade 4 glioma, GBM. COSMIC data base was used to map Matrisome proteins mutations in different types of cancers and Markov models (FATHMM), through the Analyze Cancer-Associated Variants tool, was used to investigate missense pathogenic mutations with a prediction threshold = −0,75. [file mmc9.xlsx]

## Sheet: A.Clinical data_Glioma
Epigenetic mechanisms Histone Deacetylase dependent regulate the Glioblastoma angiogenic matrisome and disrupt endothelial cell behavior in vitro Menezes, Aline1; Julião, Glaucia1; Mariath, Fernanda6, Ferreira, Ana Luiza1, Oliveira-Nunes, Maria Cecilia2, Gallucci, Lara 1, Evaristo, Joseph Albert Medeiros4; Nogueira, Fábio César Sousa 3; Pereira, Denise de Abreu5; Carneiro, Katia§1 §Corresponding …
Study ID	Patient ID	OS_STATUS	OS_MONTHS	Diagnosis Age	IDH status	Neoplasm Histologic Type Name	Neoplasm Histologic Grade	MGMT promoter status	Transcriptome Subtype	Number of Genomic alterations	ABI3BP	EFEMP2	LTBP2	ADAM10	DCN	SERPINH1	ADAM15	MMP7	MMP9	CRELD1	GAS6	HAPLN3	ITIH3	LTBP1	PAPPA2	SERPINA7	TNXB
lgggbm_tcga_pub	TCGA-DH-A66F	0:LIVING	17.2	49	Mutant	oligodendroglioma	G2	Methylated	PN	1	no alteration	no alteration	no alteration	no alteration	no alteration	no alteration	no alteration	no alteration	no alteration	no alteration	no alteration	no alteration	R678H	no alteration	no alteration	no alteration	no alteration
lgggbm_tcga_pub	TCGA-DH-A7US	0:LIVING	10.2	50	Mutant	oligodendroglioma	G2	Methylated	PN	1	no alteration	no alteration	no alteration	no alteration	no alteration	no alteration	no alteration	no alteration	no alteration	no alteration	no alteration	no alteration	no alteration	G1067D	no alteration	no alteration	no alteration
lgggbm_tcga_pub	TCGA-FG-A60J	0:LIVING	7	47	Mutant	oligoastrocytoma	G2	Methylated	PN	1	no alteration	no alteration	no alteration	no alteration	no alteration	no alteration	no alteration	no alteration	no alteration	no alteration	no alteration	no alteration	no alteration	no alteration	no alteration	L188R	no alteration
lgggbm_tcga_pub	TCGA-HT-7676	0:LIVING	0.2	26	Mutant	oligodendroglioma	G2	Unmethylated	PN	1	no alteration	no alteration	no alteration	no alteration	no alteration	no alteration	no alteration	AMP	no alteration	no alteration	no alteration	no alteration	no alteration	no alteration	A1404V	no alteration	no alteration
lgggbm_tcga_pub	TCGA-R8-A6MO	0:LIVING	32.6	53	Mutant	oligodendroglioma	G2	Methylated	PN	1	A540V	no alteration	no alteration	no alteration	no alteration	no alteration	no alteration	no alteration	no alteration	no alteration	no alteration	no alteration	no alteration	no alteration	no alteration	no alteration	no alteration
lgggbm_tcga_pub	TCGA-CS-4941	1:DECEASED	7.7	67	WT	astrocytoma	G3	Methylated	CL	1	no alteration	G77S	no alteration	no alteration	no alteration	no alteration	no alteration	no alteration	no alteration	no alteration	no alteration	no alteration	no alteration	no alteration	R57*	no alteration	no alteration
lgggbm_tcga_pub	TCGA-CS-5393	0:LIVING	40.1	39	Mutant	astrocytoma	G3	Methylated	PN	1	no alteration	no alteration	no alteration	no alteration	no alteration	no alteration	no alteration	no alteration	no alteration	no alteration	no alteration	no alteration	no alteration	no alteration	no alteration	no alteration	A1661T
lgggbm_tcga_pub	TCGA-DB-A4XD	0:LIVING	27	32	Mutant	astrocytoma	G3	Methylated	PN	1	no alteration	no alteration	no alteration	no alteration	no alteration	Q368*	no alteration	no alteration	no alteration	no alteration	no alteration	no alteration	no alteration	no alteration	no alteration	no alteration	no alteration
lgggbm_tcga_pub	TCGA-DB-A64W	0:LIVING	13.6	65	Mutant	oligoastrocytoma	G3	Methylated	PN	1	no alteration	no alteration	no alteration	no alteration	no alteration	no alteration	no alteration	no alteration	A406V	no alteration	no alteration	no alteration	no alteration	no alteration	no alteration	no alteration	no alteration
lgggbm_tcga_pub	TCGA-DB-A75L	0:LIVING	6.4	36	Mutant	astrocytoma	G3	Methylated	NE	1	no alteration	no alteration	no alteration	no alteration	no alteration	no alteration	no alteration	no alteration	no alteration	no alteration	no alteration	no alteration	no alteration	no alteration	no alteration	no alteration	R1777H
lgggbm_tcga_pub	TCGA-DU-6393	1:DECEASED	52.1	66	Mutant	oligodendroglioma	G3	Methylated	PN	1	no alteration	no alteration	no alteration	G342E	no alteration	no alteration	no alteration	no alteration	no alteration	no alteration	no alteration	no alteration	no alteration	no alteration	no alteration	no alteration	no alteration
lgggbm_tcga_pub	TCGA-DU-A76R	1:DECEASED	21.3	51	Mutant	oligodendroglioma	G3	Methylated	NE	1	no alteration	no alteration	no alteration	no alteration	no alteration	no alteration	no alteration	no alteration	no alteration	no alteration	no alteration	no alteration	no alteration	no alteration	A146T	no alteration	no alteration
lgggbm_tcga_pub	TCGA-HT-7468	0:LIVING	6.7	30	Mutant	oligodendroglioma	G3	Methylated	PN	1	no alteration	no alteration	no alteration	no alteration	no alteration	no alteration	no alteration	no alteration	no alteration	no alteration	no alteration	no alteration	no alteration	no alteration	no alteration	no alteration	R994C
lgggbm_tcga_pub	TCGA-HT-8564	0:LIVING	15.7	47	WT	astrocytoma	G3	Unmethylated	NE	1	no alteration	R379H	no alteration	no alteration	no alteration	no alteration	no alteration	no alteration	no alteration	no alteration	no alteration	no alteration	no alteration	no alteration	no alteration	no alteration	no alteration
lgggbm_tcga_pub	TCGA-HT-A5R9	0:LIVING	0.1	48	Mutant	oligodendroglioma	G3	Methylated	PN	1	no alteration	no alteration	no alteration	no alteration	no alteration	T195M	no alteration	no alteration	no alteration	no alteration	no alteration	no alteration	no alteration	no alteration	no alteration	no alteration	no alteration
lgggbm_tcga_pub	TCGA-HT-A5RA	0:LIVING	14.7	65	WT	astrocytoma	G3	Unmethylated	CL	1	no alteration	no alteration	no alteration	no alteration	no alteration	no alteration	no alteration	no alteration	no alteration	no alteration	no alteration	no alteration	no alteration	Q1093R	no alteration	no alteration	no alteration
lgggbm_tcga_pub	TCGA-IK-8125	0:LIVING	42.7	62	Mutant	oligoastrocytoma	G3	Methylated	NE	1	R564C	no alteration	no alteration	no alteration	no alteration	no alteration	no alteration	no alteration	no alteration	no alteration	no alteration	no alteration	no alteration	no alteration	no alteration	no alteration	no alteration
lgggbm_tcga_pub	TCGA-P5-A730	0:LIVING	0.2	22	Mutant	oligoastrocytoma	G3	Methylated	PN	1	no alteration	no alteration	no alteration	no alteration	no alteration	no alteration	N792S	no alteration	no alteration	no alteration	no alteration	no alteration	no alteration	no alteration	no alteration	no alteration	no alteration
lgggbm_tcga_pub	TCGA-S9-A7R2	1:DECEASED	10.4	69	WT	astrocytoma	G3	Unmethylated		1	no alteration	no alteration	no alteration	no alteration	no alteration	no alteration	no alteration	no alteration	no alteration	no alteration	no alteration	no alteration	no alteration	S460*	no alteration	no alteration	no alteration
lgggbm_tcga_pub	TCGA-TM-A84H	0:LIVING	24.2	44	Mutant	oligoastrocytoma	G3	Methylated		1	no alteration	no alteration	no alteration	no alteration	no alteration	no alteration	no alteration	no alteration	no alteration	no alteration	L419V	no alteration	no alteration	no alteration	no alteration	no alteration	no alteration
lgggbm_tcga_pub	TCGA-TM-A84I	0:LIVING	19.4	30	Mutant	astrocytoma	G3	Methylated		1	no alteration	no alteration	no alteration	no alteration	no alteration	no alteration	no alteration	no alteration	no alteration	no alteration	no alteration	no alteration	no alteration	no alteration	no alteration	no alteration	T1873M
lgggbm_tcga_pub	TCGA-06-0209	1:DECEASED	7.6	76	WT	glioblastoma	G4			1	no alteration	no alteration	R1565C	no alteration	no alteration	no alteration	no alteration	no alteration	no alteration	no alteration	no alteration	no alteration	no alteration	no alteration	no alteration	no alteration	no alteration
lgggbm_tcga_pub	TCGA-06-0213	1:DECEASED	0.5	55	WT	glioblastoma	G4		ME	1	no alteration	no alteration	no alteration	no alteration	R133*	no alteration	no alteration	no alteration	no alteration	no alteration	no alteration	no alteration	no alteration	no alteration	no alteration	no alteration	no alteration
lgggbm_tcga_pub	TCGA-06-0216	1:DECEASED	24.1	61	WT	glioblastoma	G4		CL	1	no alteration	no alteration	no alteration	no alteration	no alteration	no alteration	no alteration	no alteration	no alteration	no alteration	no alteration	no alteration	no alteration	no alteration	P235T	no alteration	no alteration
lgggbm_tcga_pub	TCGA-06-0686	0:LIVING	9.4	53	WT	glioblastoma	G4		PN	1	no alteration	no alteration	no alteration	no alteration	no alteration	no alteration	no alteration	no alteration	no alteration	G196D	no alteration	no alteration	no alteration	no alteration	no alteration	no alteration	no alteration
lgggbm_tcga_pub	TCGA-06-0743	0:LIVING	22.3	69	WT	glioblastoma	G4		CL	1	no alteration	no alteration	no alteration	no alteration	no alteration	no alteration	no alteration	no alteration	no alteration	no alteration	no alteration	no alteration	V869I	no alteration	no alteration	no alteration	no alteration
lgggbm_tcga_pub	TCGA-06-0939	0:LIVING	20.9	79	WT	glioblastoma	G4	Unmethylated	NE	1	no alteration	no alteration	no alteration	no alteration	no alteration	no alteration	no alteration	no alteration	no alteration	no alteration	no alteration	no alteration	no alteration	no alteration	D345N	no alteration	no alteration
lgggbm_tcga_pub	TCGA-06-2557	1:DECEASED	1.1	76	WT	glioblastoma	G4	Unmethylated	ME	1	R56C	no alteration	no alteration	no alteration	no alteration	no alteration	no alteration	no alteration	no alteration	no alteration	no alteration	no alteration	no alteration	no alteration	no alteration	no alteration	no alteration
lgggbm_tcga_pub	TCGA-06-2559	1:DECEASED	4.9	83	WT	glioblastoma	G4	Methylated	ME	1	no alteration	no alteration	no alteration	no alteration	no alteration	no alteration	no alteration	no alteration	no alteration	no alteration	no alteration	no alteration	no alteration	Q344=	no alteration	no alteration	no alteration
lgggbm_tcga_pub	TCGA-19-2619	0:LIVING	9.7	55	WT	glioblastoma	G4	Methylated	CL	1	T456M	no alteration	no alteration	no alteration	no alteration	no alteration	no alteration	no alteration	no alteration	no alteration	no alteration	no alteration	no alteration	no alteration	no alteration	no alteration	no alteration
lgggbm_tcga_pub	TCGA-19-2620	1:DECEASED	4.9	70	WT	glioblastoma	G4	Methylated	CL	1	no alteration	no alteration	A50T	no alteration	no alteration	no alteration	no alteration	no alteration	no alteration	no alteration	no alteration	no alteration	no alteration	no alteration	no alteration	no alteration	no alteration
lgggbm_tcga_pub	TCGA-19-5959	0:LIVING	5.3	77	WT	glioblastoma	G4	Methylated	CL	1	no alteration	no alteration	no alteration	no alteration	no alteration	no alteration	no alteration	no alteration	no alteration	no alteration	no alteration	G17V	no alteration	no alteration	no alteration	no alteration	no alteration
lgggbm_tcga_pub	TCGA-26-5133	0:LIVING	14.9	59	WT	glioblastoma	G4	Unmethylated	CL	1	no alteration	no alteration	P1227L	no alteration	no alteration	no alteration	no alteration	AMP	no alteration	no alteration	no alteration	no alteration	no alteration	no alteration	no alteration	no alteration	no alteration
lgggbm_tcga_pub	TCGA-27-1835	1:DECEASED	21.3	53	WT	glioblastoma	G4	Methylated	CL	1	no alteration	no alteration	G821A, G810=	no alteration	no alteration	no alteration	no alteration	no alteration	V398M	no alteration	no alteration	no alteration	no alteration	no alteration	no alteration	no alteration	no alteration
lgggbm_tcga_pub	TCGA-28-2499	0:LIVING	14.5	59	WT	glioblastoma	G4	Unmethylated	NE
lgggbm_tcga_pub	TCGA-28-2514	0:LIVING	5.3	45	WT	glioblastoma	G4	Unmethylated	CL	1	no alteration	no alteration	no alteration	no alteration	no alteration	no alteration	no alteration	no alteration	no alteration	no alteration	no alteration	no alteration	no alteration	no alteration	no alteration	V106I	no alteration
lgggbm_tcga_pub	TCGA-28-5216	0:LIVING	13.6	52	WT	glioblastoma	G4	Unmethylated	ME	1	no alteration	no alteration	no alteration	no alteration	no alteration	no alteration	no alteration	no alteration	A228T	no alteration	no alteration	no alteration	no alteration	no alteration	no alteration	no alteration	no alteration
lgggbm_tcga_pub	TCGA-32-2615	1:DECEASED	15.9	62	WT	glioblastoma	G4	Unmethylated	ME	1	no alteration	no alteration	no alteration	no alteration	no alteration	no alteration	no alteration	no alteration	no alteration	no alteration	no alteration	no alteration	L30F	no alteration	no alteration	no alteration	no alteration
lgggbm_tcga_pub	TCGA-32-2632	1:DECEASED	8.8	80	WT	glioblastoma	G4	Unmethylated	ME	1	no alteration	no alteration	T798M	no alteration	no alteration	no alteration	no alteration	no alteration	no alteration	no alteration	no alteration	no alteration	no alteration	no alteration	no alteration	no alteration	no alteration
lgggbm_tcga_pub	TCGA-76-6192	1:DECEASED	3.3	74	WT	glioblastoma	G4	Unmethylated	PN	1	no alteration	no alteration	no alteration	no alteration	no alteration	no alteration	no alteration	V78I	no alteration	no alteration	no alteration	no alteration	no alteration	no alteration	no alteration	no alteration	no alteration
lgggbm_tcga_pub	TCGA-81-5910	1:DECEASED	1.6	64	WT	glioblastoma	G4	Unmethylated	CL	1	no alteration	no alteration	no alteration	no alteration	no alteration	no alteration	no alteration	no alteration	no alteration	P41T	no alteration	no alteration	no alteration	no alteration	no alteration	no alteration	no alteration
lgggbm_tcga_pub	TCGA-28-2510	NA	NA		WT			Unmethylated		1	no alteration	no alteration	no alteration	C536G	no alteration	no alteration	no alteration	no alteration	no alteration	no alteration	no alteration	no alteration	no alteration	no alteration	no alteration	no alteration	no alteration
lgggbm_tcga_pub	TCGA-TQ-A7RW	NA	NA		Mutant			Methylated		1	no alteration	no alteration	no alteration	no alteration	S264C	no alteration	no alteration	no alteration	no alteration	AMP	no alteration	no alteration	AMP	no alteration	no alteration	no alteration	no alteration
Average_OS:			14.1317	56.0976

## Sheet: B.Matrisome Proteins Mutations
Epigenetic mechanisms Histone Deacetylase dependent regulate the Glioblastoma angiogenic matrisome and disrupt endothelial cell behavior in vitro Aline Menezes1 , Glaucia Julião1 , Fernanda Mariath2 , Ana Luiza Ferreira1 , Maria Cecilia Oliveira-Nunes3 , Lara Gallucci1 , Joseph Albert Medeiros Evaristo4 , Fábio César Sousa Nogueira 4,5, Denise de Abreu Pereira6 , Katia Carneiro1 §Corresponding au…
		Matrisome proetein mutation:	Type:	Chromosome:	Start:	End:	Strand:	COSMIC ID:	Mutation score:
	UP REGULATED iHDAC	ABI3BP_Q7Z7G0 (c.1690C>T;p.R564C)	Substitution_Missense	3	100804848	100804849	1	COSM102411897	3.24		Legend:
		ABI3BP_Q7Z7G0 (c.1367C>T;p.T456M)	Substitution_Missense	3	100850052	100850053	1	COSM102414869	3.14		Low and high grade glioma mutation
		ABI3BP_Q7Z7G0 (c.1619C>T;p.A540V)	Substitution_Missense	3	100808213	100808214	1	COSM102414930	3.29		High grade glioma mutation
		ABI3BP_Q7Z7G0 (c.166C>T;p.R56C)	Substitution_Missense	3	100926415	100926416	1	COSM102433079	-0.38		Low grade glioma mutation
		EFEMP2_O95967 (c.229G>A;p.G77S)	Substitution_Missense	11	65871294	65871295	1	COSM104549683	5.23
		EFEMP2_O95967 (c.1136G>A;p.R379H)	Substitution_Missense	11	65867894	65867895	1	COSM104550059	3.39
		LTBP2_Q14767 (c.148G>A;p.A50T)	Substitution_Missense	14	74611796	74611797	1	COSM103735788	3.88
		LTBP2_Q14767 (c.2462G>C;p.G821A)	Substitution_Missense	14	74525191	74525192	1	COSM103724018	4.01
		LTBP2_Q14767 (c.3680C>T;p.P1227L)	Substitution_Missense	14	74508067	74508068	1	COSM103729165	4.78
		LTBP2_Q14767 (c.2393C>T;p.T798M)	Substitution_Missense	14	74526109	74526110	1	COSM103723813	3.88
	Down regulated iHDAC	ADAM10_O14672 (c.1025G>A;p.G342E)	Substitution_Missense	15	58633346	58633347	1	COSM101037541	-0,89*
		ADAM10_O14672 (C536G)							-2,1*
		DCN_P07585 (c.791C>G;p.S264C)	Substitution_Missense	12	91151747	91151748	1	COSM98645740	2.19
		SERPINH1_P50454 (c.584C>T;p.T195M)	Substitution_Missense	11	75566932	75566933	1	COSM152701977	3.29
	Control only	ADAM15_Q13444 (c.2375A>G;p.N792S)	Substitution_Missense	1	155061925	155061926	1	COSM108811814	-1,1*
		MMP7_P09237 (c.232G>A;p.V78I)	Substitution_Missense	11	102527859	102527860	1	COSM100767379	3.26
		MMP9_P14780 (c.1192G>A;p.V398M)	Substitution_Missense	20	46012443	46012444	1	COSM113216198	1.1
		MMP9_P14780 (c.1217C>T;p.A406V)	Substitution_Missense	20	46012468	46012469	1	COSM113217166	1.7
		MMP9_P14780 (c.682G>A;p.A228T)	Substitution_Missense	20	46011174	46011175	1	COSM113219019	1.32
	iHDAC only	CRELD1_Q96HD1 (c.587G>A;p.G196D)	Substitution_Missense	3	9940975	9940976	1	COSM106535274	3.31
		CRELD1_Q96HD1 (c.121C>A;p.P41T)	Substitution_Missense	3	9934558	9934559	1	COSM106534303	5.84
		HAPLN3_Q96S86 (G17V)							2.38
		LTBP1_Q14766 (c.3200G>A;p.G1067D)	Substitution_Missense	2	33293246	33293247	1	COSM121628673	2.49
		LTBP1_Q14766 (c.3278A>G;p.Q1093R)	Substitution_Missense	2	33300492	33300493	1	COSM121648867	4.77
		PAPPA2_Q9BXP8 (c.4211C>T;p.A1404V)	Substitution_Missense	1	176765724	176765725	1	COSM111650872	2.25
		PAPPA2_Q9BXP8 (c.436G>A;p.A146T)	Substitution_Missense	1	176556757	176556758	1	COSM111667816	2.51
		PAPPA2_Q9BXP8 (c.1033G>A;p.D345N)	Substitution_Missense	1	176594636	176594637	1	COSM111648275	2.55
		PAPPA2_Q9BXP8 (c.703C>A;p.P235T)	Substitution_Missense	1	176557024	176557025	1	COSM111654873	2.47
		SERPINA7_P05543 (c.563T>G;p.L188R)	Substitution_Missense	X	106036495	106036496	1	COSM107744273	3.25
		SERPINA7_P05543 (c.316G>A;p.V106I)	Substitution_Missense	X	106036742	106036743	1	COSM107745115	3.76

## Sheet: C.Tumor Types
	Gene Name	Transcript	Sample Name	Sample ID	AA Mutation	CDS Mutation	Primary Tissue	Tissue Subtype 1	Histology	Histology Subtype 1	Histology Subtype 2	Pubmed Id	CGP Study	Somatic Status	Sample Type	Zygosity	Genomic Co-ordinates
UP REGULATED iHDAC	ABI3BP	ENST00000284322.9	J06	2815380	p.R564C	c.1690C>T	Central nervous system	Brain	Glioma	Astrocytoma Grade IV	Glioblastoma multiforme	29263181	-	Confirmed Somatic	Tumour Sample	Unknown	3:100804849..100804849
	ABI3BP	ENST00000284322.9	U343	2491104	p.R564C	c.1690C>T	Central nervous system	Brain	Glioma	Astrocytoma Grade IV	Glioblastoma multiforme	26496030	-	Previously Reported	Cultured	Unknown	3:100804849..100804849
	ABI3BP	ENST00000284322.9	TCGA-IK-8125-01	2194410	p.R564C	c.1690C>T	Central nervous system	Brain	Glioma	NS	NS	-	545	Confirmed Somatic	Unknown	Unknown	3:100804849..100804849
	ABI3BP	ENST00000284322.9	TCGA-19-2619-01	2120302	p.T456M	c.1367C>T	Central nervous system	Brain	Glioma	Astrocytoma Grade IV	Glioblastoma multiforme	-	329	Confirmed Somatic	Unknown	Unknown	3:100850053..100850053
	ABI3BP	ENST00000284322.9	T3064	2296168	p.T456M	c.1367C>T	Large intestine	Colon	Carcinoma	Adenocarcinoma	NS	25344691	-	Confirmed Somatic	Unknown	Unknown	3:100850053..100850053
	ABI3BP	ENST00000284322.9	TCGA-R8-A6MO-01	2194227	p.A540V	c.1619C>T	Central nervous system	Brain	Glioma	NS	NS	-	545	Confirmed Somatic	Unknown	Unknown	3:100808214..100808214
	ABI3BP	ENST00000284322.9	2924509	2924509	p.R56C	c.166C>T	Haematopoietic and lymphoid	NS	Lymphoid neoplasm	T cell prolymphocytic leukaemia	NS	24825865	-	Previously Reported	Tumour Sample	Unknown	3:100926416..100926416
	ABI3BP	ENST00000284322.9	TCGA-06-2557-01	1337877	p.R56C	c.166C>T	Central nervous system	Brain	Glioma	Astrocytoma Grade IV	Glioblastoma multiforme	-	329	Confirmed Somatic	Tumour Sample	Unknown	3:100926416..100926416
	EFEMP2	ENST00000307998.10	TCGA-CS-4941-01	2194417	p.G77S	c.229G>A	Central nervous system	Brain	Glioma	NS	NS	-	545	Confirmed Somatic	Unknown	Unknown	11:65871295..65871295
	EFEMP2	ENST00000307998.10	TCGA-HT-8564-01	2194363	p.R379H	c.1136G>A	Central nervous system	Brain	Glioma	NS	NS	-	545	Confirmed Somatic	Unknown	Unknown	11:65867895..65867895
	LTBP2	ENST00000261978.8	TCGA-19-2620-01	2120303	p.A50T	c.148G>A	Central nervous system	Brain	Glioma	Astrocytoma Grade IV	Glioblastoma multiforme	-	329	Confirmed Somatic	Unknown	Unknown	14:74611797..74611797
	LTBP2	ENST00000261978.8	TCGA-27-1835	2108062	p.G821A	c.2462G>C	Central nervous system	Brain	Glioma	Astrocytoma Grade IV	Glioblastoma multiforme	23917401	-	Confirmed Somatic	Unknown	Unknown	14:74525192..74525192
	LTBP2	ENST00000261978.8	TCGA-27-1835-01	1338060	p.G821A	c.2462G>C	Central nervous system	Brain	Glioma	Astrocytoma Grade IV	Glioblastoma multiforme	-	329	Confirmed Somatic	Tumour Sample	Unknown	14:74525192..74525192
	LTBP2	ENST00000261978.8	TCGA-26-5133	2108057	p.P1227L	c.3680C>T	Central nervous system	Brain	Glioma	Astrocytoma Grade IV	Glioblastoma multiforme	23917401	-	Confirmed Somatic	Unknown	Unknown	14:74508068..74508068
	LTBP2	ENST00000261978.8	TCGA-26-5133-01	2120323	p.P1227L	c.3680C>T	Central nervous system	Brain	Glioma	Astrocytoma Grade IV	Glioblastoma multiforme	-	329	Confirmed Somatic	Unknown	Unknown	14:74508068..74508068
	LTBP2	ENST00000261978.8	PD_06	2688647	p.P1227L	c.3680C>T	Skin	Face	Carcinoma	Squamous cell carcinoma	NS	24662767	-	Confirmed Somatic	Tumour Sample	Heterozygous	14:74508068..74508068
	LTBP2	ENST00000261978.8	TCGA-32-2632-01	2120352	p.T798M	c.2393C>T	Central nervous system	Brain	Glioma	Astrocytoma Grade IV	Glioblastoma multiforme	-	329	Confirmed Somatic	Unknown	Unknown	14:74526110..74526110
	LTBP2	ENST00000261978.8	PCSI_0410_Ag_M_526	2743796	p.T798M	c.2393C>T	Pancreas	NS	Carcinoma	NS	NS	-	382	Confirmed Somatic	Tumour Sample	Unknown	14:74526110..74526110
	LTBP2	ENST00000261978.8	PCSI_0410_Di_M_526	2743797	p.T798M	c.2393C>T	Pancreas	NS	Carcinoma	NS	NS	-	382	Confirmed Somatic	Tumour Sample	Unknown	14:74526110..74526110
	LTBP2	ENST00000261978.8	PCSI_0410_Hr_M_526	2743798	p.T798M	c.2393C>T	Pancreas	NS	Carcinoma	NS	NS	-	382	Confirmed Somatic	Tumour Sample	Unknown	14:74526110..74526110
	LTBP2	ENST00000261978.8	PCSI_0410_Ln_M_526	2743799	p.T798M	c.2393C>T	Pancreas	NS	Carcinoma	NS	NS	-	382	Confirmed Somatic	Tumour Sample	Unknown	14:74526110..74526110
	LTBP2	ENST00000261978.8	PCSI_0410_Lu_M_526	2743800	p.T798M	c.2393C>T	Pancreas	NS	Carcinoma	NS	NS	-	382	Confirmed Somatic	Tumour Sample	Unknown	14:74526110..74526110
	LTBP2	ENST00000261978.8	PCSI_0410_Lu_M_5262	2743801	p.T798M	c.2393C>T	Pancreas	NS	Carcinoma	NS	NS	-	382	Confirmed Somatic	Tumour Sample	Unknown	14:74526110..74526110
	LTBP2	ENST00000261978.8	PCSI_0410_Lv_M_526	2743802	p.T798M	c.2393C>T	Pancreas	NS	Carcinoma	NS	NS	-	382	Confirmed Somatic	Tumour Sample	Unknown	14:74526110..74526110
	LTBP2	ENST00000261978.8	PCSI_0410_Om_M_526	2743803	p.T798M	c.2393C>T	Pancreas	NS	Carcinoma	NS	NS	-	382	Confirmed Somatic	Tumour Sample	Unknown	14:74526110..74526110
	LTBP2	ENST00000261978.8	PCSI_0410_Pa_P	2746148	p.T798M	c.2393C>T	Pancreas	NS	Carcinoma	NS	NS	-	382	Confirmed Somatic	Tumour Sample	Unknown	14:74526110..74526110
	LTBP2	ENST00000261978.8	100	2748072	p.T798M	c.2393C>T	Stomach	NS	Carcinoma	NS	NS	-	683	Confirmed Somatic	Tumour Sample	Unknown	14:74526110..74526110
DOWN REGULATED iHDAC	ADAM10	ENST00000260408.7	TCGA-DU-6393-01	2194415	p.G342E	c.1025G>A	Central nervous system	Brain	Glioma	NS	NS	-	545	Confirmed Somatic	Unknown	Unknown	15:58633347..58633347
	DCN	ENST00000052754.9	TCGA-TQ-A7RW-01	2386290	p.S264C	c.791C>G	Central nervous system	Brain	Glioma	NS	NS	-	545	Confirmed Somatic	Tumour Sample	Unknown	12:91151748..91151748
	SERPINH1	ENST00000524558.5	TCGA-HT-A5R9-01	2194208	p.T195M	c.584C>T	Central nervous system	Brain	Glioma	NS	NS	-	545	Confirmed Somatic	Unknown	Unknown	11:75566933..75566933
CONTROLONLY	ADAM15	ENST00000356955.6	TCGA-P5-A730-01	2386277	p.N792S	c.2375A>G	Central nervous system	Brain	Glioma	NS	NS	-	545	Confirmed Somatic	Tumour Sample	Unknown	1:155061926..155061926
	MMP7	ENST00000260227.4	GBM2-I1	2813437	p.V78I	c.232G>A	Central nervous system	Brain	Glioma	Astrocytoma Grade IV	Glioblastoma multiforme	28263318	-	Confirmed Somatic	Tumour Sample	Unknown	11:102527860..102527860
	MMP7	ENST00000260227.4	GBM2-I2	2813438	p.V78I	c.232G>A	Central nervous system	Brain	Glioma	Astrocytoma Grade IV	Glioblastoma multiforme	28263318	-	Confirmed Somatic	Tumour Sample	Unknown	11:102527860..102527860
	MMP7	ENST00000260227.4	TCGA-76-6192-01	2120386	p.V78I	c.232G>A	Central nervous system	Brain	Glioma	Astrocytoma Grade IV	Glioblastoma multiforme	-	329	Confirmed Somatic	Unknown	Unknown	11:102527860..102527860
	MMP7	ENST00000260227.4	TCGA-AG-A02N-01	1651667	p.V78I	c.232G>A	Large intestine	Rectum	Carcinoma	Adenocarcinoma	NS	-	375	Confirmed Somatic	Tumour Sample	Unknown	11:102527860..102527860
	MMP7	ENST00000260227.4	T2763	2658548	p.V78I	c.232G>A	Large intestine	NS	Carcinoma	Adenocarcinoma	NS	27149842	-	Confirmed Somatic	Unknown	Unknown	11:102527860..102527860
	MMP7	ENST00000260227.4	TCGA-BR-4370-01	2197927	p.V78I	c.232G>A	Stomach	NS	Carcinoma	Adenocarcinoma	NS	-	541	Confirmed Somatic	Unknown	Unknown	11:102527860..102527860
	MMP9	ENST00000372330.3	TCGA-27-1835	2108062	p.V398M	c.1192G>A	Central nervous system	Brain	Glioma	Astrocytoma Grade IV	Glioblastoma multiforme	23917401	-	Confirmed Somatic	Unknown	Unknown	20:46012444..46012444
	MMP9	ENST00000372330.3	TCGA-27-1835-01	1338060	p.V398M	c.1192G>A	Central nervous system	Brain	Glioma	Astrocytoma Grade IV	Glioblastoma multiforme	-	329	Confirmed Somatic	Tumour Sample	Unknown	20:46012444..46012444
	MMP9	ENST00000372330.3	PD42092a	2894833	p.V398M	c.1192G>A	Skin	Head neck	Malignant melanoma	Superficial spreading	NS	33024263	-	Previously Reported	Tumour Sample	Unknown	20:46012444..46012444
	MMP9	ENST00000372330.3	SJALL018395-R	2824028	p.A406V	c.1217C>T	Haematopoietic and lymphoid	NS	Lymphoid neoplasm	Acute lymphoblastic B cell leukaemia	NS	31697823	-	Confirmed Somatic	Tumour Sample	Unknown	20:46012469..46012469
	MMP9	ENST00000372330.3	TCGA-DB-A64W-01	2194255	p.A406V	c.1217C>T	Central nervous system	Brain	Glioma	NS	NS	-	545	Confirmed Somatic	Unknown	Unknown	20:46012469..46012469
	MMP9	ENST00000372330.3	TCGA-24-2024-01	1474857	p.A406V	c.1217C>T	Ovary	NS	Carcinoma	Serous carcinoma	NS	21720365	331	Confirmed Somatic	Tumour Sample	Unknown	20:46012469..46012469
	MMP9	ENST00000372330.3	TCGA-28-5216-01	2120339	p.A228T	c.682G>A	Central nervous system	Brain	Glioma	Astrocytoma Grade IV	Glioblastoma multiforme	-	329	Confirmed Somatic	Unknown	Unknown	20:46011175..46011175
iHDAC ONLY	CRELD1	ENST00000326434.9	TCGA-06-0686-01	1337856	p.G196D	c.587G>A	Central nervous system	Brain	Glioma	Astrocytoma Grade IV	Glioblastoma multiforme	-	329	Confirmed Somatic	Tumour Sample	Unknown	3:9940976..9940976
	CRELD1	ENST00000326434.9	TCGA-81-5910-01	2120398	p.P41T	c.121C>A	Central nervous system	Brain	Glioma	Astrocytoma Grade IV	Glioblastoma multiforme	-	329	Confirmed Somatic	Unknown	Unknown	3:9934559..9934559
	LTBP1	ENST00000404816.6	TCGA-DH-A7US-01	2340166	p.G1067D	c.3200G>A	Central nervous system	Brain	Glioma	NS	NS	-	545	Confirmed Somatic	Tumour Sample	Unknown	2:33293247..33293247
	LTBP1	ENST00000404816.6	TCGA-HT-A5RA-01	2194256	p.Q1093R	c.3278A>G	Central nervous system	Brain	Glioma	NS	NS	-	545	Confirmed Somatic	Unknown	Unknown	2:33300493..33300493
	PAPPA2	ENST00000367662.4	TCGA-HT-7676-01	2194277	p.A1404V	c.4211C>T	Central nervous system	Brain	Glioma	NS	NS	-	545	Confirmed Somatic	Unknown	Unknown	1:176765725..176765725
	PAPPA2	ENST00000367662.4	TCGA-D3-A2JO-06	2121523	p.A1404V	c.4211C>T	Skin	NS	Malignant melanoma	NS	NS	-	540	Confirmed Somatic	Unknown	Unknown	1:176765725..176765725
	PAPPA2	ENST00000367662.4	TCGA-DU-A76R-01	2262775	p.A146T	c.436G>A	Central nervous system	Brain	Glioma	NS	NS	-	545	Confirmed Somatic	Tumour Sample	Unknown	1:176556758..176556758
	PAPPA2	ENST00000367662.4	TCGA-06-0939	2107997	p.D345N	c.1033G>A	Central nervous system	Brain	Glioma	Astrocytoma Grade IV	Glioblastoma multiforme	23917401	-	Confirmed Somatic	Unknown	Unknown	1:176594637..176594637
	PAPPA2	ENST00000367662.4	TCGA-06-0939-01	2120259	p.D345N	c.1033G>A	Central nervous system	Brain	Glioma	Astrocytoma Grade IV	Glioblastoma multiforme	-	329	Confirmed Somatic	Unknown	Unknown	1:176594637..176594637
	PAPPA2	ENST00000367662.4	ILMN15	2816775	p.D345N	c.1033G>A	Large intestine	Colon	Carcinoma	Adenocarcinoma	NS	29937994	-	Confirmed Somatic	Tumour Sample	Unknown	1:176594637..176594637
	PAPPA2	ENST00000367662.4	TCGA-AX-A3G8-01	2198454	p.D345N	c.1033G>A	Endometrium	NS	Carcinoma	Endometrioid carcinoma	NS	-	419	Confirmed Somatic	Unknown	Unknown	1:176594637..176594637
	PAPPA2	ENST00000367662.4	TCGA-06-0216	2107971	p.P235T	c.703C>A	Central nervous system	Brain	Glioma	Astrocytoma Grade IV	Glioblastoma multiforme	23917401	-	Confirmed Somatic	Unknown	Unknown	1:176557025..176557025
	PAPPA2	ENST00000367662.4	TCGA-06-0216-01	2120255	p.P235T	c.703C>A	Central nervous system	Brain	Glioma	Astrocytoma Grade IV	Glioblastoma multiforme	-	329	Confirmed Somatic	Unknown	Unknown	1:176557025..176557025
	SERPINA7	ENST00000327674.8	TCGA-FG-A60J-01	2194205	p.L188R	c.563T>G	Central nervous system	Brain	Glioma	NS	NS	-	545	Confirmed Somatic	Unknown	Unknown	X:106036496..106036496
	SERPINA7	ENST00000327674.8	QC2-32-T2	2462809	p.V106I	c.316G>A	Haematopoietic and lymphoid	NS	Lymphoid neoplasm	Diffuse large B cell lymphoma	NS	26647218	-	Confirmed Somatic	Tumour Sample	Unknown	X:106036743..106036743
	SERPINA7	ENST00000327674.8	TCGA-28-2514-01	1338088	p.V106I	c.316G>A	Central nervous system	Brain	Glioma	Astrocytoma Grade IV	Glioblastoma multiforme	-	329	Confirmed Somatic	Tumour Sample	Unknown	X:106036743..106036743

## Sheet: D.Organ
Organ (Neoplasias)	ABI3BP	EFEMP2	LTBP2	ADAM10	DCN	SERPINH1	ADAM15	MMP7	MMP9	CRELD1	LTBP1	PAPPA2	SERPINA7
Breast	281	10	102	106	49	8	29	13	22	16	365	600	15
Central nervous system	39	5	54	21	19	9	9	8	9	4	43	69	13
Endometrium	103	23	76	45	35	22	29	9	44	22	115	142	26
Haematopoietic and lymphoid	225	6	68	83	50	11	8	13	20	16	287	401	18
Kidney	38	2	26	28	21	3	12	3	5	6	97	87	2
Large intestine	183	58	248	87	59	67	88	35	144	47	201	382	42
Liver	409	27	153	187	104	31	29	17	36	14	550	530	12
Lung	140	38	137	58	47	20	52	20	87	23	264	638	65
Oesophagus	179	3	61	44	24	9	16	2	13	8	239	680	7
Ovary	83	5	29	38	23	7	6	2	19	3	160	209	11
Pancreas	167	12	120	82	34	12	12	6	13	10	315	633	7
Prostate	273	5	79	92	31	10	13	12	12	12	237	276	5
Skin	177	29	289	70	88	32	84	33	60	23	317	898	153
Stomach	178	25	116	39	51	34	46	12	62	27	162	263	27
Total:	2475	248	1558	980	635	275	433	185	546	231	3352	5808	403
Organ (Neoplasm%)	ABI3BP	EFEMP2	LTBP2	ADAM10	DCN	SERPINH1	ADAM15	MMP7	MMP9	CRELD1	LTBP1	PAPPA2	SERPINA7
Breast	11.3535	4.03226	6.54685	10.8163	7.71654	2.90909	6.69746	7.02703	4.0293	6.92641	10.889	10.3306	3.72208			Legend:
Central nervous system	1.57576	2.01613	3.46598	2.14286	2.99213	3.27273	2.07852	4.32432	1.64835	1.7316	1.28282	1.18802	3.22581			Organ displaying the highest incidence of Matrisome protein mutation
Endometrium	4.16162	9.27419	4.87805	4.59184	5.51181	8	6.69746	4.86486	8.05861	9.52381	3.43079	2.4449	6.45161
Haematopoietic and lymphoid	9.09091	2.41935	4.36457	8.46939	7.87402	4	1.84758	7.02703	3.663	6.92641	8.56205	6.90427	4.4665
Kidney	1.53535	0.806452	1.66881	2.85714	3.30709	1.09091	2.77136	1.62162	0.915751	2.5974	2.89379	1.49793	0.496278
Large intestine	7.39394	23.3871	15.9178	8.87755	9.29134	24.3636	20.3233	18.9189	26.3736	20.3463	5.99642	6.57713	10.4218
Liver	16.5253	10.8871	9.82028	19.0816	16.378	11.2727	6.69746	9.18919	6.59341	6.06061	16.4081	9.12534	2.97767
Lung	5.65657	15.3226	8.79332	5.91837	7.40157	7.27273	12.0092	10.8108	15.9341	9.95671	7.87589	10.9848	16.129
Oesophagus	7.23232	1.20968	3.91528	4.4898	3.77953	3.27273	3.69515	1.08108	2.38095	3.4632	7.13007	11.708	1.73697
Ovary	3.35354	2.01613	1.86136	3.87755	3.62205	2.54545	1.38568	1.08108	3.47985	1.2987	4.77327	3.59848	2.72953
Pancreas	6.74747	4.83871	7.70218	8.36735	5.35433	4.36364	2.77136	3.24324	2.38095	4.329	9.39737	10.8988	1.73697
Prostate	11.0303	2.01613	5.0706	9.38776	4.88189	3.63636	3.00231	6.48649	2.1978	5.19481	7.07041	4.75207	1.24069
Skin	7.15152	11.6935	18.5494	7.14286	13.8583	11.6364	19.3995	17.8378	10.989	9.95671	9.45704	15.4614	37.9653
Stomach	7.19192	10.0806	7.44544	3.97959	8.0315	12.3636	10.6236	6.48649	11.3553	11.6883	4.83294	4.52824	6.69975
Total:	100	100	100	100	100	100	100	100	100	100	100	100	100

## Sheet: E.Functional Impact
#	Protein name	Protein ID	Substitution	Prediction	Score	HMM ID	HMM Description	HMM Pos.	HMM Prob. W.	HMM Prob. M.	HMM Weights D.	HMM Weights O.
1	ABI3BP	Q7Z7G0	R564C	PASSENGER/OTHER	3.24	Pfam-B_644		585	0.140343821392	0.0921073992171	1.0	10.0
2	ABI3BP	Q7Z7G0	T456M	PASSENGER/OTHER	3.14	Pfam-B_644		450	0.126205973045	0.0121832892475	1.0	10.0
3	ABI3BP	Q7Z7G0	A540V	PASSENGER/OTHER	3.29	Pfam-B_644		553	0.0627272071264	0.0446397750555	1.0	10.0
4	ABI3BP	Q7Z7G0	R56C	PASSENGER/OTHER	-0.38	49826		56	0.236840111627	0.00618752568491	4.0	4.0
5	EFEMP2	O95967	G77S	PASSENGER/OTHER	5.23	EGF_CA	Calcium-binding EGF domain	24	0.193364165519	0.412710046158	3.0	82.0
6	EFEMP2	O95967	R379H	PASSENGER/OTHER	3.39	29263		379	0.0967021154829	0.0245201512377	12.0	136.0
7	LTBP2	Q14767	A50T	PASSENGER/OTHER	3.88	67630		50	0.12987666625	0.0637752560542	11.0	174.0
8	LTBP2	Q14767	G821A	PASSENGER/OTHER	4.01	67630		821	0.0714826868901	0.0857876690657	11.0	174.0
9	LTBP2	Q14767	P1227L	PASSENGER/OTHER	4.78	EGF_CA	Calcium-binding EGF domain	11	0.0346405610093	0.0412081181319	3.0	82.0
10	LTBP2	Q14767	T798M	PASSENGER/OTHER	3.88	67630		798	0.0936969163592	0.0291112669304	11.0	174.0
11	ADAM10	O14672	G342E	CANCER	-0.89	35598	Metalloproteases ("zincins"), catalytic domain	145	0.301049673383	0.0264438939468	8.0	6.0
12	ADAM10	O14672	C536G	CANCER	-2.10	40378	Blood coagulation inhibitor (disintegrin)	59	0.868185393627	0.00938174030116	4.0	7.0
13	DCN	P07585	S264C	PASSENGER/OTHER	2.19	LRR_8	Leucine rich repeat	44	0.135367767603	0.078704102231	13.0	63.0
14	SERPINH1	P50454	T195M	PASSENGER/OTHER	3.29	39630	Serpins	205	0.063112905865	0.0129497344091	6.0	62.0
15	ADAM15	Q13444	N792S	CANCER	-1.10	Pfam-B_3848		100	0.127134461581	0.0643132245093	2.0	1.0
16	MMP7	P09237	V78I	PASSENGER/OTHER	3.26	PG_binding_1	Putative peptidoglycan binding domain	53	0.0713134735192	0.0306096487836	1.0	10.0
17	MMP9	P14780	V398M	PASSENGER/OTHER	1.10	Peptidase_M10	Matrixin	108	0.498540723919	0.024747272452	6.0	25.0
18	MMP9	P14780	A406V	PASSENGER/OTHER	1.70	49211	Metalloproteases ("zincins"), catalytic domain	128	0.267771841166	0.0965938697425	1.0	4.0
19	MMP9	P14780	A228T	PASSENGER/OTHER	1.32	36025	Kringle-like	15	0.109581139953	0.0496890843891	3.0	8.0
20	CRELD1	Q96HD1	G196D	PASSENGER/OTHER	3.31	53854	Growth factor receptor domain	3	0.0323535993977	0.0406970365998	15.0	147.0
21	CRELD1	Q96HD1	P41T	PASSENGER/OTHER	5.84	63001		41	0.0340409863327	0.0702988386652	1.0	55.0
23	HAPLN3	Q96S86	G17V	PASSENGER/OTHER	2.38	5357		17	0.0993287721651	0.0508583989009	2.0	11.0
24	LTBP1	Q14766	G1067D	PASSENGER/OTHER	2.49	53854	Growth factor receptor domain	88	0.461072491488	0.0579143548651	15.0	147.0
25	LTBP1	Q14766	Q1093R	PASSENGER/OTHER	4.77	EGF_CA	Calcium-binding EGF domain	17	0.0469566708166	0.0423833365452	3.0	82.0
26	PAPPA2	Q9BXP8	A1404V	PASSENGER/OTHER	2.25	33518		1404	0.192001902145	0.0478554629197	5.0	28.0
27	PAPPA2	Q9BXP8	A146T	PASSENGER/OTHER	2.51	33518		146	0.0843947570137	0.100680816389	5.0	28.0
28	PAPPA2	Q9BXP8	D345N	PASSENGER/OTHER	2.55	Laminin_G_3	Concanavalin A-like lectin/glucanases superfamily	69	0.118661544744	0.0966615091223	1.0	6.0
29	PAPPA2	Q9BXP8	P235T	PASSENGER/OTHER	2.47	33518		235	0.0831607331412	0.0719135914094	5.0	28.0
30	SERPINA7	P05543	L188R	PASSENGER/OTHER	3.25	Serpin	Serpin (serine protease inhibitor)	144	0.312931801113	0.0153360348624	8.0	109.0
31	SERPINA7	P05543	V106I	PASSENGER/OTHER	3.76	Serpin	Serpin (serine protease inhibitor)	63	0.164140912092	0.157145995199	8.0	109.0
