# Supplementary material for: Epigenetic Mechanisms Histone Deacetylase–Dependent Regulate the Glioblastoma Angiogenic Matrisome and Disrupt Endothelial Cell Behavior In Vitro
Source: Mol Cell Proteomics. 2024 Jan 23;23(3):100722. doi: 10.1016/j.mcpro.2024.100722 (PMC10883839; doi:10.1016/j.mcpro.2024.100722)
Supplement: Supplemental Table S9 — UNIPROT classification of Matrisome proteins related to angiogenesis in each experimental group. [file mmc10.xlsx]

## Sheet: Heatmap Angiomatrix
Epigenetic mechanisms Histone Deacetylase dependent regulate the Glioblastoma angiogenic matrisome and disrupt endothelial cell behavior in vitro Aline Menezes1 , Glaucia Julião1 , Fernanda Mariath2 , Ana Luiza Ferreira1 , Maria Cecilia Oliveira-Nunes3 , Lara Gallucci1 , Joseph Albert Medeiros Evaristo4 , Fábio César Sousa Nogueira 4,5, Denise de Abreu Pereira6 , Katia Carneiro1 §Corresponding au…
UNIPROT ID	GBM AngioMatrix Signature	Protein in each group	Matrisome Division	Matrisome Category
P98160	Basement membrane-specific heparan sulfate proteoglycan core protein HSPG2		Core matrisome	Proteoglycans
P07585	Decorin DCN	0.4	Core matrisome	Proteoglycans
P39059	Collagen alpha-1(XV) chain COL15A1		Core matrisome	Collagens
Q9NZV1	Cysteine-rich motor neuron 1 protein CRIM1		Core matrisome	ECM Glycoproteins
Q16610	Extracellular matrix protein 1 ECM1		Core matrisome	ECM Glycoproteins
P02751	Isoform 15 of Fibronectin		Core matrisome	ECM Glycoproteins
Q08431	Lactadherin MFGE8		Core matrisome	ECM Glycoproteins
Q8TB73	Protein NDNF NDNF		Core matrisome	ECM Glycoproteins
P09486	SPARC SPARC		Core matrisome	ECM Glycoproteins
O60687	Sushi repeat-containing protein SRPX2 SRPX2		Core matrisome	ECM Glycoproteins
P24821	Tenascin TNC		Core matrisome	ECM Glycoproteins
P07996	Thrombospondin-1 THBS1		Core matrisome	ECM Glycoproteins
P35442	Thrombospondin-2 THBS2		Core matrisome	ECM Glycoproteins
Q15582	Transforming growth factor-beta-induced protein ig-h3 TGFBI		Core matrisome	ECM Glycoproteins
P04083	Annexin A1 ANXA1		Matrisome-associated	ECM-affiliated Proteins
Q6UVK1	Chondroitin sulfate proteoglycan 4 CSPG4		Matrisome-associated	ECM-affiliated Proteins
P17931	Galectin-3 LGALS3		Matrisome-associated	ECM-affiliated Proteins
O60565	Gremlin-1 GREM1		Matrisome-associated	ECM-affiliated Proteins
P07355	Isoform 2 of Annexin A2		Matrisome-associated	ECM-affiliated Proteins
P08253	72 kDa type IV collagenase MMP2		Matrisome-associated	ECM Regulators
Q9UHI8	A disintegrin and metalloproteinase with thrombospondin motifs 1 ADAMTS1		Matrisome-associated	ECM Regulators
P01019	Angiotensinogen AGT		Matrisome-associated	ECM Regulators
O14672	Disintegrin and metalloproteinase domain-containing protein 10 ADAM10	0.36	Matrisome-associated	ECM Regulators
O43184	Disintegrin and metalloproteinase domain-containing protein 12 ADAM12		Matrisome-associated	ECM Regulators
Q13444	Disintegrin and metalloproteinase domain-containing protein 15 ADAM15		Matrisome-associated	ECM Regulators
P78536	Disintegrin and metalloproteinase domain-containing protein 17 ADAM17		Matrisome-associated	ECM Regulators
Q13443	Disintegrin and metalloproteinase domain-containing protein 9 ADAM9		Matrisome-associated	ECM Regulators
Q9Y4K0	Lysyl oxidase homolog 2 LOXL2		Matrisome-associated	ECM Regulators
P50281	Matrix metalloproteinase-14 MMP14		Matrisome-associated	ECM Regulators
P36955	Pigment epithelium-derived factor SERPINF1		Matrisome-associated	ECM Regulators
P05121	Plasminogen activator inhibitor 1 SERPINE1		Matrisome-associated	ECM Regulators
Q92743	Serine protease HTRA1 HTRA1		Matrisome-associated	ECM Regulators
Q9BY76	Angiopoietin-related protein 4 ANGPTL4		Matrisome-associated	Secreted Factors
P13500	C-C motif chemokine 2 CCL2		Matrisome-associated	Secreted Factors
Q12841	Follistatin-related protein 1 FSTL1		Matrisome-associated	Secreted Factors
P05231	Interleukin-6 IL6		Matrisome-associated	Secreted Factors
P15692	Isoform L-VEGF206 of Vascular endothelial growth factor A VEGFA		Matrisome-associated	Secreted Factors
Q9NRA1	Platelet-derived growth factor C PDGFC		Matrisome-associated	Secreted Factors
P01137	Transforming growth factor beta-1 TGFB1		Matrisome-associated	Secreted Factors
P61812	Transforming growth factor beta-2 TGFB2		Matrisome-associated	Secreted Factors
P49767	Vascular endothelial growth factor C VEGFC		Matrisome-associated	Secreted Factors

## Sheet: HeatMapAngioMat_Astrocyte
	UNIPROT ID	Astrocyte AngioMatrix Signature	Protein in each group	Matrisome Division	Matrisome Category
	P07585	Decorin (Bone proteoglycan II) (PG-S2) (PG40)	0.4	Core matrisome	Proteoglycans
	O60687	Sushi repeat-containing protein SRPX2 (Sushi-repeat protein upregulated in leukemia)		Core matrisome	ECM Glycoproteins			Legend:
	P07996	Thrombospondin-1 (Glycoprotein G)		Core matrisome	ECM Glycoproteins			Common with GBM
	P35442	Thrombospondin-2		Core matrisome	ECM Glycoproteins			Down regulated iHDAC
	Q08431	Lactadherin (Breast epithelial antigen BA46) (HMFG) (MFGM) (Milk fat globule-EGF factor 8) (MFG-E8) (SED1) [Cleaved into: Lactadherin short form; Medin]		Core matrisome	ECM Glycoproteins			Only in Astrocyte
	Q16610	Extracellular matrix protein 1 (Secretory component p85)		Core matrisome	ECM Glycoproteins			Only in iHDAC
	Q92626	Peroxidasin homolog (EC 1.11.2.-) (Melanoma-associated antigen MG50) (Peroxidasin 1) (hsPxd01) (Vascular peroxidase 1) (p53-responsive gene 2 protein) [Cleaved into: PXDN active fragment]		Core matrisome	ECM Glycoproteins
	Q9NZV1	Cysteine-rich motor neuron 1 protein (CRIM-1) (Cysteine-rich repeat-containing protein S52) [Cleaved into: Processed cysteine-rich motor neuron 1 protein]		Core matrisome	ECM Glycoproteins
	Q6UVK1	Chondroitin sulfate proteoglycan 4 (Chondroitin sulfate proteoglycan NG2) (Melanoma chondroitin sulfate proteoglycan) (Melanoma-associated chondroitin sulfate proteoglycan)		Matrisome-associated	ECM-affiliated Proteins
	P08253	72 kDa type IV collagenase (EC 3.4.24.24) (72 kDa gelatinase) (Gelatinase A) (Matrix metalloproteinase-2) (MMP-2) (TBE-1) [Cleaved into: PEX]		Matrisome-associated	ECM Regulators
	Q92743	Serine protease HTRA1 (EC 3.4.21.-) (High-temperature requirement A serine peptidase 1) (L56) (Serine protease 11)		Matrisome-associated	ECM Regulators
	Q9Y4K0	Lysyl oxidase homolog 2 (EC 1.4.3.13) (Lysyl oxidase-like protein 2) (Lysyl oxidase-related protein 2) (Lysyl oxidase-related protein WS9-14)		Matrisome-associated	ECM Regulators
	P01137	Transforming growth factor beta-1 proprotein [Cleaved into: Latency-associated peptide (LAP); Transforming growth factor beta-1 (TGF-beta-1)]		Matrisome-associated	Secreted Factors
	P49767	Vascular endothelial growth factor C (VEGF-C) (Flt4 ligand) (Flt4-L) (Vascular endothelial growth factor-related protein) (VRP)		Matrisome-associated	Secreted Factors
	Q12841	Follistatin-related protein 1 (Follistatin-like protein 1)		Matrisome-associated	Secreted Factors
	Q15389	Angiopoietin-1 (ANG-1)		Matrisome-associated	Secreted Factors
	Q6UXH8	Collagen and calcium-binding EGF domain-containing protein 1 (Full of fluid protein homolog)		Matrisome-associated	Secreted Factors
	Q8N474	Secreted frizzled-related protein 1 (FRP-1) (sFRP-1) (Secreted apoptosis-related protein 2) (SARP-2)		Matrisome-associated	Secreted Factors

## Sheet: ASTROCYTE ANGIOMATRIX
Astrocyte Angiogenesis	Astrocyte Matrisome	Astrocyte AngioMatrix
A0A024R5L0	P07585	UNIPROT ID	Entry Name	Protein names	Gene Names
A0A024R5Z7	P51884	O60687	SRPX2_HUMAN	Sushi repeat-containing protein SRPX2 (Sushi-repeat protein upregulated in leukemia)	SRPX2 SRPUL
A0A140VKF3	Q08629	P01137	TGFB1_HUMAN	Transforming growth factor beta-1 proprotein [Cleaved into: Latency-associated peptide (LAP); Transforming growth factor beta-1 (TGF-beta-1)]	TGFB1 TGFB
A6XAA7	D9ZGG2	P07585	PGS2_HUMAN	Decorin (Bone proteoglycan II) (PG-S2) (PG40)	DCN SLRR1B
O00622	O00468	P07996	TSP1_HUMAN	Thrombospondin-1 (Glycoprotein G)	THBS1 TSP TSP1
O60462	O15230	P08253	MMP2_HUMAN	72 kDa type IV collagenase (EC 3.4.24.24) (72 kDa gelatinase) (Gelatinase A) (Matrix metalloproteinase-2) (MMP-2) (TBE-1) [Cleaved into: PEX]	MMP2 CLG4A
O60687	O43854	P35442	TSP2_HUMAN	Thrombospondin-2	THBS2 TSP2
P00558	O60687	P49767	VEGFC_HUMAN	Vascular endothelial growth factor C (VEGF-C) (Flt4 ligand) (Flt4-L) (Vascular endothelial growth factor-related protein) (VRP)	VEGFC
P01137	O95631	Q08431	MFGM_HUMAN	Lactadherin (Breast epithelial antigen BA46) (HMFG) (MFGM) (Milk fat globule-EGF factor 8) (MFG-E8) (SED1) [Cleaved into: Lactadherin short form; Medin]	MFGE8
P05556	P07996	Q12841	FSTL1_HUMAN	Follistatin-related protein 1 (Follistatin-like protein 1)	FSTL1 FRP
P07585	P11047	Q15389	ANGP1_HUMAN	Angiopoietin-1 (ANG-1)	ANGPT1 KIAA0003
P07996	P14543	Q16610	ECM1_HUMAN	Extracellular matrix protein 1 (Secretory component p85)	ECM1
P08253	P18065	Q6UVK1	CSPG4_HUMAN	Chondroitin sulfate proteoglycan 4 (Chondroitin sulfate proteoglycan NG2) (Melanoma chondroitin sulfate proteoglycan) (Melanoma-associated chondroitin sulfate proteoglycan)	CSPG4 MCSP
P08572	P23142	Q6UXH8	CCBE1_HUMAN	Collagen and calcium-binding EGF domain-containing protein 1 (Full of fluid protein homolog)	CCBE1 KIAA1983 UNQ1921/PRO4395
P15291	P24592	Q8N474	SFRP1_HUMAN	Secreted frizzled-related protein 1 (FRP-1) (sFRP-1) (Secreted apoptosis-related protein 2) (SARP-2)	SFRP1 FRP FRP1 SARP2
P19338	P35442	Q92626	PXDN_HUMAN	Peroxidasin homolog (EC 1.11.2.-) (Melanoma-associated antigen MG50) (Peroxidasin 1) (hsPxd01) (Vascular peroxidase 1) (p53-responsive gene 2 protein) [Cleaved into: PXDN active fragment]	PXDN KIAA0230 MG50 PRG2 PXD01 VPO VPO1
P21333	P35555	Q92743	HTRA1_HUMAN	Serine protease HTRA1 (EC 3.4.21.-) (High-temperature requirement A serine peptidase 1) (L56) (Serine protease 11)	HTRA1 HTRA PRSS11
P23381	P35556	Q9NZV1	CRIM1_HUMAN	Cysteine-rich motor neuron 1 protein (CRIM-1) (Cysteine-rich repeat-containing protein S52) [Cleaved into: Processed cysteine-rich motor neuron 1 protein]	CRIM1 S52 UNQ1886/PRO4330
P28799	P55001	Q9Y4K0	LOXL2_HUMAN	Lysyl oxidase homolog 2 (EC 1.4.3.13) (Lysyl oxidase-like protein 2) (Lysyl oxidase-related protein 2) (Lysyl oxidase-related protein WS9-14)	LOXL2
P35442	P78539
P35579	P98066
P39060	Q08431
P49767	Q14112
Q08431	Q14393
Q12841	Q14767
Q13308	Q16270
Q15389	Q16610
Q15582	Q4ZHG4
Q16610	Q6PCB0
Q6FIC5	Q8IUX7
Q6UVK1	Q8TER0
Q6UXH8	Q92626
Q86UE4	Q96CG8
Q8N474	Q96RW7
Q92626	Q9NR99
Q92743	Q9NZV1
Q92823	A7MBN3
Q96HF1	P02452
Q96TA1	P02461
Q9HCU0	P05997
Q9NZV1	P12109
Q9Y4K0	P12110
A0A0C4DFX3	Q05707
V9HWA9	Q07092
	Q99715
	P05121
	P01008
	A0A0K0K1J1
	A0A140VKF3
	P01023
	P08253
	P35625
	P58215
	Q6UXH9
	Q6YHK3
	Q8IWU5
	Q8IXL6
	Q92743
	Q9Y4K0
	P16035
	P09603
	P01137
	P19883
	P48061
	P49767
	Q12841
	Q15389
	Q6FHJ7
	Q6UXH8
	Q8N474
	Q96KG7
	Q99988
	P07355-2
	P09382
	P18827
	P35052
	Q6UVK1

## Sheet: Control DMSO  ANGIOGENESIS
Uniprot Angiogenesis	Protein Name
P07355	Annexin A2 (Annexin II) (Annexin-2) (Calpactin I heavy chain) (Calpactin-1 heavy chain) (Chromobindin-8) (Lipocortin II) (Placental anticoagulant protein IV) (PAP-IV) (Protein I) (p36)
P06576	ATP synthase subunit beta, mitochondrial (EC 7.1.2.2) (ATP synthase F1 subunit beta)
P98160	Basement membrane-specific heparan sulfate proteoglycan core protein (HSPG) (Perlecan) (PLC) [Cleaved into: Endorepellin; LG3 peptide]
P35613	Basigin (5F7) (Collagenase stimulatory factor) (Extracellular matrix metalloproteinase inducer) (EMMPRIN) (Hepatoma-associated antigen) (HAb18G) (Leukocyte activation antigen M6) (OK blood group antigen) (Tumor cell-derived collagenase stimulatory factor) (TCSF) (CD antigen CD147)
P15291	Beta-1,4-galactosyltransferase 1 (Beta-1,4-GalTase 1) (Beta4Gal-T1) (b4Gal-T1) (EC 2.4.1.-) (Beta-N-acetylglucosaminyl-glycolipid beta-1,4-galactosyltransferase) (Beta-N-acetylglucosaminylglycopeptide beta-1,4-galactosyltransferase) (EC 2.4.1.38) (Lactose synthase A protein) (EC 2.4.1.22) (N-acetyllactosamine synthase) (EC 2.4.1.90) (Nal synthase) (Neolactotriaosylceramide beta-1,4-galactosyltran…
P02749	Beta-2-glycoprotein 1 (APC inhibitor) (Activated protein C-binding protein) (Anticardiolipin cofactor) (Apolipoprotein H) (Apo-H) (Beta-2-glycoprotein I) (B2GPI) (Beta(2)GPI)
P55290	Cadherin-13 (Heart cadherin) (H-cadherin) (P105) (Truncated cadherin) (T-cad) (T-cadherin)
Q05682	Caldesmon (CDM)
P13500	C-C motif chemokine 2 (HC11) (Monocyte chemoattractant protein 1) (Monocyte chemotactic and activating factor) (MCAF) (Monocyte chemotactic protein 1) (MCP-1) (Monocyte secretory protein JE) (Small-inducible cytokine A2)
O00622	CCN family member 1 (Cellular communication network factor 1) (Cysteine-rich angiogenic inducer 61) (Insulin-like growth factor-binding protein 10) (IBP-10) (IGF-binding protein 10) (IGFBP-10) (Protein CYR61) (Protein GIG1)
P29279	CCN family member 2 (Cellular communication network factor 2) (Connective tissue growth factor) (Hypertrophic chondrocyte-specific protein 24) (Insulin-like growth factor-binding protein 8) (IBP-8) (IGF-binding protein 8) (IGFBP-8)
P48745	CCN family member 3 (Cellular communication network factor 3) (Insulin-like growth factor-binding protein 9) (IBP-9) (IGF-binding protein 9) (IGFBP-9) (Nephro blastoma-overexpressed gene protein homolog) (Protein NOV homolog) (NovH)
P36222	Chitinase-3-like protein 1 (39 kDa synovial protein) (Cartilage glycoprotein 39) (CGP-39) (GP-39) (hCGP-39) (YKL-40)
Q9Y696	Chloride intracellular channel protein 4 (Intracellular chloride ion channel protein p64H1)
Q6UVK1	Chondroitin sulfate proteoglycan 4 (Chondroitin sulfate proteoglycan NG2) (Melanoma chondroitin sulfate proteoglycan) (Melanoma-associated chondroitin sulfate proteoglycan)
P39059	Collagen alpha-1(XV) chain [Cleaved into: Restin (Endostatin-XV) (Related to endostatin) (Restin-I); Restin-2 (Restin-II); Restin-3 (Restin-III); Restin-4 (Restin-IV)]
P01024	Complement C3 (C3 and PZP-like alpha-2-macroglobulin domain-containing protein 1) [Cleaved into: Complement C3 beta chain; C3-beta-c (C3bc); Complement C3 alpha chain; C3a anaphylatoxin; Acylation stimulating protein (ASP) (C3adesArg); Complement C3b alpha' chain; Complement C3c alpha' chain fragment 1; Complement C3dg fragment; Complement C3g fragment; Complement C3d fragment; Complement C3f fra…
P07585	Decorin (Bone proteoglycan II) (PG-S2) (PG40)
O14672	Disintegrin and metalloproteinase domain-containing protein 10 (ADAM 10) (EC 3.4.24.81) (CDw156) (Kuzbanian protein homolog) (Mammalian disintegrin-metalloprotease) (CD antigen CD156c)
Q13444	Disintegrin and metalloproteinase domain-containing protein 15 (ADAM 15) (EC 3.4.24.-) (Metalloprotease RGD disintegrin protein) (Metalloproteinase-like, disintegrin-like, and cysteine-rich protein 15) (MDC-15) (Metargidin)
Q13443	Disintegrin and metalloproteinase domain-containing protein 9 (ADAM 9) (EC 3.4.24.-) (Cellular disintegrin-related protein) (Meltrin-gamma) (Metalloprotease/disintegrin/cysteine-rich protein 9) (Myeloma cell metalloproteinase)
Q14118	Dystroglycan 1 (Dystroglycan) (Dystrophin-associated glycoprotein 1) [Cleaved into: Alpha-dystroglycan (Alpha-DG); Beta-dystroglycan (Beta-DG)]
Q9NZ08	Endoplasmic reticulum aminopeptidase 1 (EC 3.4.11.-) (ARTS-1) (Adipocyte-derived leucine aminopeptidase) (A-LAP) (Aminopeptidase PILS) (Puromycin-insensitive leucyl-specific aminopeptidase) (PILS-AP) (Type 1 tumor necrosis factor receptor shedding aminopeptidase regulator)
P54764	Ephrin type-A receptor 4 (EC 2.7.10.1) (EPH-like kinase 8) (EK8) (hEK8) (Tyrosine-protein kinase TYRO1) (Tyrosine-protein kinase receptor SEK)
P52799	Ephrin-B2 (EPH-related receptor tyrosine kinase ligand 5) (LERK-5) (HTK ligand) (HTK-L)
Q16610	Extracellular matrix protein 1 (Secretory component p85)
P02751	Fibronectin (FN) (Cold-insoluble globulin) (CIG) [Cleaved into: Anastellin; Ugl-Y1; Ugl-Y2; Ugl-Y3]
P21333	Filamin-A (FLN-A) (Actin-binding protein 280) (ABP-280) (Alpha-filamin) (Endothelial actin-binding protein) (Filamin-1) (Non-muscle filamin)
Q12841	Follistatin-related protein 1 (Follistatin-like protein 1)
P17931	Galectin-3 (Gal-3) (35 kDa lectin) (Carbohydrate-binding protein 35) (CBP 35) (Galactose-specific lectin 3) (Galactoside-binding protein) (GALBP) (IgE-binding protein) (L-31) (Laminin-binding protein) (Lectin L-29) (Mac-2 antigen)
Q9H488	GDP-fucose protein O-fucosyltransferase 1 (EC 2.4.1.221) (Peptide-O-fucosyltransferase 1) (O-FucT-1)
O60565	Gremlin-1 (Cell proliferation-inducing gene 2 protein) (Cysteine knot superfamily 1, BMP antagonist 1) (DAN domain family member 2) (Down-regulated in Mos-transformed cells protein) (Increased in high glucose protein 2) (IHG-2)
P04792	Heat shock protein beta-1 (HspB1) (28 kDa heat shock protein) (Estrogen-regulated 24 kDa protein) (Heat shock 27 kDa protein) (HSP 27) (Stress-responsive protein 27) (SRP27)
P08581	Hepatocyte growth factor receptor (HGF receptor) (EC 2.7.10.1) (HGF/SF receptor) (Proto-oncogene c-Met) (Scatter factor receptor) (SF receptor) (Tyrosine-protein kinase Met)
O14964	Hepatocyte growth factor-regulated tyrosine kinase substrate (Hrs) (Protein pp110)
Q13308	Inactive tyrosine-protein kinase 7 (Colon carcinoma kinase 4) (CCK-4) (Protein-tyrosine kinase 7) (Pseudo tyrosine kinase receptor 7) (Tyrosine-protein kinase-like 7)
P26006	Integrin alpha-3 (CD49 antigen-like family member C) (FRP-2) (Galactoprotein B3) (GAPB3) (VLA-3 subunit alpha) (CD antigen CD49c) [Cleaved into: Integrin alpha-3 heavy chain; Integrin alpha-3 light chain]
P08648	Integrin alpha-5 (CD49 antigen-like family member E) (Fibronectin receptor subunit alpha) (Integrin alpha-F) (VLA-5) (CD antigen CD49e) [Cleaved into: Integrin alpha-5 heavy chain; Integrin alpha-5 light chain]
P06756	Integrin alpha-V (Vitronectin receptor) (Vitronectin receptor subunit alpha) (CD antigen CD51) [Cleaved into: Integrin alpha-V heavy chain; Integrin alpha-V light chain]
P05556	Integrin beta-1 (Fibronectin receptor subunit beta) (Glycoprotein IIa) (GPIIA) (VLA-4 subunit beta) (CD antigen CD29)
P05231	Interleukin-6 (IL-6) (B-cell stimulatory factor 2) (BSF-2) (CTL differentiation factor) (CDF) (Hybridoma growth factor) (Interferon beta-2) (IFN-beta-2)
P04264	Keratin, type II cytoskeletal 1 (67 kDa cytokeratin) (Cytokeratin-1) (CK-1) (Hair alpha protein) (Keratin-1) (K1) (Type-II keratin Kb1)
Q08431	Lactadherin (Breast epithelial antigen BA46) (HMFG) (MFGM) (Milk fat globule-EGF factor 8) (MFG-E8) (SED1) [Cleaved into: Lactadherin short form; Medin]
Q9Y4K0	Lysyl oxidase homolog 2 (EC 1.4.3.13) (Lysyl oxidase-like protein 2) (Lysyl oxidase-related protein 2) (Lysyl oxidase-related protein WS9-14)
P50281	Matrix metalloproteinase-14 (MMP-14) (EC 3.4.24.80) (MMP-X1) (Membrane-type matrix metalloproteinase 1) (MT-MMP 1) (MTMMP1) (Membrane-type-1 matrix metalloproteinase) (MT1-MMP) (MT1MMP)
Q969H8	Myeloid-derived growth factor (MYDGF)
P35579	Myosin-9 (Cellular myosin heavy chain, type A) (Myosin heavy chain 9) (Myosin heavy chain, non-muscle IIa) (Non-muscle myosin heavy chain A) (NMMHC-A) (Non-muscle myosin heavy chain IIa) (NMMHC II-a) (NMMHC-IIA)
Q92859	Neogenin (Immunoglobulin superfamily DCC subclass member 2)
Q92823	Neuronal cell adhesion molecule (Nr-CAM) (Neuronal surface protein Bravo) (hBravo) (NgCAM-related cell adhesion molecule) (Ng-CAM-related)
O14786	Neuropilin-1 (Vascular endothelial cell growth factor 165 receptor) (CD antigen CD304)
O60462	Neuropilin-2 (Vascular endothelial cell growth factor 165 receptor 2)
P19338	Nucleolin (Protein C23)
P00558	Phosphoglycerate kinase 1 (EC 2.7.2.3) (Cell migration-inducing gene 10 protein) (Primer recognition protein 2) (PRP 2)
P36955	Pigment epithelium-derived factor (PEDF) (Cell proliferation-inducing gene 35 protein) (EPC-1) (Serpin F1)
P05121	Plasminogen activator inhibitor 1 (PAI) (PAI-1) (Endothelial plasminogen activator inhibitor) (Serpin E1)
Q9NRA1	Platelet-derived growth factor C (PDGF-C) (Fallotein) (Spinal cord-derived growth factor) (SCDGF) (VEGF-E) [Cleaved into: Platelet-derived growth factor C, latent form (PDGFC latent form); Platelet-derived growth factor C, receptor-binding form (PDGFC receptor-binding form)]
P09619	Platelet-derived growth factor receptor beta (PDGF-R-beta) (PDGFR-beta) (EC 2.7.10.1) (Beta platelet-derived growth factor receptor) (Beta-type platelet-derived growth factor receptor) (CD140 antigen-like family member B) (Platelet-derived growth factor receptor 1) (PDGFR-1) (CD antigen CD140b)
P35318	Pro-adrenomedullin [Cleaved into: Adrenomedullin (AM); Proadrenomedullin N-20 terminal peptide (ProAM N-terminal 20 peptide) (PAMP) (ProAM-N20)]
Q8TB73	Protein NDNF (Neuron-derived neurotrophic factor)
Q96TA1	Protein Niban 2 (Meg-3) (Melanoma invasion by ERK) (MINERVA) (Niban-like protein 1) (Protein FAM129B)
P14618	Pyruvate kinase PKM (EC 2.7.1.40) (Cytosolic thyroid hormone-binding protein) (CTHBP) (Opa-interacting protein 3) (OIP-3) (Pyruvate kinase 2/3) (Pyruvate kinase muscle isozyme) (Threonine-protein kinase PKM2) (EC 2.7.11.1) (Thyroid hormone-binding protein 1) (THBP1) (Tumor M2-PK) (Tyrosine-protein kinase PKM2) (EC 2.7.10.2) (p58)
Q9NQC3	Reticulon-4 (Foocen) (Neurite outgrowth inhibitor) (Nogo protein) (Neuroendocrine-specific protein) (NSP) (Neuroendocrine-specific protein C homolog) (RTN-x) (Reticulon-5)
P13489	Ribonuclease inhibitor (Placental ribonuclease inhibitor) (Placental RNase inhibitor) (Ribonuclease/angiogenin inhibitor 1) (RAI)
Q9Y6N7	Roundabout homolog 1 (Deleted in U twenty twenty) (H-Robo-1)
P13521	Secretogranin-2 (Chromogranin-C) (Secretogranin II) (SgII) [Cleaved into: Secretoneurin (SN); Manserin]
Q92743	Serine protease HTRA1 (EC 3.4.21.-) (High-temperature requirement A serine peptidase 1) (L56) (Serine protease 11)
P09486	SPARC (Basement-membrane protein 40) (BM-40) (Osteonectin) (ON) (Secreted protein acidic and rich in cysteine)
P04179	Superoxide dismutase [Mn], mitochondrial (EC 1.15.1.1)
O60687	Sushi repeat-containing protein SRPX2 (Sushi-repeat protein upregulated in leukemia)
P24821	Tenascin (TN) (Cytotactin) (GMEM) (GP 150-225) (Glioma-associated-extracellular matrix antigen) (Hexabrachion) (JI) (Myotendinous antigen) (Neuronectin) (Tenascin-C) (TN-C)
P07996	Thrombospondin-1 (Glycoprotein G)
P35442	Thrombospondin-2
P01137	Transforming growth factor beta-1 proprotein
P61812	Transforming growth factor beta-2 proprotein (Cetermin) (Glioblastoma-derived T-cell suppressor factor) (G-TSF) [Cleaved into: Latency-associated peptide (LAP); Transforming growth factor beta-2 (TGF-beta-2)]
Q15582	Transforming growth factor-beta-induced protein ig-h3 (Beta ig-h3) (Kerato-epithelin) (RGD-containing collagen-associated protein) (RGD-CAP)
P61586	Transforming protein RhoA (EC 3.6.5.2) (Rho cDNA clone 12) (h12)
Q14956	Transmembrane glycoprotein NMB (Hematopoietic growth factor inducible neurokinin-1 type)
P23381	Tryptophan--tRNA ligase, cytoplasmic (EC 6.1.1.2) (Interferon-induced protein 53) (IFP53) (Tryptophanyl-tRNA synthetase) (TrpRS) (hWRS) [Cleaved into: T1-TrpRS; T2-TrpRS]
Q9NP84	Tumor necrosis factor receptor superfamily member 12A (Fibroblast growth factor-inducible immediate-early response protein 14) (FGF-inducible 14) (Tweak-receptor) (TweakR) (CD antigen CD266)
P15692	Vascular endothelial growth factor A (VEGF-A) (Vascular permeability factor) (VPF)
P49767	Vascular endothelial growth factor C (VEGF-C) (Flt4 ligand) (Flt4-L) (Vascular endothelial growth factor-related protein) (VRP)

## Sheet: iHDAC ANGIOGENESIS
Uniprot Angiogenesis	Protein name
P63104	14-3-3 protein zeta/delta (Protein kinase C inhibitor protein 1) (KCIP-1)
P08253	72 kDa type IV collagenase (EC 3.4.24.24) (72 kDa gelatinase) (Gelatinase A) (Matrix metalloproteinase-2) (MMP-2) (TBE-1) [Cleaved into: PEX]
Q9UHI8	A disintegrin and metalloproteinase with thrombospondin motifs 1 (ADAM-TS 1) (ADAM-TS1) (ADAMTS-1) (EC 3.4.24.-) (METH-1)
Q09328	Alpha-1,6-mannosylglycoprotein 6-beta-N-acetylglucosaminyltransferase A (EC 2.4.1.155) (Alpha-mannoside beta-1,6-N-acetylglucosaminyltransferase V) (GlcNAc-T V) (GNT-V) (Mannoside acetylglucosaminyltransferase 5) (N-acetylglucosaminyl-transferase V) [Cleaved into: Secreted alpha-1,6-mannosylglycoprotein 6-beta-N-acetylglucosaminyltransferase A (Secreted beta-1,6-N-acetylglucosaminyltransferase V)…
Q12904	Aminoacyl tRNA synthase complex-interacting multifunctional protein 1 (Multisynthase complex auxiliary component p43) [Cleaved into: Endothelial monocyte-activating polypeptide 2 (EMAP-2) (Endothelial monocyte-activating polypeptide II) (EMAP-II) (Small inducible cytokine subfamily E member 1)]
P03950	Angiogenin (EC 3.1.27.-) (Ribonuclease 5) (RNase 5)
Q9BY76	Angiopoietin-related protein 4 (Angiopoietin-like protein 4) (Hepatic fibrinogen/angiopoietin-related protein) (HFARP) [Cleaved into: ANGPTL4 N-terminal chain; ANGPTL4 C-terminal chain]
P04083	Annexin A1 (Annexin I) (Annexin-1) (Calpactin II) (Calpactin-2) (Chromobindin-9) (Lipocortin I) (Phospholipase A2 inhibitory protein) (p35) [Cleaved into: Annexin Ac2-26]
P07355	Annexin A2 (Annexin II) (Annexin-2) (Calpactin I heavy chain) (Calpactin-1 heavy chain) (Chromobindin-8) (Lipocortin II) (Placental anticoagulant protein IV) (PAP-IV) (Protein I) (p36)
P06576	ATP synthase subunit beta, mitochondrial (EC 7.1.2.2) (ATP synthase F1 subunit beta)
P98160	Basement membrane-specific heparan sulfate proteoglycan core protein (HSPG) (Perlecan) (PLC) [Cleaved into: Endorepellin; LG3 peptide]
P35613	Basigin (5F7) (Collagenase stimulatory factor) (Extracellular matrix metalloproteinase inducer) (EMMPRIN) (Hepatoma-associated antigen) (HAb18G) (Leukocyte activation antigen M6) (OK blood group antigen) (Tumor cell-derived collagenase stimulatory factor) (TCSF) (CD antigen CD147)
P15291	Beta-1,4-galactosyltransferase 1 (Beta-1,4-GalTase 1) (Beta4Gal-T1) (b4Gal-T1) (EC 2.4.1.-) (Beta-N-acetylglucosaminyl-glycolipid beta-1,4-galactosyltransferase) (Beta-N-acetylglucosaminylglycopeptide beta-1,4-galactosyltransferase) (EC 2.4.1.38) (Lactose synthase A protein) (EC 2.4.1.22) (N-acetyllactosamine synthase) (EC 2.4.1.90) (Nal synthase) (Neolactotriaosylceramide beta-1,4-galactosyltran…
P02749	Beta-2-glycoprotein 1 (APC inhibitor) (Activated protein C-binding protein) (Anticardiolipin cofactor) (Apolipoprotein H) (Apo-H) (Beta-2-glycoprotein I) (B2GPI) (Beta(2)GPI)
P55290	Cadherin-13 (Heart cadherin) (H-cadherin) (P105) (Truncated cadherin) (T-cad) (T-cadherin)
Q05682	Caldesmon (CDM)
P13500	C-C motif chemokine 2 (HC11) (Monocyte chemoattractant protein 1) (Monocyte chemotactic and activating factor) (MCAF) (Monocyte chemotactic protein 1) (MCP-1) (Monocyte secretory protein JE) (Small-inducible cytokine A2)
O00622	CCN family member 1 (Cellular communication network factor 1) (Cysteine-rich angiogenic inducer 61) (Insulin-like growth factor-binding protein 10) (IBP-10) (IGF-binding protein 10) (IGFBP-10) (Protein CYR61) (Protein GIG1)
P29279	CCN family member 2 (Cellular communication network factor 2) (Connective tissue growth factor) (Hypertrophic chondrocyte-specific protein 24) (Insulin-like growth factor-binding protein 8) (IBP-8) (IGF-binding protein 8) (IGFBP-8)
P48745	CCN family member 3 (Cellular communication network factor 3) (Insulin-like growth factor-binding protein 9) (IBP-9) (IGF-binding protein 9) (IGFBP-9) (Nephro blastoma-overexpressed gene protein homolog) (Protein NOV homolog) (NovH)
P36222	Chitinase-3-like protein 1 (39 kDa synovial protein) (Cartilage glycoprotein 39) (CGP-39) (GP-39) (hCGP-39) (YKL-40)
Q9Y696	Chloride intracellular channel protein 4 (Intracellular chloride ion channel protein p64H1)
Q6UVK1	Chondroitin sulfate proteoglycan 4 (Chondroitin sulfate proteoglycan NG2) (Melanoma chondroitin sulfate proteoglycan) (Melanoma-associated chondroitin sulfate proteoglycan)
P39059	Collagen alpha-1(XV) chain [Cleaved into: Restin (Endostatin-XV) (Related to endostatin) (Restin-I); Restin-2 (Restin-II); Restin-3 (Restin-III); Restin-4 (Restin-IV)]
P01024	Complement C3 (C3 and PZP-like alpha-2-macroglobulin domain-containing protein 1) [Cleaved into: Complement C3 beta chain; C3-beta-c (C3bc); Complement C3 alpha chain; C3a anaphylatoxin; Acylation stimulating protein (ASP) (C3adesArg); Complement C3b alpha' chain; Complement C3c alpha' chain fragment 1; Complement C3dg fragment; Complement C3g fragment; Complement C3d fragment; Complement C3f fra…
Q9NZV1	Cysteine-rich motor neuron 1 protein (CRIM-1) (Cysteine-rich repeat-containing protein S52) [Cleaved into: Processed cysteine-rich motor neuron 1 protein]
P07585	Decorin (Bone proteoglycan II) (PG-S2) (PG40)
O14672	Disintegrin and metalloproteinase domain-containing protein 10 (ADAM 10) (EC 3.4.24.81) (CDw156) (Kuzbanian protein homolog) (Mammalian disintegrin-metalloprotease) (CD antigen CD156c)
O43184	Disintegrin and metalloproteinase domain-containing protein 12 (ADAM 12) (EC 3.4.24.-) (Meltrin-alpha)
P78536	Disintegrin and metalloproteinase domain-containing protein 17 (ADAM 17) (EC 3.4.24.86) (Snake venom-like protease) (TNF-alpha convertase) (TNF-alpha-converting enzyme) (CD antigen CD156b)
Q13443	Disintegrin and metalloproteinase domain-containing protein 9 (ADAM 9) (EC 3.4.24.-) (Cellular disintegrin-related protein) (Meltrin-gamma) (Metalloprotease/disintegrin/cysteine-rich protein 9) (Myeloma cell metalloproteinase)
Q14118	Dystroglycan 1 (Dystroglycan) (Dystrophin-associated glycoprotein 1) [Cleaved into: Alpha-dystroglycan (Alpha-DG); Beta-dystroglycan (Beta-DG)]
Q13822	Ectonucleotide pyrophosphatase/phosphodiesterase family member 2 (E-NPP 2) (EC 3.1.4.39) (Autotaxin) (Extracellular lysophospholipase D) (LysoPLD)
Q9NZ08	Endoplasmic reticulum aminopeptidase 1 (EC 3.4.11.-) (ARTS-1) (Adipocyte-derived leucine aminopeptidase) (A-LAP) (Aminopeptidase PILS) (Puromycin-insensitive leucyl-specific aminopeptidase) (PILS-AP) (Type 1 tumor necrosis factor receptor shedding aminopeptidase regulator)
P52799	Ephrin-B2 (EPH-related receptor tyrosine kinase ligand 5) (LERK-5) (HTK ligand) (HTK-L)
Q16610	Extracellular matrix protein 1 (Secretory component p85)
P02751	Fibronectin (FN) (Cold-insoluble globulin) (CIG) [Cleaved into: Anastellin; Ugl-Y1; Ugl-Y2; Ugl-Y3]
P21333	Filamin-A (FLN-A) (Actin-binding protein 280) (ABP-280) (Alpha-filamin) (Endothelial actin-binding protein) (Filamin-1) (Non-muscle filamin)
Q12841	Follistatin-related protein 1 (Follistatin-like protein 1)
P17931	Galectin-3 (Gal-3) (35 kDa lectin) (Carbohydrate-binding protein 35) (CBP 35) (Galactose-specific lectin 3) (Galactoside-binding protein) (GALBP) (IgE-binding protein) (L-31) (Laminin-binding protein) (Lectin L-29) (Mac-2 antigen)
Q9H488	GDP-fucose protein O-fucosyltransferase 1 (EC 2.4.1.221) (Peptide-O-fucosyltransferase 1) (O-FucT-1)
O60565	Gremlin-1 (Cell proliferation-inducing gene 2 protein) (Cysteine knot superfamily 1, BMP antagonist 1) (DAN domain family member 2) (Down-regulated in Mos-transformed cells protein) (Increased in high glucose protein 2) (IHG-2)
P04792	Heat shock protein beta-1 (HspB1) (28 kDa heat shock protein) (Estrogen-regulated 24 kDa protein) (Heat shock 27 kDa protein) (HSP 27) (Stress-responsive protein 27) (SRP27)
P08581	Hepatocyte growth factor receptor (HGF receptor) (EC 2.7.10.1) (HGF/SF receptor) (Proto-oncogene c-Met) (Scatter factor receptor) (SF receptor) (Tyrosine-protein kinase Met)
Q13308	Inactive tyrosine-protein kinase 7 (Colon carcinoma kinase 4) (CCK-4) (Protein-tyrosine kinase 7) (Pseudo tyrosine kinase receptor 7) (Tyrosine-protein kinase-like 7)
P26006	Integrin alpha-3 (CD49 antigen-like family member C) (FRP-2) (Galactoprotein B3) (GAPB3) (VLA-3 subunit alpha) (CD antigen CD49c) [Cleaved into: Integrin alpha-3 heavy chain; Integrin alpha-3 light chain]
P08648	Integrin alpha-5 (CD49 antigen-like family member E) (Fibronectin receptor subunit alpha) (Integrin alpha-F) (VLA-5) (CD antigen CD49e) [Cleaved into: Integrin alpha-5 heavy chain; Integrin alpha-5 light chain]
P06756	Integrin alpha-V (Vitronectin receptor) (Vitronectin receptor subunit alpha) (CD antigen CD51) [Cleaved into: Integrin alpha-V heavy chain; Integrin alpha-V light chain]
P05556	Integrin beta-1 (Fibronectin receptor subunit beta) (Glycoprotein IIa) (GPIIA) (VLA-4 subunit beta) (CD antigen CD29)
P05231	Interleukin-6 (IL-6) (B-cell stimulatory factor 2) (BSF-2) (CTL differentiation factor) (CDF) (Hybridoma growth factor) (Interferon beta-2) (IFN-beta-2)
P04264	Keratin, type II cytoskeletal 1 (67 kDa cytokeratin) (Cytokeratin-1) (CK-1) (Hair alpha protein) (Keratin-1) (K1) (Type-II keratin Kb1)
Q08431	Lactadherin (Breast epithelial antigen BA46) (HMFG) (MFGM) (Milk fat globule-EGF factor 8) (MFG-E8) (SED1) [Cleaved into: Lactadherin short form; Medin]
Q9Y4K0	Lysyl oxidase homolog 2 (EC 1.4.3.13) (Lysyl oxidase-like protein 2) (Lysyl oxidase-related protein 2) (Lysyl oxidase-related protein WS9-14)
P50281	Matrix metalloproteinase-14 (MMP-14) (EC 3.4.24.80) (MMP-X1) (Membrane-type matrix metalloproteinase 1) (MT-MMP 1) (MTMMP1) (Membrane-type-1 matrix metalloproteinase) (MT1-MMP) (MT1MMP)
Q969H8	Myeloid-derived growth factor (MYDGF)
P35579	Myosin-9 (Cellular myosin heavy chain, type A) (Myosin heavy chain 9) (Myosin heavy chain, non-muscle IIa) (Non-muscle myosin heavy chain A) (NMMHC-A) (Non-muscle myosin heavy chain IIa) (NMMHC II-a) (NMMHC-IIA)
Q8NCW5	NAD(P)H-hydrate epimerase (EC 5.1.99.6) (Apolipoprotein A-I-binding protein) (AI-BP) (NAD(P)HX epimerase) (YjeF N-terminal domain-containing protein 1) (YjeF_N1)
Q92859	Neogenin (Immunoglobulin superfamily DCC subclass member 2)
Q04721	Neurogenic locus notch homolog protein 2 (Notch 2) (hN2) [Cleaved into: Notch 2 extracellular truncation (N2ECD); Notch 2 intracellular domain (N2ICD)]
Q92823	Neuronal cell adhesion molecule (Nr-CAM) (Neuronal surface protein Bravo) (hBravo) (NgCAM-related cell adhesion molecule) (Ng-CAM-related)
O14786	Neuropilin-1 (Vascular endothelial cell growth factor 165 receptor) (CD antigen CD304)
O60462	Neuropilin-2 (Vascular endothelial cell growth factor 165 receptor 2)
P19338	Nucleolin (Protein C23)
P00558	Phosphoglycerate kinase 1 (EC 2.7.2.3) (Cell migration-inducing gene 10 protein) (Primer recognition protein 2) (PRP 2)
P36955	Pigment epithelium-derived factor (PEDF) (Cell proliferation-inducing gene 35 protein) (EPC-1) (Serpin F1)
P05121	Plasminogen activator inhibitor 1 (PAI) (PAI-1) (Endothelial plasminogen activator inhibitor) (Serpin E1)
Q9NRA1	Platelet-derived growth factor C (PDGF-C) (Fallotein) (Spinal cord-derived growth factor) (SCDGF) (VEGF-E) [Cleaved into: Platelet-derived growth factor C, latent form (PDGFC latent form); Platelet-derived growth factor C, receptor-binding form (PDGFC receptor-binding form)]
P09619	Platelet-derived growth factor receptor beta (PDGF-R-beta) (PDGFR-beta) (EC 2.7.10.1) (Beta platelet-derived growth factor receptor) (Beta-type platelet-derived growth factor receptor) (CD140 antigen-like family member B) (Platelet-derived growth factor receptor 1) (PDGFR-1) (CD antigen CD140b)
P35318	Pro-adrenomedullin [Cleaved into: Adrenomedullin (AM); Proadrenomedullin N-20 terminal peptide (ProAM N-terminal 20 peptide) (PAMP) (ProAM-N20)]
Entry	Protein names
Q8TB73	Protein NDNF (Neuron-derived neurotrophic factor)
Q96TA1	Protein Niban 2 (Meg-3) (Melanoma invasion by ERK) (MINERVA) (Niban-like protein 1) (Protein FAM129B)
P14618	Pyruvate kinase PKM (EC 2.7.1.40) (Cytosolic thyroid hormone-binding protein) (CTHBP) (Opa-interacting protein 3) (OIP-3) (Pyruvate kinase 2/3) (Pyruvate kinase muscle isozyme) (Threonine-protein kinase PKM2) (EC 2.7.11.1) (Thyroid hormone-binding protein 1) (THBP1) (Tumor M2-PK) (Tyrosine-protein kinase PKM2) (EC 2.7.10.2) (p58)
Q9NQC3	Reticulon-4 (Foocen) (Neurite outgrowth inhibitor) (Nogo protein) (Neuroendocrine-specific protein) (NSP) (Neuroendocrine-specific protein C homolog) (RTN-x) (Reticulon-5)
P13489	Ribonuclease inhibitor (Placental ribonuclease inhibitor) (Placental RNase inhibitor) (Ribonuclease/angiogenin inhibitor 1) (RAI)
Q9Y6N7	Roundabout homolog 1 (Deleted in U twenty twenty) (H-Robo-1)
P13521	Secretogranin-2 (Chromogranin-C) (Secretogranin II) (SgII) [Cleaved into: Secretoneurin (SN); Manserin]
Q92743	Serine protease HTRA1 (EC 3.4.21.-) (High-temperature requirement A serine peptidase 1) (L56) (Serine protease 11)
P49591	Serine--tRNA ligase, cytoplasmic (EC 6.1.1.11) (Seryl-tRNA synthetase) (SerRS) (Seryl-tRNA(Ser/Sec) synthetase)
P09486	SPARC (Basement-membrane protein 40) (BM-40) (Osteonectin) (ON) (Secreted protein acidic and rich in cysteine)
P04179	Superoxide dismutase [Mn], mitochondrial (EC 1.15.1.1)
O60687	Sushi repeat-containing protein SRPX2 (Sushi-repeat protein upregulated in leukemia)
P24821	Tenascin (TN) (Cytotactin) (GMEM) (GP 150-225) (Glioma-associated-extracellular matrix antigen) (Hexabrachion) (JI) (Myotendinous antigen) (Neuronectin) (Tenascin-C) (TN-C)
P07996	Thrombospondin-1 (Glycoprotein G)
P35442	Thrombospondin-2
P01137	Transforming growth factor beta-1 proprotein
P61812	Transforming growth factor beta-2 proprotein (Cetermin) (Glioblastoma-derived T-cell suppressor factor) (G-TSF) [Cleaved into: Latency-associated peptide (LAP); Transforming growth factor beta-2 (TGF-beta-2)]
Q15582	Transforming growth factor-beta-induced protein ig-h3 (Beta ig-h3) (Kerato-epithelin) (RGD-containing collagen-associated protein) (RGD-CAP)
P61586	Transforming protein RhoA (EC 3.6.5.2) (Rho cDNA clone 12) (h12)
Q14956	Transmembrane glycoprotein NMB (Hematopoietic growth factor inducible neurokinin-1 type)
P23381	Tryptophan--tRNA ligase, cytoplasmic (EC 6.1.1.2) (Interferon-induced protein 53) (IFP53) (Tryptophanyl-tRNA synthetase) (TrpRS) (hWRS) [Cleaved into: T1-TrpRS; T2-TrpRS]
Q9NP84	Tumor necrosis factor receptor superfamily member 12A (Fibroblast growth factor-inducible immediate-early response protein 14) (FGF-inducible 14) (Tweak-receptor) (TweakR) (CD antigen CD266)
P15692	Vascular endothelial growth factor A (VEGF-A) (Vascular permeability factor) (VPF)
P49767	Vascular endothelial growth factor C (VEGF-C) (Flt4 ligand) (Flt4-L) (Vascular endothelial growth factor-related protein) (VRP)

## Sheet: VENN DIAGRAM ANGIO
[Angio Control ]: Uniprot Accession	[Angio iHDAC]: Uniprot Accession	[Angio Control ] and [Angio iHDAC]: Uniprot Accession
O14964	O43184	O00622
P01019	P08253	O14672
P54764	P49591	O14786
Q13444	P78536	O60462
	Q04721	O60565
	Q09328	O60687
	Q13822	P00558
	Q8NCW5	P01024
	Q9NZV1	P01137
		P02749
		P02751
		P03950
		P04083
		P04179
		P04264
		P04792
		P05121
		P05231
		P05556
		P06576
		P06756
		P07355
		P07585
		P07996
		P08581
		P08648
		P09486
		P09619
		P13489
		P13500
		P13521
		P14618
		P15291
		P15692
		P17931
		P19338
		P21333
		P23381
		P24821
		P26006
		P29279
		P35318
		P35442
		P35579
		P35613
		P36222
		P36955
		P39059
		P48745
		P49767
		P50281
		P52799
		P55290
		P61586
		P61812
		P63104
		P98160
		Q05682
		Q08431
		Q12841
		Q12904
		Q13308
		Q13443
		Q14118
		Q14956
		Q15582
		Q16610
		Q6UVK1
		Q8TB73
		Q92743
		Q92823
		Q92859
		Q969H8
		Q96TA1
		Q9BY76
		Q9H488
		Q9NP84
		Q9NQC3
		Q9NRA1
		Q9NZ08
		Q9UHI8
		Q9Y4K0
		Q9Y696
		Q9Y6N7

## Sheet: ASTROCYTE ANGIOGENESIS
ASTROCYTE ANGIOGENIC SIGNATURE						COMMON ANGIOGENIC PROTEINS BETWEEN ASTROCYTE AND GBM
UNIPROT ID	Entry Name	Protein names	Gene Names			UNIPROT ID	Entry Name	Protein names
A0A024R5L0	A0A024R5L0_HUMAN	Prolylcarboxypeptidase (Angiotensinase C), isoform CRA_a	PRCP hCG_27286			O00622	CCN1_HUMAN	CCN family member 1 (Cellular communication network factor 1) (Cysteine-rich angiogenic inducer 61) (Insulin-like growth factor-binding protein 10) (IBP-10) (IGF-binding protein 10) (IGFBP-10) (Protein CYR61) (Protein GIG1)
A0A024R5Z7	A0A024R5Z7_HUMAN	Annexin	ANXA2 hCG_2004404			O60462	NRP2_HUMAN	Neuropilin-2 (Vascular endothelial cell growth factor 165 receptor 2)
A0A140VKF3	A0A140VKF3_HUMAN	Testis tissue sperm-binding protein Li 70n				O60687	SRPX2_HUMAN	Sushi repeat-containing protein SRPX2 (Sushi-repeat protein upregulated in leukemia)
A6XAA7	A6XAA7_HUMAN	Gremlin	GREM1 hCG_1811964			P00558	PGK1_HUMAN	Phosphoglycerate kinase 1 (EC 2.7.2.3) (Cell migration-inducing gene 10 protein) (Primer recognition protein 2) (PRP 2)
O00622	CCN1_HUMAN	CCN family member 1 (Cellular communication network factor 1) (Cysteine-rich angiogenic inducer 61) (Insulin-like growth factor-binding protein 10) (IBP-10) (IGF-binding protein 10) (IGFBP-10) (Protein CYR61) (Protein GIG1)	CCN1 CYR61 GIG1 IGFBP10			P01137	TGFB1_HUMAN	Transforming growth factor beta-1 proprotein [Cleaved into: Latency-associated peptide (LAP); Transforming growth factor beta-1 (TGF-beta-1)]
O60462	NRP2_HUMAN	Neuropilin-2 (Vascular endothelial cell growth factor 165 receptor 2)	NRP2 VEGF165R2			P05556	ITB1_HUMAN	Integrin beta-1 (Fibronectin receptor subunit beta) (Glycoprotein IIa) (GPIIA) (VLA-4 subunit beta) (CD antigen CD29)
O60687	SRPX2_HUMAN	Sushi repeat-containing protein SRPX2 (Sushi-repeat protein upregulated in leukemia)	SRPX2 SRPUL			P07585	PGS2_HUMAN	Decorin (Bone proteoglycan II) (PG-S2) (PG40)
P00558	PGK1_HUMAN	Phosphoglycerate kinase 1 (EC 2.7.2.3) (Cell migration-inducing gene 10 protein) (Primer recognition protein 2) (PRP 2)	PGK1 PGKA MIG10 OK/SW-cl.110			P07996	TSP1_HUMAN	Thrombospondin-1 (Glycoprotein G)
P01137	TGFB1_HUMAN	Transforming growth factor beta-1 proprotein [Cleaved into: Latency-associated peptide (LAP); Transforming growth factor beta-1 (TGF-beta-1)]	TGFB1 TGFB			P15291	B4GT1_HUMAN	Beta-1,4-galactosyltransferase 1 (Beta-1,4-GalTase 1) (Beta4Gal-T1) (b4Gal-T1) (EC 2.4.1.-) (Beta-N-acetylglucosaminyl-glycolipid beta-1,4-galactosyltransferase) (Beta-N-acetylglucosaminylglycopeptide beta-1,4-galactosyltransferase) (EC 2.4.1.38) (Lactose synthase A protein) (EC 2.4.1.22) (N-acetyllactosamine synthase) (EC 2.4.1.90) (Nal synthase) (Neolactotriaosylceramide beta-1,4-galactosyltran…
P05556	ITB1_HUMAN	Integrin beta-1 (Fibronectin receptor subunit beta) (Glycoprotein IIa) (GPIIA) (VLA-4 subunit beta) (CD antigen CD29)	ITGB1 FNRB MDF2 MSK12			P19338	NUCL_HUMAN	Nucleolin (Protein C23)
P07585	PGS2_HUMAN	Decorin (Bone proteoglycan II) (PG-S2) (PG40)	DCN SLRR1B			P21333	FLNA_HUMAN	Filamin-A (FLN-A) (Actin-binding protein 280) (ABP-280) (Alpha-filamin) (Endothelial actin-binding protein) (Filamin-1) (Non-muscle filamin)
P07996	TSP1_HUMAN	Thrombospondin-1 (Glycoprotein G)	THBS1 TSP TSP1			P23381	SYWC_HUMAN	Tryptophan--tRNA ligase, cytoplasmic (EC 6.1.1.2) (Interferon-induced protein 53) (IFP53) (Tryptophanyl-tRNA synthetase) (TrpRS) (hWRS) [Cleaved into: T1-TrpRS; T2-TrpRS]
P08253	MMP2_HUMAN	72 kDa type IV collagenase (EC 3.4.24.24) (72 kDa gelatinase) (Gelatinase A) (Matrix metalloproteinase-2) (MMP-2) (TBE-1) [Cleaved into: PEX]	MMP2 CLG4A			P35442	TSP2_HUMAN	Thrombospondin-2
P08572	CO4A2_HUMAN	Collagen alpha-2(IV) chain [Cleaved into: Canstatin]	COL4A2			P35579	MYH9_HUMAN	Myosin-9 (Cellular myosin heavy chain, type A) (Myosin heavy chain 9) (Myosin heavy chain, non-muscle IIa) (Non-muscle myosin heavy chain A) (NMMHC-A) (Non-muscle myosin heavy chain IIa) (NMMHC II-a) (NMMHC-IIA)
P15291	B4GT1_HUMAN	Beta-1,4-galactosyltransferase 1 (Beta-1,4-GalTase 1) (Beta4Gal-T1) (b4Gal-T1) (EC 2.4.1.-) (Beta-N-acetylglucosaminyl-glycolipid beta-1,4-galactosyltransferase) (Beta-N-acetylglucosaminylglycopeptide beta-1,4-galactosyltransferase) (EC 2.4.1.38) (Lactose synthase A protein) (EC 2.4.1.22) (N-acetyllactosamine synthase) (EC 2.4.1.90) (Nal synthase) (Neolactotriaosylceramide beta-1,4-galactosyltran…	B4GALT1 GGTB2			P49767	VEGFC_HUMAN	Vascular endothelial growth factor C (VEGF-C) (Flt4 ligand) (Flt4-L) (Vascular endothelial growth factor-related protein) (VRP)
P19338	NUCL_HUMAN	Nucleolin (Protein C23)	NCL			Q08431	MFGM_HUMAN	Lactadherin (Breast epithelial antigen BA46) (HMFG) (MFGM) (Milk fat globule-EGF factor 8) (MFG-E8) (SED1) [Cleaved into: Lactadherin short form; Medin]
P21333	FLNA_HUMAN	Filamin-A (FLN-A) (Actin-binding protein 280) (ABP-280) (Alpha-filamin) (Endothelial actin-binding protein) (Filamin-1) (Non-muscle filamin)	FLNA FLN FLN1			Q12841	FSTL1_HUMAN	Follistatin-related protein 1 (Follistatin-like protein 1)
P23381	SYWC_HUMAN	Tryptophan--tRNA ligase, cytoplasmic (EC 6.1.1.2) (Interferon-induced protein 53) (IFP53) (Tryptophanyl-tRNA synthetase) (TrpRS) (hWRS) [Cleaved into: T1-TrpRS; T2-TrpRS]	WARS1 IFI53 WARS WRS			Q13308	PTK7_HUMAN	Inactive tyrosine-protein kinase 7 (Colon carcinoma kinase 4) (CCK-4) (Protein-tyrosine kinase 7) (Pseudo tyrosine kinase receptor 7) (Tyrosine-protein kinase-like 7)
P28799	GRN_HUMAN	Progranulin (PGRN) (Acrogranin) (Epithelin precursor) (Glycoprotein of 88 Kda) (GP88) (Glycoprotein 88) (Granulin precursor) (PC cell-derived growth factor) (PCDGF) (Proepithelin) (PEPI) [Cleaved into: Paragranulin; Granulin-1 (Granulin G); Granulin-2 (Granulin F); Granulin-3 (Epithelin-2) (Granulin B); Granulin-4 (Epithelin-1) (Granulin A); Granulin-5 (Granulin C); Granulin-6 (Granulin D); Granu…	GRN			Q15582	BGH3_HUMAN	Transforming growth factor-beta-induced protein ig-h3 (Beta ig-h3) (Kerato-epithelin) (RGD-containing collagen-associated protein) (RGD-CAP)
P35442	TSP2_HUMAN	Thrombospondin-2	THBS2 TSP2			Q16610	ECM1_HUMAN	Extracellular matrix protein 1 (Secretory component p85)
P35579	MYH9_HUMAN	Myosin-9 (Cellular myosin heavy chain, type A) (Myosin heavy chain 9) (Myosin heavy chain, non-muscle IIa) (Non-muscle myosin heavy chain A) (NMMHC-A) (Non-muscle myosin heavy chain IIa) (NMMHC II-a) (NMMHC-IIA)	MYH9			Q6UVK1	CSPG4_HUMAN	Chondroitin sulfate proteoglycan 4 (Chondroitin sulfate proteoglycan NG2) (Melanoma chondroitin sulfate proteoglycan) (Melanoma-associated chondroitin sulfate proteoglycan)
P39060	COIA1_HUMAN	Collagen alpha-1(XVIII) chain [Cleaved into: Endostatin; Non-collagenous domain 1 (NC1)]	COL18A1			Q92743	HTRA1_HUMAN	Serine protease HTRA1 (EC 3.4.21.-) (High-temperature requirement A serine peptidase 1) (L56) (Serine protease 11)
P49767	VEGFC_HUMAN	Vascular endothelial growth factor C (VEGF-C) (Flt4 ligand) (Flt4-L) (Vascular endothelial growth factor-related protein) (VRP)	VEGFC			Q92823	NRCAM_HUMAN	Neuronal cell adhesion molecule (Nr-CAM) (Neuronal surface protein Bravo) (hBravo) (NgCAM-related cell adhesion molecule) (Ng-CAM-related)
Q08431	MFGM_HUMAN	Lactadherin (Breast epithelial antigen BA46) (HMFG) (MFGM) (Milk fat globule-EGF factor 8) (MFG-E8) (SED1) [Cleaved into: Lactadherin short form; Medin]	MFGE8			Q96TA1	NIBA2_HUMAN	Protein Niban 2 (Meg-3) (Melanoma invasion by ERK) (MINERVA) (Niban-like protein 1) (Protein FAM129B)
Q12841	FSTL1_HUMAN	Follistatin-related protein 1 (Follistatin-like protein 1)	FSTL1 FRP			Q9Y4K0	LOXL2_HUMAN	Lysyl oxidase homolog 2 (EC 1.4.3.13) (Lysyl oxidase-like protein 2) (Lysyl oxidase-related protein 2) (Lysyl oxidase-related protein WS9-14)
Q13308	PTK7_HUMAN	Inactive tyrosine-protein kinase 7 (Colon carcinoma kinase 4) (CCK-4) (Protein-tyrosine kinase 7) (Pseudo tyrosine kinase receptor 7) (Tyrosine-protein kinase-like 7)	PTK7 CCK4
Q15389	ANGP1_HUMAN	Angiopoietin-1 (ANG-1)	ANGPT1 KIAA0003
Q15582	BGH3_HUMAN	Transforming growth factor-beta-induced protein ig-h3 (Beta ig-h3) (Kerato-epithelin) (RGD-containing collagen-associated protein) (RGD-CAP)	TGFBI BIGH3
Q16610	ECM1_HUMAN	Extracellular matrix protein 1 (Secretory component p85)	ECM1
Q6FIC5	Q6FIC5_HUMAN	Chloride intracellular channel protein	CLIC4 hCG_24047
Q6UVK1	CSPG4_HUMAN	Chondroitin sulfate proteoglycan 4 (Chondroitin sulfate proteoglycan NG2) (Melanoma chondroitin sulfate proteoglycan) (Melanoma-associated chondroitin sulfate proteoglycan)	CSPG4 MCSP
Q6UXH8	CCBE1_HUMAN	Collagen and calcium-binding EGF domain-containing protein 1 (Full of fluid protein homolog)	CCBE1 KIAA1983 UNQ1921/PRO4395
Q86UE4	LYRIC_HUMAN	Protein LYRIC (3D3/LYRIC) (Astrocyte elevated gene-1 protein) (AEG-1) (Lysine-rich CEACAM1 co-isolated protein) (Metadherin) (Metastasis adhesion protein)	MTDH AEG1 LYRIC
Q8N474	SFRP1_HUMAN	Secreted frizzled-related protein 1 (FRP-1) (sFRP-1) (Secreted apoptosis-related protein 2) (SARP-2)	SFRP1 FRP FRP1 SARP2
Q92626	PXDN_HUMAN	Peroxidasin homolog (EC 1.11.2.-) (Melanoma-associated antigen MG50) (Peroxidasin 1) (hsPxd01) (Vascular peroxidase 1) (p53-responsive gene 2 protein) [Cleaved into: PXDN active fragment]	PXDN KIAA0230 MG50 PRG2 PXD01 VPO VPO1
Q92743	HTRA1_HUMAN	Serine protease HTRA1 (EC 3.4.21.-) (High-temperature requirement A serine peptidase 1) (L56) (Serine protease 11)	HTRA1 HTRA PRSS11
Q92823	NRCAM_HUMAN	Neuronal cell adhesion molecule (Nr-CAM) (Neuronal surface protein Bravo) (hBravo) (NgCAM-related cell adhesion molecule) (Ng-CAM-related)	NRCAM KIAA0343
Q96HF1	SFRP2_HUMAN	Secreted frizzled-related protein 2 (FRP-2) (sFRP-2) (Secreted apoptosis-related protein 1) (SARP-1)	SFRP2 FRP2 SARP1 FKSG12 UNQ361/PRO697
Q96TA1	NIBA2_HUMAN	Protein Niban 2 (Meg-3) (Melanoma invasion by ERK) (MINERVA) (Niban-like protein 1) (Protein FAM129B)	NIBAN2 C9orf88 FAM129B
Q9HCU0	CD248_HUMAN	Endosialin (Tumor endothelial marker 1) (CD antigen CD248)	CD248 CD164L1 TEM1
Q9NZV1	CRIM1_HUMAN	Cysteine-rich motor neuron 1 protein (CRIM-1) (Cysteine-rich repeat-containing protein S52) [Cleaved into: Processed cysteine-rich motor neuron 1 protein]	CRIM1 S52 UNQ1886/PRO4330
Q9Y4K0	LOXL2_HUMAN	Lysyl oxidase homolog 2 (EC 1.4.3.13) (Lysyl oxidase-like protein 2) (Lysyl oxidase-related protein 2) (Lysyl oxidase-related protein WS9-14)	LOXL2
A0A0C4DFX3	EMIL1_HUMAN	EMILIN-1 (Elastin microfibril interface-located protein 1) (Elastin microfibril interfacer 1)	EMILIN1 EMI
V9HWA9	V9HWA9_HUMAN	Complement C3	HEL-S-62p

## Sheet: ANGIOMATRIX PTNAS
Angiogenesis Uniprot Accession	GENE NAME	Matrisome Uniprot Accession	GENE NAME
O00622	CCN1	P07585	DCN
O14672	ADA10	P98160	HSPG2
O14786	NRP1	P51884	LUM
O60462	NRP2	Q08629	SPOCK1
O60565	GREM1	P10124	SRGN
O60687	SRPX2	P13611	VCAN
P00558	PGK1	Q96S86	HAPLN3
P01024	CO3	Q7Z7G0	ABI3BP
P02749	APOH	O00468	AGRN
P02751	FINC	Q6UXH1	CRELD2
P03950	ANGI	Q16610	ECM1
P04083	ANXA1	O43854	EDIL3
P04179	SODM	Q12805	EFEMP1
P04264	K2C1	O95967	EFEMP2
P04792	HSPB1	P23142	FBLN1
P05121	PAI1	P35555	FBN1
P05231	IL6	P35556	FBN2
P05556	ITB1	P02751	FN1
P06576	ATPB	P08833	IGFBP1
P06756	ITAV	P17936	IGFBP3
P07355	ANXA2	P22692	IGFBP4
P07585	PGS2	P24592	IGFBP6
P07996	TSP1	Q16270	IGFBP7
P08581	MET	P24043	LAMA2
P08648	ITA5	Q16363	LAMA4
P09486	SPRC	O15230	LAMA5
P09619	PGFRB	P07942	LAMB1
P13489	RINI	P55268	LAMB2
P13500	CCL2	P11047	LAMC1
P13521	SCG2	Q14767	LTBP2
P14618	KPYM	Q9NS15	LTBP3
P15291	B4GT1	Q8N2S1	LTBP4
P15692	VEGFA	O00339	MATN2
P17931	LEG3	P55001	MFAP2
P19338	NUCL	P55082	MFAP4
P21333	FLNA	Q08431	MFGE8
P23381	SYWC	Q8TB73	NDNF
P24821	TENA	Q14112	NID2
P26006	ITA3	Q15113	PCOLCE
P29279	CCN2	Q9UKZ9	PCOLCE2
P35318	ADML	Q9H4F8	SMOC1
P35442	TSP2	P09486	SPARC
P35579	MYH9	P78539	SRPX
P35613	BASI	O60687	SRPX2
P36222	CH3L1	Q4LDE5	SVEP1
P36955	PEDF	Q15582	TGFBI
P39059	COFA1	P07996	THBS1
P48745	CCN3	P35442	THBS2
P49767	VEGFC	P49746	THBS3
P50281	MMP14	P24821	TNC
P52799	EFNB2	Q96HD1	CRELD1
P55290	CAD13	Q9NZV1	CRIM1
P61586	RHOA	Q53RD9	FBLN7
P61812	TGFB2	Q14393	GAS6
P63104	1433Z	Q14766	LTBP1
P98160	PGBM	Q9Y2I2	NTNG1
Q05682	CALD1	P22105	TNXB
Q08431	MFGM	P12107	COL11A1
Q12841	FSTL1	Q99715	COL12A1
Q12904	AIMP1	P39059	COL15A1
Q13308	PTK7	P02452	COL1A1
Q13443	ADAM9	P08123	COL1A2
Q14118	DAG1	P20908	COL5A1
Q14956	GPNMB	P05997	COL5A2
Q15582	BGH3	P12109	COL6A1
Q16610	ECM1	P12110	COL6A2
Q6UVK1	CSPG4	P12111	COL6A3
Q8TB73	NDNF	Q02388	COL7A1
Q92743	HTRA1	O14672	ADAM10
Q92823	NRCAM	Q13443	ADAM9
Q92859	NEO1	Q9UHI8	ADAMTS1
Q969H8	MYDGF	Q8N6G6	ADAMTSL1
Q96TA1	NIBA2	P13497	BMP1
Q9BY76	ANGL4	Q6YHK3	CD109
Q9H488	OFUT1	P01034	CST3
Q9NP84	TNR12	P04080	CSTB
Q9NQC3	RTN4	P10619	CTSA
Q9NRA1	PDGFC	P07858	CTSB
Q9NZ08	ERAP1	P07339	CTSD
Q9UHI8	ATS1	Q9UBX1	CTSF
Q9Y4K0	LOXL2	P43235	CTSK
Q9Y696	CLIC4	P07711	CTSL
Q9Y6N7	ROBO1	Q92743	HTRA1
P01137	TGFB1	P19823	ITIH2
O14964	HGS	P28300	LOX
P01019	ANGT	Q08397	LOXL1
P54764	EPHA4	Q9Y4K0	LOXL2
Q13444	ADA15	P58215	LOXL3
O43184	ADA12	P50281	MMP14
P08253	MMP2	P08253	MMP2
P49591	SYSC	P08254	MMP3
P78536	ADA17	P13674	P4HA1
Q04721	NOTC2	O15460	P4HA2
Q09328	MGT5A	Q6UXH9	PAMR1
Q13822	ENPP2	Q13219	PAPPA
Q8NCW5	NNRE	P00749	PLAU
Q9NZV1	CRIM1	Q02809	PLOD1
		O00469	PLOD2
		O60568	PLOD3
		P01009	SERPINA1
		P35237	SERPINB6
		P05121	SERPINE1
		P07093	SERPINE2
		P36955	SERPINF1
		P50454	SERPINH1
		Q99574	SERPINI1
		P03973	SLPI
		P01033	TIMP1
		Q13444	ADAM15
		P01019	AGT
		P09237	MMP7
		P14780	MMP9
		P16035	TIMP2
		O43184	ADAM12
		P78536	ADAM17
		P25774	CTSS
		Q8IXL6	FAM20C
		Q06033	ITIH3
		Q9BXP8	PAPPA2
		P05543	SERPINA7
		P30740	SERPINB1
		P01008	SERPINC1
		Q9UKU9	ANGPTL2
		Q9BY76	ANGPTL4
		P13500	CCL2
		P09603	CSF1
		P19883	FST
		Q12841	FSTL1
		Q99988	GDF15
		P05231	IL6
		Q7Z7M0	MEGF8
		Q9NRA1	PDGFC
		P60903	S100A10
		P31949	S100A11
		P06703	S100A6
		P01137	TGFB1
		P61812	TGFB2
		P10600	TGFB3
		P15692	VEGFA
		P49767	VEGFC
		Q99584	S100A13
		P04083	ANXA1
		P07355	ANXA2
		P09525	ANXA4
		P08758	ANXA5
		P08133	ANXA6
		Q9Y240	CLEC11A
		P05452	CLEC3B
		Q6UVK1	CSPG4
		P35052	GPC1
		Q9Y625	GPC6
		O60565	GREM1
		P09382	LGALS1
		P17931	LGALS3
		O15031	PLXNB2
		P18827	SDC1
		Q99985	SEMA3C
		Q9NPR2	SEMA4B
		O75326	SEMA7A
		P31431	SDC4
		O75973	C1QL1
		P49257	LMAN1
		Q13214	SEMA3B

## Sheet: ANGIOMATRIX 
[MATRISOME] and [ANGIOGENESIS]: Uniprot Accession	Description
P08253	72 kDa type IV collagenase Homo sapiens MMP2
Q9UHI8	A disintegrin and metalloproteinase with thrombospondin motifs 1 Homo sapiens ADAMTS1
Q9BY76	Angiopoietin-related protein 4 Homo sapiens ANGPTL4
P01019	Angiotensinogen Homo sapiens AGT
P04083	Annexin A1 Homo sapiens ANXA1
P98160	Basement membrane-specific heparan sulfate proteoglycan core protein Homo sapiens HSPG2
P13500	C-C motif chemokine 2 Homo sapiens CCL2
Q6UVK1	Chondroitin sulfate proteoglycan 4 Homo sapiens CSPG4
P39059	Collagen alpha-1(XV) chain Homo sapiens COL15A1
Q9NZV1	Cysteine-rich motor neuron 1 protein Homo sapiens CRIM1
P07585	Decorin Homo sapiens DCN
O14672	Disintegrin and metalloproteinase domain-containing protein 10 Homo sapiens ADAM10
O43184	Disintegrin and metalloproteinase domain-containing protein 12 Homo sapiens ADAM12
Q13444	Disintegrin and metalloproteinase domain-containing protein 15 Homo sapiens ADAM15
P78536	Disintegrin and metalloproteinase domain-containing protein 17 Homo sapiens ADAM17
Q13443	Disintegrin and metalloproteinase domain-containing protein 9 Homo sapiens ADAM9
Q16610	Extracellular matrix protein 1 Homo sapiens ECM1
Q12841	Follistatin-related protein 1 Homo sapiens FSTL1
P17931	Galectin-3 Homo sapiens LGALS3
O60565	Gremlin-1 Homo sapiens GREM1
P05231	Interleukin-6 Homo sapiens IL6
P02751	Isoform 15 of Fibronectin
P07355	Isoform 2 of Annexin A2
P15692	Isoform L-VEGF206 of Vascular endothelial growth factor A Homo sapiens VEGFA
Q08431	Lactadherin Homo sapiens MFGE8
Q9Y4K0	Lysyl oxidase homolog 2 Homo sapiens LOXL2
P50281	Matrix metalloproteinase-14 Homo sapiens MMP14
P36955	Pigment epithelium-derived factor Homo sapiens SERPINF1
P05121	Plasminogen activator inhibitor 1 Homo sapiens SERPINE1
Q9NRA1	Platelet-derived growth factor C Homo sapiens PDGFC
Q8TB73	Protein NDNF Homo sapiens NDNF
Q92743	Serine protease HTRA1 Homo sapiens HTRA1
P09486	SPARC Homo sapiens SPARC
O60687	Sushi repeat-containing protein SRPX2 Homo sapiens SRPX2
P24821	Tenascin Homo sapiens TNC
P07996	Thrombospondin-1 Homo sapiens THBS1
P35442	Thrombospondin-2 Homo sapiens THBS2
P01137	Transforming growth factor beta-1 Homo sapiens TGFB1
P61812	Transforming growth factor beta-2 Homo sapiens TGFB2
Q15582	Transforming growth factor-beta-induced protein ig-h3 Homo sapiens TGFBI
P49767	Vascular endothelial growth factor C Homo sapiens VEGFC
